# Supplementary material for: Multiple Myeloma Derived Extracellular Vesicle Uptake by Monocyte Cells Stimulates IL-6 and MMP-9 Secretion and Promotes Cancer Cell Migration and Proliferation
Source: Cancers (Basel). 2024 Feb 29;16(5):1011. doi: 10.3390/cancers16051011 (PMC10930391; doi:10.3390/cancers16051011)
Supplement: Supplementary file 1 [file cancers-16-01011-s001.zip]

Archive with 3 entries (3 files):
- cancers-2862466-supplementary.pptx
- SupplementaryS2_KEGGpathways.xlsx
- SupplementaryS3_MSdata.xlsx
