# Supplementary material for: Multiple Myeloma Derived Extracellular Vesicle Uptake by Monocyte Cells Stimulates IL-6 and MMP-9 Secretion and Promotes Cancer Cell Migration and Proliferation
Source: Cancers (Basel). 2024 Feb 29;16(5):1011. doi: 10.3390/cancers16051011 (PMC10930391; doi:10.3390/cancers16051011)
Supplement: Supplementary file 1 [file cancers-16-01011-s001.zip › SupplementaryS2_KEGGpathways.xlsx]

## Sheet: H929-U266 up
ID	Description	GeneRatio	BgRatio	pvalue	p.adjust	qvalue	geneID	Count
hsa03040	Spliceosome	51/281	154/8223	1.69322750825298E-37	4.4870528968704E-35	4.02809912489656E-35	PRPF8/EFTUD2/SNRNP40/DHX15/SF3A3/HNRNPK/SNRNP200/SF3B1/EIF4A3/TRA2A/DDX5/SRSF2/BCAS2/FUS/PHF5A/PRPF6/THOC1/SRSF9/USP39/U2AF2/SNRPF/PRPF19/SRSF10/DDX39B/LSM4/RBM8A/CDC5L/SF3B5/PRPF40A/SRSF3/SRSF7/SF3B2/CTNNBL1/U2AF1/SRSF1/SRSF6/SNRPD1/BUD31/SF3A2/TCERG1/HNRNPA3/ACIN1/PLRG1/LSM8/AQR/HNRNPC/THOC3/SF3A1/SRSF4/HNRNPM/HNRNPU	51
hsa03013	Nucleocytoplasmic transport	19/281	108/8223	3.20255964398481E-09	4.24339152827988E-07	3.80936041863457E-07	EIF4A3/UBE2I/SAP18/THOC6/THOC5/THOC1/XPO7/IPO8/NUP93/DDX39B/RBM8A/NUP205/RANGAP1/XPO5/PNN/UPF1/ACIN1/THOC3/SEC13	19
hsa03030	DNA replication	11/281	36/8223	1.71470673371685E-08	1.51465761478321E-06	1.35973235726318E-06	RNASEH2B/RNASEH2A/RPA1/MCM5/MCM7/RFC3/MCM4/RFC2/MCM3/MCM6/RFC5	11
hsa03015	mRNA surveillance pathway	16/281	97/8223	1.47937705527234E-07	9.80087299117922E-06	8.79840038135652E-06	EIF4A3/CPSF1/FUS/SAP18/DAZAP1/WDR82/PABPN1/PPP2R1B/RNMT/CPSF7/DDX39B/RBM8A/PNN/UPF1/ACIN1/CSTF2	16
hsa00020	Citrate cycle (TCA cycle)	8/281	30/8223	5.11658238176154E-06	0.000271178866233362	0.000243441603848023	IDH2/SUCLG1/ACO2/SDHA/IDH3B/IDH3A/DLD/ACLY	8
hsa01200	Carbon metabolism	15/281	115/8223	7.70809181151648E-06	0.000340440721675311	0.000305619078842583	IDH2/SUCLG1/ESD/ECHS1/ACAT1/ACO2/PGLS/SDHA/ME2/PRPS2/IDH3B/IDH3A/DLD/SHMT2/TALDO1	15
hsa04660	T cell receptor signaling pathway	13/281	104/8223	0.0000494796541875989	0.00187315833710196	0.00168156418742817	PTPRC/CD3D/LCK/ZAP70/ITK/CD3E/GRAP2/CD247/CD3G/LAT/AKT1/PIK3R1/LCP2	13
hsa04110	Cell cycle	14/281	127/8223	0.000103440087759164	0.00342645290702231	0.00307598155704883	HDAC1/RB1/MCM5/MCM7/MCM4/MCM3/MCM6/CDK2/HDAC2/SMC1A/CDK6/SMC3/BUB3/STAG2	14
hsa05135	Yersinia infection	14/281	137/8223	0.000232847381316809	0.00645731671099525	0.00579683645157866	LCK/GNAQ/ZAP70/ITGA5/ITGB1/ITGA4/ARPC1A/LAT/AKT1/PIK3R1/LCP2/ELMO1/GIT2/ROCK1	14
hsa00650	Butanoate metabolism	6/281	27/8223	0.000243672328716802	0.00645731671099525	0.00579683645157866	HADH/ECHS1/ACAT1/HMGCS1/OXCT1/ALDH5A1	6
hsa03060	Protein export	5/281	23/8223	0.00091172816203125	0.0219643602671165	0.0197177573798146	SRP72/SRP68/SRP54/SEC61A1/SRP9	5
hsa00280	Valine. leucine and isoleucine degradation	7/281	48/8223	0.00111738863821844	0.0246756657606572	0.0221517396699445	HADH/ECHS1/HSD17B10/ACAT1/HMGCS1/OXCT1/DLD	7
hsa05340	Primary immunodeficiency	6/281	38/8223	0.00165774797649965	0.0337925549055699	0.0303361168169167	PTPRC/CD3D/LCK/ZAP70/CD3E/ADA	6
hsa04810	Regulation of actin cytoskeleton	17/281	229/8223	0.00213611474273018	0.0404336004873927	0.0362978896133098	IQGAP2/ITGA5/NCKAP1L/ITGB2/CYFIP2/ITGB1/MYH10/ITGAL/ITGA4/ARPC1A/ARHGEF6/AKT1/PIK3R1/BRK1/DIAPH1/PFN1/ROCK1	17
hsa05235	PD-L1 expression and PD-1 checkpoint pathway in cancer	9/281	89/8223	0.00324446677663027	0.0570871780101462	0.0512480724142722	CD3D/LCK/ZAP70/CD3E/CD247/CD3G/LAT/AKT1/PIK3R1	9
hsa01210	2-Oxocarboxylic acid metabolism	4/281	19/8223	0.00344677301193335	0.0570871780101462	0.0512480724142722	IDH2/ACO2/IDH3B/IDH3A	4
hsa00670	One carbon pool by folate	4/281	20/8223	0.00419422946794258	0.0653806358238108	0.0586932420900943	TYMS/MTHFD2/SHMT2/MTHFD1	4
hsa03430	Mismatch repair	4/281	23/8223	0.00707326718298815	0.104134211305103	0.0934829463950481	RPA1/RFC3/RFC2/RFC5	4
hsa05142	Chagas disease	9/281	102/8223	0.00796519819383412	0.111093553756107	0.0997304593798621	CD3D/GNAQ/CD3E/GNA14/PPP2R1B/CD247/CD3G/AKT1/PIK3R1	9
hsa00062	Fatty acid elongation	4/281	27/8223	0.0125991239509388	0.153044147667886	0.13739017824406	HADH/ECHS1/ELOVL5/ACOT7	4
hsa01040	Biosynthesis of unsaturated fatty acids	4/281	27/8223	0.0125991239509388	0.153044147667886	0.13739017824406	SCP2/HSD17B4/ELOVL5/ACOT7	4
hsa01212	Fatty acid metabolism	6/281	57/8223	0.0127055518818622	0.153044147667886	0.13739017824406	HADH/SCP2/ECHS1/ACAT1/HSD17B4/ELOVL5	6
hsa01230	Biosynthesis of amino acids	7/281	75/8223	0.0138098431598579	0.155367535548293	0.139475920690821	IDH2/ACO2/PRPS2/IDH3B/IDH3A/SHMT2/TALDO1	7
hsa04650	Natural killer cell mediated cytotoxicity	10/281	131/8223	0.0140710220873926	0.155367535548293	0.139475920690821	LCK/PRKCA/ZAP70/ITGB2/SH2D1A/CD247/ITGAL/LAT/PIK3R1/LCP2	10
hsa04670	Leukocyte transendothelial migration	9/281	114/8223	0.015845783273404	0.167965302698082	0.150785137675339	PRKCA/ITK/CD99/ITGB2/ITGB1/ITGAL/ITGA4/PIK3R1/ROCK1	9
hsa03018	RNA degradation	7/281	79/8223	0.0179867666118624	0.178300657795672	0.160063351188965	DCPS/LSM4/EXOSC5/DDX6/LSM8/EDC4/HSPA9	7
hsa00630	Glyoxylate and dicarboxylate metabolism	4/281	30/8223	0.0181664821150307	0.178300657795672	0.160063351188965	ACAT1/ACO2/DLD/SHMT2	4
hsa05415	Diabetic cardiomyopathy	13/281	203/8223	0.0217193031536633	0.205557690561456	0.184532425290523	PRKCA/SLC2A1/SDHA/UQCRC1/UQCRC2/AKT1/PIK3R1/GSR/NDUFS2/CYC1/NDUFA5/UQCR10/GYS1	13
hsa05014	Amyotrophic lateral sclerosis	20/281	364/8223	0.0241728950778029	0.22089024812475	0.198296707353301	TUBB4A/TUBB3/FUS/SDHA/KIF5B/UQCRC1/MATR3/NUP93/UQCRC2/NUP205/SRSF3/SRSF7/NDUFS2/HNRNPA3/CYC1/NDUFA5/SEC13/KLC1/UQCR10/PFN1	20
hsa05016	Huntington disease	17/281	306/8223	0.0329167868099252	0.290764950154339	0.261024344527828	GNAQ/HDAC1/TUBB4A/TUBB3/SDHA/KIF5B/UQCRC1/POLR2B/UQCRC2/TFAM/HDAC2/NDUFS2/CYC1/NDUFA5/POLR2H/KLC1/UQCR10	17
hsa05223	Non-small cell lung cancer	6/281	72/8223	0.0359248260978663	0.301502256872111	0.270663396437327	PRKCA/RB1/KIF5B/AKT1/PIK3R1/CDK6	6
hsa05130	Pathogenic Escherichia coli infection	12/281	197/8223	0.0374277671080843	0.301502256872111	0.270663396437327	MYO1G/MYO1B/NCKAP1L/TUBB4A/CYFIP2/TUBB3/ITGB1/MYH10/ARPC1A/ABI1/BRK1/ROCK1	12
hsa04658	Th1 and Th2 cell differentiation	7/281	92/8223	0.0375455640633195	0.301502256872111	0.270663396437327	CD3D/LCK/ZAP70/CD3E/CD247/CD3G/LAT	7
hsa05166	Human T-cell leukemia virus 1 infection	13/281	222/8223	0.0407474526066363	0.317590439434077	0.285106015142409	CD3D/LCK/CD3E/RB1/ITGB2/SLC2A1/CD3G/ITGAL/CDK2/AKT1/PIK3R1/BUB3/TLN1	13
hsa05169	Epstein-Barr virus infection	12/281	202/8223	0.0439686908455041	0.324750394776404	0.291533621527179	CD3D/CD3E/HDAC1/RB1/CD247/CD3G/ITGAL/CDK2/HDAC2/AKT1/PIK3R1/CDK6	12
hsa05220	Chronic myeloid leukemia	6/281	76/8223	0.0449749902503722	0.324750394776404	0.291533621527179	HDAC1/RB1/HDAC2/AKT1/PIK3R1/CDK6	6
hsa05132	Salmonella infection	14/281	249/8223	0.0460477585154217	0.324750394776404	0.291533621527179	PTPRC/NCKAP1L/TUBB4A/CYFIP2/TUBB3/KIF5B/ARPC1A/AKT1/ABI1/BRK1/ELMO1/KLC1/PFN1/EXOC4	14
hsa05100	Bacterial invasion of epithelial cells	6/281	77/8223	0.0474404471489649	0.324750394776404	0.291533621527179	ITGA5/ITGB1/ILK/ARPC1A/PIK3R1/ELMO1	6
hsa04666	Fc gamma R-mediated phagocytosis	7/281	97/8223	0.0477934543255839	0.324750394776404	0.291533621527179	PTPRC/MARCKSL1/PRKCA/ARPC1A/LAT/AKT1/PIK3R1	7

## Sheet: H929-U266 down 
ID	Description	GeneRatio	BgRatio	pvalue	p.adjust	qvalue	geneID	Count
hsa01230	Biosynthesis of amino acids	15/268	75/8223	1.32710997240124E-08	3.64955242410341E-06	2.89170278196902E-06	PGAM1/PKM/TPI1/PFKL/ENO2/PSAT1/RPE/PFKM/ENO1/ALDOA/CBS/GOT1/ASS1/PSPH/ALDOC	15
hsa04145	Phagosome	20/268	152/8223	9.12580142714487E-08	0.0000125479769623242	0.0000099423205022052	CANX/STX12/TFRC/ATP6V1A/DYNC1LI2/ATP6V1C1/DYNC1LI1/RAB5A/LAMP1/M6PR/TUBA4A/RAB5B/HLA-DRB1/HLA-B/HLA-DRA/STX7/ATP6V0A1/CORO1A/ATP6V0D1/HLA-C	20
hsa04144	Endocytosis	26/268	251/8223	1.50143697042924E-07	0.0000126557269240762	0.0000100276955915168	RAB8A/CAPZA2/RAB35/RAB10/IGF2R/ASAP1/TFRC/RUFY1/SNX4/RAB5A/EPS15L1/CLTA/SH3GLB2/EPS15/CAV1/ARFGEF2/PRKCI/CHMP2A/EHD4/CYTH1/RAB22A/RAB5B/HLA-B/SH3KBP1/HLA-C/EHD3	26
hsa00010	Glycolysis / Gluconeogenesis	13/268	67/8223	1.84083300713836E-07	0.0000126557269240762	0.0000100276955915168	PGAM1/LDHA/PKM/TPI1/PFKL/ENO2/PGM1/PFKM/ENO1/ALDOA/AKR1A1/ALDOC/GALM	13
hsa00520	Amino sugar and nucleotide sugar metabolism	11/268	49/8223	3.48145074051643E-07	0.0000191479790728403	0.0000151717958586716	PGM1/GFPT1/GNE/GALK2/NAGK/UAP1/UGP2/MPI/UAP1L1/GNPDA1/RENBP	11
hsa01250	Biosynthesis of nucleotide sugars	9/268	37/8223	2.02571610135903E-06	0.0000928453213122891	0.000073565479470407	PGM1/GFPT1/GNE/GALK2/NAGK/UAP1/UGP2/MPI/UAP1L1	9
hsa01200	Carbon metabolism	15/268	115/8223	4.32592872291662E-06	0.000169947199828867	0.000134656728668232	PGAM1/PKM/TPI1/PFKL/ENO2/PSAT1/RPE/PFKM/ENO1/ALDOA/GOT1/PGP/MDH1/PSPH/ALDOC	15
hsa05132	Salmonella infection	23/268	249/8223	5.87021867229178E-06	0.00020178876686003	0.000159886219100579	TXN/RALA/MAP2K2/FHOD1/DYNC1LI2/MAP2K1/CASP8/DYNC1LI1/RAB5A/TNFRSF10A/RHOB/DYNLT3/M6PR/BAX/TUBA4A/CYTH1/RAB5B/KPNA4/PAK1/RRAS/SNX18/PKN1/AHNAK	23
hsa04066	HIF-1 signaling pathway	14/268	109/8223	0.0000108723965922256	0.000332212118095782	0.000263226443811778	LDHA/MAP2K2/CAMK2D/PFKL/TFRC/ENO2/FLT1/MAP2K1/PFKM/ENO1/ALDOA/PLCG2/ALDOC/INSR	14
hsa05416	Viral myocarditis	10/268	60/8223	0.0000204266742949215	0.000561733543110341	0.000445086482005132	CASP8/BID/CAV1/HLA-DRB1/HLA-B/HLA-DRA/DMD/HLA-C/CD28/ICAM1	10
hsa04962	Vasopressin-regulated water reabsorption	8/268	44/8223	0.0000732959606512437	0.00170799286724525	0.0013533187503149	ARHGDIA/PRKACB/STX4/DYNC1LI2/DYNC1LI1/RAB5A/AQP3/RAB5B	8
hsa04130	SNARE interactions in vesicular transport	7/268	33/8223	0.0000745305978434292	0.00170799286724525	0.0013533187503149	STX4/SNAP23/SNAP29/VAMP7/STX3/YKT6/STX7	7
hsa05169	Epstein-Barr virus infection	18/268	202/8223	0.0000995048600953034	0.00210491050201603	0.00166781425422897	VIM/FAS/CASP8/TBK1/B2M/BID/PLCG2/CD58/BAX/HLA-DRB1/HLA-B/HLA-DRA/STAT1/HLA-C/OAS3/LYN/CD44/ICAM1	18
hsa04612	Antigen processing and presentation	10/268	78/8223	0.000203441080089019	0.003962791009865	0.00313989565183562	HSPA5/CANX/B2M/PSME2/PSME1/HLA-DRB1/HLA-B/HLA-DRA/CD74/HLA-C	10
hsa00270	Cysteine and methionine metabolism	8/268	51/8223	0.000216152236901727	0.003962791009865	0.00313989565183562	LDHA/AHCY/ENOPH1/PSAT1/CBS/GOT1/MDH1/MTAP	8
hsa04014	Ras signaling pathway	19/268	236/8223	0.000244025861235444	0.00419419448998419	0.00332324692603532	RALA/RAP1B/PRKACB/MAP2K2/RASA2/GNG5/GNG10/FLT1/MAP2K1/RALB/TBK1/RAB5A/STK4/PLCG2/RAB5B/PAK1/RRAS/GNG7/INSR	19
hsa00030	Pentose phosphate pathway	6/268	30/8223	0.000347885653186779	0.00559833611672739	0.00443581081784716	PFKL/PGM1/RPE/PFKM/ALDOA/ALDOC	6
hsa05205	Proteoglycans in cancer	17/268	205/8223	0.000366436545822157	0.00559833611672739	0.00443581081784716	IQGAP1/PRKACB/MAP2K2/CAMK2D/FAS/MAP2K1/MSN/EIF4B/CAV1/PLCG2/EZR/PAK1/RRAS/HCLS1/SDC1/PDCD4/CD44	17
hsa01232	Nucleotide metabolism	10/268	85/8223	0.000414121066186771	0.00599385753691379	0.00474920003881781	CMPK1/HPRT1/TK1/NME1/APRT/NTPCR/NME2/RRM2/NT5E/GMPR2	10
hsa04141	Protein processing in endoplasmic reticulum	15/268	171/8223	0.000447116175320377	0.00614784741065518	0.0048712130679641	SEL1L/P4HB/HSPA5/CANX/SEC31A/PDIA6/LMAN1/HSPA4L/BCAP31/RAD23B/BAX/ERP29/STUB1/CAPN2/TXNDC5	15
hsa05170	Human immunodeficiency virus 1 infection	17/268	212/8223	0.000540851471140505	0.0070825787887447	0.00561184233213456	MAP2K2/GNAI3/GNG5/GNG10/FAS/MAP2K1/CASP8/TBK1/B2M/BID/PLCG2/BAX/APOBEC3C/HLA-B/PAK1/HLA-C/GNG7	17
hsa05167	Kaposi sarcoma-associated herpesvirus infection	16/268	194/8223	0.000577587078818544	0.00714764958164266	0.00566340081684222	MAP2K2/GNG5/GNG10/FAS/MAP2K1/CASP8/TBK1/BID/PLCG2/BAX/HLA-B/STAT1/HLA-C/GNG7/LYN/ICAM1	16
hsa00051	Fructose and mannose metabolism	6/268	33/8223	0.000597803419555568	0.00714764958164266	0.00566340081684222	TPI1/PFKL/PFKM/ALDOA/MPI/ALDOC	6
hsa04670	Leukocyte transendothelial migration	11/268	114/8223	0.0011801065971418	0.0133135671373549	0.0105489316648132	RAP1B/GNAI3/THY1/ACTN4/CD99L2/ACTN1/MSN/PLCG2/EZR/F11R/ICAM1	11
hsa04530	Tight junction	14/268	169/8223	0.00121032428521408	0.0133135671373549	0.0105489316648132	RAB8A/PRKACB/DLG1/ACTN4/ACTN1/MSN/PRKCI/SCRIB/ARHGAP17/SLC9A3R1/TUBA4A/EZR/F11R/HCLS1	14
hsa05330	Allograft rejection	6/268	38/8223	0.0013000701332236	0.0137507417937112	0.0108953245982707	FAS/HLA-DRB1/HLA-B/HLA-DRA/HLA-C/CD28	6
hsa05164	Influenza A	14/268	171/8223	0.00135563717395033	0.0138074156606052	0.0109402298248623	MAP2K2/FAS/MAP2K1/CASP8/TBK1/TNFRSF10A/BID/MX1/BAX/HLA-DRB1/HLA-DRA/STAT1/OAS3/ICAM1	14
hsa04514	Cell adhesion molecules	13/268	157/8223	0.00180387772663103	0.0172307705189641	0.0136527062102414	CD99L2/MPZL1/CD58/HLA-DRB1/HLA-B/HLA-DRA/F11R/HLA-C/SELPLG/SDC1/CD28/ICAM3/ICAM1	13
hsa05120	Epithelial cell signaling in Helicobacter pylori infection	8/268	70/8223	0.00187972042025063	0.0172307705189641	0.0136527062102414	ATP6V1A/ATP6V1C1/PLCG2/ATP6V0A1/F11R/PAK1/ATP6V0D1/LYN	8
hsa05230	Central carbon metabolism in cancer	8/268	70/8223	0.00187972042025063	0.0172307705189641	0.0136527062102414	PGAM1/LDHA/MAP2K2/PKM/PFKL/MAP2K1/PFKM/SLC1A5	8
hsa05152	Tuberculosis	14/268	180/8223	0.00220282081666416	0.0190407260966291	0.0150868145531186	CAMK2D/CASP8/RAB5A/LAMP1/BID/BAX/RAB5B/HLA-DRB1/HLA-DRA/ATP6V0A1/CD74/CORO1A/ATP6V0D1/STAT1	14
hsa05332	Graft-versus-host disease	6/268	42/8223	0.00221564812760775	0.0190407260966291	0.0150868145531186	FAS/HLA-DRB1/HLA-B/HLA-DRA/HLA-C/CD28	6
hsa04940	Type I diabetes mellitus	6/268	43/8223	0.00250594098566659	0.0208828415472216	0.0165464045943536	FAS/HLA-DRB1/HLA-B/HLA-DRA/HLA-C/CD28	6
hsa05165	Human papillomavirus infection	21/268	331/8223	0.00261335270061335	0.0210903121382651	0.0167107927755823	PRKACB/MAP2K2/PKM/ATP6V1A/DLG1/FAS/ATP6V1C1/MAP2K1/CASP8/TBK1/MX1/BCAP31/PRKCI/SCRIB/SLC9A3R1/BAX/HLA-B/ATP6V0A1/ATP6V0D1/STAT1/HLA-C	21
hsa05203	Viral carcinogenesis	15/268	204/8223	0.00268422154487011	0.0210903121382651	0.0167107927755823	PRKACB/YWHAZ/RASA2/PKM/DLG1/ACTN4/CASP8/YWHAB/ACTN1/SCRIB/BAX/HLA-B/ATP6V0D1/HLA-C/LYN	15
hsa00052	Galactose metabolism	5/268	31/8223	0.00300278059212432	0.0229379073009497	0.0181747246365419	PFKL/PGM1/PFKM/UGP2/GALM	5
hsa05323	Rheumatoid arthritis	9/268	93/8223	0.00319038738660936	0.0237123386842588	0.0187883410818816	ATP6V1A/FLT1/ATP6V1C1/HLA-DRB1/HLA-DRA/ATP6V0A1/ATP6V0D1/CD28/ICAM1	9
hsa04650	Natural killer cell mediated cytotoxicity	11/268	131/8223	0.00357814662010106	0.0258944821191524	0.0205173504255102	MAP2K2/FAS/MAP2K1/CD48/TNFRSF10A/BID/PLCG2/HLA-B/PAK1/HLA-C/ICAM1	11
hsa05160	Hepatitis C	12/268	157/8223	0.00513737686478422	0.0362250932773247	0.0287027533336123	MAP2K2/YWHAZ/FAS/MAP2K1/CASP8/TBK1/YWHAB/BID/MX1/BAX/STAT1/OAS3	12
hsa05110	Vibrio cholerae infection	6/268	50/8223	0.00540345263416178	0.0371487368598622	0.0294345972439865	PRKACB/ATP6V1A/ATP6V1C1/PLCG2/ATP6V0A1/ATP6V0D1	6
hsa05163	Human cytomegalovirus infection	15/268	225/8223	0.00667929675385984	0.0448001611539379	0.0354971611822589	PRKACB/MAP2K2/GNAI3/GNG5/GNG10/FAS/MAP2K1/CASP8/TBK1/B2M/BID/BAX/HLA-B/HLA-C/GNG7	15
hsa05320	Autoimmune thyroid disease	6/268	53/8223	0.00719895106795465	0.0471359891354173	0.0373479416307422	FAS/HLA-DRB1/HLA-B/HLA-DRA/HLA-C/CD28	6
hsa00230	Purine metabolism	10/268	128/8223	0.0088476412001992	0.056583751861739	0.0448338244416459	NUDT5/HPRT1/NME1/PGM1/APRT/NTPCR/NME2/RRM2/NT5E/GMPR2	10
hsa04115	p53 signaling pathway	7/268	73/8223	0.00940295824546147	0.0587684890341342	0.046564888918912	FAS/CASP8/TNFRSF10A/BID/TP53I3/BAX/RRM2	7
hsa04966	Collecting duct acid secretion	4/268	27/8223	0.0107212285087755	0.0655186186647393	0.0519133169898604	ATP6V1A/ATP6V1C1/ATP6V0A1/ATP6V0D1	4
hsa00240	Pyrimidine metabolism	6/268	58/8223	0.0110931952854654	0.066318015293543	0.0525467145100991	CMPK1/TK1/NME1/NME2/RRM2/NT5E	6
hsa04724	Glutamatergic synapse	9/268	114/8223	0.0119258710328236	0.069508241555462	0.0550744727348541	PRKACB/GNAI3/GNG5/GNG10/SLC38A1/SLC38A2/SLC1A3/GNG7/HOMER3	9
hsa05130	Pathogenic Escherichia coli infection	13/268	197/8223	0.0121323476169534	0.069508241555462	0.0550744727348541	FAS/CASP8/TNFRSF10A/SLC9A3R1/BAX/TUBA4A/CYTH1/EZR/MYO1C/PAK1/HCLS1/MYO5A/MYO1D	13
hsa04210	Apoptosis	10/268	136/8223	0.0132311545788443	0.0731424851467093	0.0579540456473447	SPTAN1/MAP2K2/FAS/MAP2K1/CASP8/TNFRSF10A/BID/BAX/TUBA4A/CAPN2	10
hsa04721	Synaptic vesicle cycle	7/268	78/8223	0.013298633663038	0.0731424851467093	0.0579540456473447	ATP6V1A/ATP6V1C1/CLTA/STX3/ATP6V0A1/ATP6V0D1/SLC1A3	7
hsa04217	Necroptosis	11/268	159/8223	0.0146902035689843	0.0792118819896211	0.0627630988396232	CAMK2D/PPIA/FAS/CASP8/TNFRSF10A/BID/CHMP2A/BAX/STAT1/CAPN2/SQSTM1	11
hsa05162	Measles	10/268	139/8223	0.0152385693719539	0.0803064425516043	0.0636303678782089	FAS/CASP8/TBK1/MSN/BID/MX1/BAX/STAT1/OAS3/CD28	10
hsa04722	Neurotrophin signaling pathway	9/268	119/8223	0.0154772416554001	0.0803064425516043	0.0636303678782089	ARHGDIA/RAP1B/MAP2K2/CAMK2D/RPS6KA3/SH2B2/MAP2K1/PLCG2/BAX	9
hsa00620	Pyruvate metabolism	5/268	47/8223	0.0177880460081722	0.0905872713379141	0.0717763259978879	LDHA/PKM/GLO1/AKR1A1/MDH1	5
hsa04672	Intestinal immune network for IgA production	5/268	49/8223	0.0209872972744133	0.104936486372066	0.0831458475751875	TNFRSF17/CCR10/HLA-DRB1/HLA-DRA/CD28	5
hsa04720	Long-term potentiation	6/268	67/8223	0.0214900481906588	0.105531486650557	0.0836172927719243	RAP1B/PRKACB/MAP2K2/CAMK2D/RPS6KA3/MAP2K1	6
hsa04062	Chemokine signaling pathway	12/268	192/8223	0.0229556528255158	0.110750956614331	0.0877529110781492	RAP1B/PRKACB/GNAI3/GNG5/GNG10/MAP2K1/CCR10/PLCG2/PAK1/STAT1/GNG7/LYN	12
hsa04727	GABAergic synapse	7/268	89/8223	0.0257126319507776	0.121913341145928	0.0965973650419412	PRKACB/GNAI3/GNG5/GNG10/SLC38A1/SLC38A2/GNG7	7
hsa01240	Biosynthesis of cofactors	10/268	153/8223	0.0277068867066735	0.129142268548055	0.102325165892621	CMPK1/PDXK/PSAT1/NME1/COASY/AKR1A1/NME2/UGP2/MPI/PNPO	10
hsa04142	Lysosome	9/268	132/8223	0.028277364180534	0.129604585827448	0.102691480445097	TPP1/IGF2R/LAMP1/CLTA/M6PR/AP3D1/ATP6V0A1/ATP6V0D1/SCARB2	9
hsa00562	Inositol phosphate metabolism	6/268	73/8223	0.0312409777062063	0.140840473265684	0.111594174032523	PIP4K2C/TPI1/PI4KA/PIP4K2B/PLCG2/INPP5D	6
hsa04910	Insulin signaling pathway	9/268	137/8223	0.0347622477894018	0.154187389388476	0.122169529582448	PRKACB/MAP2K2/SH2B2/MAP2K1/PRKCI/PRKAR2A/FLOT2/FLOT1/INSR	9
hsa04666	Fc gamma R-mediated phagocytosis	7/268	97/8223	0.0386110551841926	0.166800768466312	0.132163671091011	ASAP1/MAP2K1/PLCG2/PAK1/INPP5D/LYN/MARCKS	7
hsa05161	Hepatitis B	10/268	162/8223	0.0388190879339782	0.166800768466312	0.132163671091011	MAP2K2/YWHAZ/FAS/MAP2K1/CASP8/TBK1/YWHAB/BID/BAX/STAT1	10
hsa00260	Glycine. serine and threonine metabolism	4/268	40/8223	0.0402370131148484	0.169327749875036	0.13416591090577	PGAM1/PSAT1/CBS/PSPH	4
hsa04140	Autophagy - animal	9/268	141/8223	0.0406386599700086	0.169327749875036	0.13416591090577	RAB8A/PRKACB/MAP2K2/MAP2K1/TBK1/LAMP1/SNAP29/RRAS/SQSTM1	9
hsa04919	Thyroid hormone signaling pathway	8/268	121/8223	0.0437208022869593	0.179451054162893	0.142187055355861	ATP2A2/PRKACB/MAP2K2/PFKL/MAP2K1/PFKM/PLCG2/STAT1	8
hsa00983	Drug metabolism - other enzymes	6/268	80/8223	0.0458070238118219	0.185248993356633	0.146781020573485	CMPK1/HPRT1/TK1/NME1/NME2/RRM2	6

## Sheet: H929-MM.1S up
ID	Description	GeneRatio	BgRatio	pvalue	p.adjust	qvalue	geneID	Count
hsa03040	Spliceosome	42/335	154/8223	6.3952e-24	1.80984e-21	1.45407e-21	FUS/SF3B1/SNRNP40/EFTUD2/SF3A3/USP39/HNRNPK/DHX15/SNRNP200/EIF4A3/PRPF8/HNRNPC/PHF5A/CDC5L/SRSF10/BCAS2/PRPF6/PPIL1/PRPF40A/SRSF9/CTNNBL1/SF3B2/SF3B5/BUD31/THOC3/SRSF2/DDX5/HNRNPM/SRSF6/PRPF19/AQR/SNRPF/SRSF7/SRSF4/THOC1/LSM4/ACIN1/SF3B6/SRSF3/SF3A2/HNRNPA3/HNRNPU	42
hsa03030	DNA replication	13/335	36/8223	6.69054e-10	9.46712e-08	7.60609e-08	RNASEH2A/RNASEH2B/MCM7/RFC3/MCM6/MCM3/RFC2/MCM5/MCM4/RPA2/RNASEH2C/RFC5/RPA1	13
hsa03013	Nucleocytoplasmic transport	21/335	108/8223	1.6786e-09	1.58348e-07	1.2722e-07	NUP93/EIF4A3/NUP160/UPF1/SAP18/RAE1/THOC5/IPO8/PNN/TNPO3/XPO5/NUP43/THOC3/SRRM1/THOC1/RNPS1/UBE2I/NUP50/KPNA2/ACIN1/NUP205	21
hsa03015	mRNA surveillance pathway	18/335	97/8223	5.39959e-08	3.82021e-06	3.06924e-06	FUS/CPSF1/EIF4A3/DAZAP1/UPF1/WDR82/SAP18/RNMT/PABPN1/PABPC1/PNN/PPP2R1B/SRRM1/GSPT1/RNPS1/CPSF7/PPP1CC/ACIN1	18
hsa04660	T cell receptor signaling pathway	17/335	104/8223	8.47909e-07	4.79916e-05	3.85575e-05	PTPRC/LCK/ZAP70/CD3E/GRAP2/ITK/CD3D/PIK3R1/KRAS/PLCG1/CD247/AKT1/CD3G/LCP2/GRB2/NRAS/NFKB1	17
hsa05235	PD-L1 expression and PD-1 checkpoint pathway in cancer	14/335	89/8223	1.26062e-05	0.00059459	0.000477707	LCK/ZAP70/CD3E/CD3D/PIK3R1/STAT3/KRAS/PLCG1/CSNK2A2/CD247/AKT1/CD3G/NRAS/NFKB1	14
hsa05135	Yersinia infection	17/335	137/8223	3.81499e-05	0.00154235	0.00123915	ITGA4/LCK/ITGB1/ZAP70/GNAQ/PIP5K1A/ARHGEF1/ITGA5/PIK3R1/GIT2/PLCG1/ROCK1/RHOG/AKT1/ARF6/LCP2/NFKB1	17
hsa04670	Leukocyte transendothelial migration	15/335	114/8223	5.50029e-05	0.00173124	0.00139092	ITGA4/CXCR4/ITGB1/CD99/ACTN1/PRKCA/ITK/PECAM1/PIK3R1/ITGB2/PLCG1/ROCK1/ITGAL/THY1/VASP	15
hsa04810	Regulation of actin cytoskeleton	23/335	229/8223	5.50572e-05	0.00173124	0.00139092	ITGA4/CXCR4/ITGB1/ACTN1/PIP5K1A/ARHGEF1/ITGA5/PIK3R1/ITGB2/MYH10/KRAS/DIAPH1/PIP4K2A/ROCK1/ITGAL/NCKAP1L/ARHGEF6/AKT1/BRK1/IQGAP2/NRAS/PPP1CC/TMSB4X	23
hsa05230	Central carbon metabolism in cancer	11/335	70/8223	0.000108985	0.00308426	0.00247796	G6PD/PIK3R1/KRAS/PFKP/AKT1/TIGAR/SLC2A1/NRAS/PKM/SLC7A5/IDH2	11
hsa05223	Non-small cell lung cancer	11/335	72/8223	0.000141534	0.00364129	0.00292549	PRKCA/KIF5B/RB1/PIK3R1/CDK6/STAT3/KRAS/PLCG1/AKT1/GRB2/NRAS	11
hsa04110	Cell cycle	15/335	127/8223	0.00019052	0.0044931	0.00360985	RB1/HDAC1/CDK6/MCM7/HDAC2/MCM6/MCM3/MCM5/BUB3/MCM4/SMC3/STAG2/SMC1A/CDK1/RBX1	15
hsa04510	Focal adhesion	20/335	203/8223	0.000218707	0.00462035	0.00371209	FLNB/ITGA4/ITGB1/PARVG/ACTN1/PRKCA/PIP5K1A/FLNA/ZYX/ITGA5/PIK3R1/CAV1/DIAPH1/ROCK1/AKT1/GRB2/ILK/PPP1CC/VASP/TLN1	20
hsa05220	Chronic myeloid leukemia	11/335	76/8223	0.000231894	0.00462035	0.00371209	TGFBR2/RB1/PIK3R1/HDAC1/CDK6/KRAS/HDAC2/AKT1/GRB2/NRAS/NFKB1	11
hsa03430	Mismatch repair	6/335	23/8223	0.000244895	0.00462035	0.00371209	MLH3/RFC3/RFC2/RPA2/RFC5/RPA1	6
hsa01200	Carbon metabolism	13/335	115/8223	0.000771543	0.0135691	0.0109017	ESD/G6PD/SUCLG1/GLDC/ADH5/ECHS1/DLD/ME2/PFKP/ACAT2/RPIA/PKM/IDH2	13
hsa05142	Chagas disease	12/335	102/8223	0.000854892	0.0135691	0.0109017	TGFBR2/GNAQ/CD3E/GNA14/C3/CD3D/PIK3R1/CD247/AKT1/PPP2R1B/CD3G/NFKB1	12
hsa05214	Glioma	10/335	75/8223	0.000863055	0.0135691	0.0109017	PRKCA/RB1/PIK3R1/CDK6/KRAS/PLCG1/AKT1/CAMK2D/GRB2/NRAS	10
hsa05132	Salmonella infection	21/335	249/8223	0.00122355	0.0182245	0.014642	PTPRC/FLNB/TUBA1A/KIF5B/TUBB4A/FLNA/EXOC4/EXOC7/DCTN1/DNM2/TUBB3/NCKAP1L/RHOG/AKT1/BRK1/ARF6/ACTR1A/DYNC1H1/KLC1/NFKB1/DYNLL1	21
hsa04611	Platelet activation	13/335	124/8223	0.00155954	0.0219691	0.0176505	ITGB1/GNAQ/ARHGEF1/PIK3R1/RASGRP2/FERMT3/ROCK1/AKT1/LCP2/PPP1CC/VASP/SNAP23/TLN1	13
hsa05203	Viral carcinogenesis	18/335	204/8223	0.00163022	0.0219691	0.0176505	ACTN1/C3/HNRNPK/RB1/PIK3R1/HDAC1/CDK6/UBE3A/STAT3/KRAS/HDAC2/CHD4/GRB2/NRAS/CDK1/NFKB1/PKM/DDX3X	18
hsa05205	Proteoglycans in cancer	18/335	205/8223	0.00172226	0.0221545	0.0177994	FLNB/ITGB1/PRKCA/FLNA/ARHGEF1/ITGA5/PIK3R1/STAT3/KRAS/PLCG1/CAV1/ROCK1/AKT1/CAMK2D/DDX5/GRB2/NRAS/PPP1CC	18
hsa05170	Human immunodeficiency virus 1 infection	18/335	212/8223	0.00249776	0.0301582	0.0242297	CXCR4/GNAQ/CD3E/GNG2/PRKCA/CD3D/PIK3R1/KRAS/PLCG1/CUL4A/CD247/AP1B1/AKT1/CD3G/NRAS/CDK1/NFKB1/RBX1	18
hsa04650	Natural killer cell mediated cytotoxicity	13/335	131/8223	0.00255758	0.0301582	0.0242297	LCK/ZAP70/SH2D1A/PRKCA/PIK3R1/ITGB2/KRAS/PLCG1/ITGAL/CD247/LCP2/GRB2/NRAS	13
hsa03420	Nucleotide excision repair	7/335	47/8223	0.00269825	0.0305442	0.0245399	RFC3/CUL4A/RFC2/RPA2/RFC5/RBX1/RPA1	7
hsa04144	Endocytosis	20/335	251/8223	0.00310408	0.0337867	0.027145	TGFBR2/CXCR4/KIF5B/PIP5K1A/ACAP1/VTA1/GIT2/DNM2/CAV1/SNX6/VPS37B/RAB35/EHD1/VPS25/ARF6/VPS36/VPS26B/IGF2R/CHMP4A/TSG101	20
hsa05212	Pancreatic cancer	9/335	76/8223	0.00356145	0.0373293	0.0299912	TGFBR2/RB1/PIK3R1/CDK6/STAT3/KRAS/ARHGEF6/AKT1/NFKB1	9
hsa05340	Primary immunodeficiency	6/335	38/8223	0.00400218	0.0404506	0.0324989	PTPRC/LCK/ZAP70/CD3E/CD3D/ADA	6
hsa04066	HIF-1 signaling pathway	11/335	109/8223	0.00470941	0.0459574	0.0369231	TF/PRKCA/PIK3R1/STAT3/PLCG1/PFKP/AKT1/CAMK2D/SLC2A1/NFKB1/RBX1	11
hsa04666	Fc gamma R-mediated phagocytosis	10/335	97/8223	0.00595014	0.0558632	0.0448817	PTPRC/PRKCA/MARCKSL1/PIP5K1A/PIK3R1/DNM2/PLCG1/AKT1/ARF6/VASP	10
hsa04664	Fc epsilon RI signaling pathway	8/335	68/8223	0.00611929	0.0558632	0.0448817	PRKCA/PIK3R1/KRAS/PLCG1/AKT1/LCP2/GRB2/NRAS	8
hsa05014	Amyotrophic lateral sclerosis	25/335	364/8223	0.00713644	0.0631056	0.0507004	FUS/TUBA1A/KIF5B/TUBB4A/NUP93/NUP160/PSMD9/DCTN1/TUBB3/RAE1/COX6C/MATR3/NUP43/ACTR1A/SRSF7/PSMC3/ATXN2L/PSMC2/NUP50/KLC1/SRSF3/NUP205/HNRNPA3/PSMC6/HNRNPA2B1	25
hsa04933	AGE-RAGE signaling pathway in diabetic complications	10/335	100/8223	0.0073586	0.0631056	0.0507004	TGFBR2/PRKCA/PIK3R1/STAT3/KRAS/PLCG1/DIAPH1/AKT1/NRAS/NFKB1	10
hsa05169	Epstein-Barr virus infection	16/335	202/8223	0.00823703	0.0685612	0.0550835	CD3E/CD3D/RB1/PIK3R1/HDAC1/CDK6/STAT3/HDAC2/ITGAL/CD247/AKT1/CD3G/PSMC3/PSMC2/NFKB1/PSMC6	16
hsa04071	Sphingolipid signaling pathway	11/335	119/8223	0.00903572	0.0730603	0.0586982	GNAQ/PRKCA/PIK3R1/ABCC1/KRAS/ROCK1/AKT1/CTSD/PPP2R1B/NRAS/NFKB1	11
hsa04540	Gap junction	9/335	88/8223	0.00933855	0.0734114	0.0589803	TUBA1A/GNAQ/PRKCA/TUBB4A/KRAS/TUBB3/GRB2/NRAS/CDK1	9
hsa04370	VEGF signaling pathway	7/335	59/8223	0.00965956	0.0738826	0.0593589	PRKCA/PIK3R1/MAPKAPK3/KRAS/PLCG1/AKT1/NRAS	7
hsa04919	Thyroid hormone signaling pathway	11/335	121/8223	0.0101856	0.0758562	0.0609445	PRKCA/PIK3R1/HDAC1/KRAS/PLCG1/HDAC2/PFKP/AKT1/SLC2A1/ATP1A3/NRAS	11
hsa00620	Pyruvate metabolism	6/335	47/8223	0.0114646	0.0807739	0.0648955	ADH5/DLD/ME2/HAGH/ACAT2/PKM	6
hsa04062	Chemokine signaling pathway	15/335	192/8223	0.0116534	0.0807739	0.0648955	CXCR4/GNAQ/GNG2/ITK/PIK3R1/STAT3/RASGRP2/KRAS/DOCK2/PLCG1/ROCK1/AKT1/GRB2/NRAS/NFKB1	15
hsa04015	Rap1 signaling pathway	16/335	210/8223	0.0117186	0.0807739	0.0648955	ITGB1/GNAQ/EVL/PRKCA/PIK3R1/ITGB2/RASGRP2/KRAS/PLCG1/ITGAL/AKT1/RGS14/LCP2/NRAS/VASP/TLN1	16
hsa05131	Shigellosis	18/335	247/8223	0.0119876	0.0807739	0.0648955	ITGB1/ACTN1/C3/ITGA5/PIK3R1/FNBP1/PLCG1/DIAPH1/ROCK1/AKT1/PPID/ARF6/ILK/UBE2V2/UBA52/NFKB1/RBX1/TLN1	18
hsa04659	Th17 cell differentiation	10/335	108/8223	0.0123827	0.0814686	0.0654537	TGFBR2/LCK/ZAP70/CD3E/CD3D/STAT3/PLCG1/CD247/CD3G/NFKB1	10
hsa00280	Valine, leucine and isoleucine degradation	6/335	48/8223	0.0126665	0.0814686	0.0654537	ECHS1/HMGCS1/HSD17B10/DLD/HADH/ACAT2	6
hsa03250	Viral life cycle - HIV-1	7/335	63/8223	0.0136501	0.0858439	0.0689689	CXCR4/PIN1/TNPO3/NELFB/CPSF7/CHMP4A/TSG101	7
hsa05130	Pathogenic Escherichia coli infection	15/335	197/8223	0.0144936	0.0885522	0.0711448	MYO1G/ITGB1/TUBA1A/MYO1B/TUBB4A/ARHGEF1/MYH10/TUBB3/ROCK1/NCKAP1L/BRK1/ARF6/ABCF2/NCL/NFKB1	15
hsa01521	EGFR tyrosine kinase inhibitor resistance	8/335	79/8223	0.0147065	0.0885522	0.0711448	PRKCA/PIK3R1/STAT3/KRAS/PLCG1/AKT1/GRB2/NRAS	8
hsa05221	Acute myeloid leukemia	7/335	67/8223	0.0187029	0.109753	0.0881783	PIK3R1/STAT3/KRAS/AKT1/GRB2/NRAS/NFKB1	7
hsa05166	Human T-cell leukemia virus 1 infection	16/335	222/8223	0.0190032	0.109753	0.0881783	TGFBR2/LCK/CD3E/CD3D/RB1/PIK3R1/ITGB2/KRAS/ITGAL/BUB3/AKT1/SLC2A1/CD3G/NRAS/NFKB1/TLN1	16
hsa05163	Human cytomegalovirus infection	16/335	225/8223	0.0212764	0.117597	0.0944797	AKAP13/CXCR4/GNAQ/GNG2/PRKCA/RB1/ARHGEF1/PIK3R1/CDK6/STAT3/KRAS/ROCK1/AKT1/GRB2/NRAS/NFKB1	16
hsa05211	Renal cell carcinoma	7/335	69/8223	0.021667	0.117597	0.0944797	PIK3R1/KRAS/AKT1/SLC2A1/GRB2/NRAS/RBX1	7
hsa01232	Nucleotide metabolism	8/335	85/8223	0.0220234	0.117597	0.0944797	DUT/TYMS/GUK1/ADA/RRM1/PNP/ADSL/AMPD2	8
hsa04012	ErbB signaling pathway	8/335	85/8223	0.0220234	0.117597	0.0944797	PRKCA/PIK3R1/KRAS/PLCG1/AKT1/CAMK2D/GRB2/NRAS	8
hsa00650	Butanoate metabolism	4/335	27/8223	0.0226312	0.118604	0.0952894	ECHS1/HMGCS1/HADH/ACAT2	4
hsa04917	Prolactin signaling pathway	7/335	70/8223	0.0232648	0.119708	0.0961761	PIK3R1/STAT3/KRAS/AKT1/GRB2/NRAS/NFKB1	7
hsa04218	Cellular senescence	12/335	156/8223	0.0252988	0.127849	0.102717	TGFBR2/RB1/PIK3R1/CDK6/KRAS/RBBP4/AKT1/PPID/NRAS/PPP1CC/CDK1/NFKB1	12
hsa05213	Endometrial cancer	6/335	58/8223	0.0298389	0.148148	0.119025	PIK3R1/KRAS/AKT1/GRB2/ILK/NRAS	6
hsa00020	Citrate cycle (TCA cycle)	4/335	30/8223	0.0321412	0.154449	0.124088	SUCLG1/DLD/ACLY/IDH2	4
hsa04962	Vasopressin-regulated water reabsorption	5/335	44/8223	0.0321997	0.154449	0.124088	DCTN1/ARHGDIB/STX4/DYNC1H1/DYNLL1	5
hsa04658	Th1 and Th2 cell differentiation	8/335	92/8223	0.0334358	0.157705	0.126704	LCK/ZAP70/CD3E/CD3D/PLCG1/CD247/CD3G/NFKB1	8
hsa05100	Bacterial invasion of epithelial cells	7/335	77/8223	0.0367614	0.170549	0.137022	ITGB1/ITGA5/PIK3R1/DNM2/CAV1/RHOG/ILK	7
hsa04213	Longevity regulating pathway - multiple species	6/335	62/8223	0.0396483	0.180975	0.145399	PIK3R1/HDAC1/KRAS/HDAC2/AKT1/NRAS	6
hsa05010	Alzheimer disease	23/335	384/8223	0.0405368	0.182094	0.146298	TUBA1A/GNAQ/KIF5B/ADAM10/TUBB4A/PIK3R1/SLC39A14/PSMD9/KRAS/RTN4/TUBB3/HSD17B10/CDK5/CSNK2A2/COX6C/AKT1/PPID/PSMC3/PSMC2/NRAS/KLC1/NFKB1/PSMC6	23
hsa05225	Hepatocellular carcinoma	12/335	168/8223	0.0414094	0.183107	0.147112	TGFBR2/PRKCA/RB1/PIK3R1/CDK6/KRAS/PLCG1/SMARCC2/SMARCE1/AKT1/GRB2/NRAS	12
hsa04929	GnRH secretion	6/335	64/8223	0.0452376	0.194198	0.156023	GNAQ/PRKCA/PIK3R1/KRAS/AKT1/NRAS	6
hsa00670	One carbon pool by folate	3/335	20/8223	0.0456992	0.194198	0.156023	TYMS/MTHFD2/MTHFD1	3
hsa05231	Choline metabolism in cancer	8/335	98/8223	0.0459763	0.194198	0.156023	PRKCA/PIP5K1A/PIK3R1/KRAS/PLCG1/AKT1/GRB2/NRAS	8

## Sheet: H929-MM.1S down 
ID	Description	GeneRatio	BgRatio	pvalue	p.adjust	qvalue	geneID	Count
hsa00010	Glycolysis / Gluconeogenesis	14/186	67/8223	1.92989e-10	4.88262e-08	4.08324e-08	ENO1/LDHB/LDHA/PDHB/ALDOA/GPI/AKR1A1/PFKM/GALM/PFKL/ALDOC/TPI1/ENO2/PGM1	14
hsa00520	Amino sugar and nucleotide sugar metabolism	11/186	49/8223	8.1351e-09	1.02909e-06	8.60608e-07	GMPPA/UGP2/CYB5R1/GALK1/GPI/NANS/GFPT1/NAGK/HEXB/PGM1/GNPDA1	11
hsa01200	Carbon metabolism	15/186	115/8223	3.91497e-08	3.30163e-06	2.76109e-06	ENO1/TALDO1/PDHB/ALDOA/TKT/FH/ACO2/GPI/PSPH/MDH1/PFKM/PFKL/ALDOC/TPI1/ENO2	15
hsa01230	Biosynthesis of amino acids	12/186	75/8223	9.47663e-08	5.99397e-06	5.01264e-06	ENO1/TALDO1/ALDOA/TKT/ACO2/PSPH/PFKM/PFKL/ALDOC/TPI1/ENO2/ASNS	12
hsa00030	Pentose phosphate pathway	8/186	30/8223	2.25374e-07	1.14039e-05	9.53686e-06	TALDO1/ALDOA/TKT/GPI/PFKM/PFKL/ALDOC/PGM1	8
hsa04141	Protein processing in endoplasmic reticulum	17/186	171/8223	2.75669e-07	1.16241e-05	9.72098e-06	P4HB/PDIA4/CANX/SSR4/HSP90B1/BAX/VCP/SEC23B/DAD1/LMAN2/CKAP4/SEC31A/SVIP/CAPN2/LMAN1/RRBP1/TXNDC5	17
hsa05416	Viral myocarditis	10/186	60/8223	7.78206e-07	2.81266e-05	2.35217e-05	HLA-C/HLA-B/CASP8/CASP3/CD28/ICAM1/HLA-DRB3/CYCS/HLA-DRA/HLA-DRB1	10
hsa01250	Biosynthesis of nucleotide sugars	8/186	37/8223	1.29809e-06	4.1052e-05	3.4331e-05	GMPPA/UGP2/GALK1/GPI/NANS/GFPT1/NAGK/PGM1	8
hsa00052	Galactose metabolism	7/186	31/8223	4.49396e-06	0.00012633	0.000105647	AKR1B1/UGP2/GALK1/PFKM/GALM/PFKL/PGM1	7
hsa00051	Fructose and mannose metabolism	7/186	33/8223	7.02669e-06	0.000177775	0.00014867	AKR1B1/GMPPA/ALDOA/PFKM/PFKL/ALDOC/TPI1	7
hsa05130	Pathogenic Escherichia coli infection	16/186	197/8223	9.04193e-06	0.000207964	0.000173917	ARPC3/SLC9A3R1/ARPC4/CASP8/MYO5A/BAX/CASP3/ARPC5L/MYO1C/MYH14/PTPN6/CYCS/TUBA4A/MYO1D/HCLS1/MYO6	16
hsa04514	Cell adhesion molecules	13/186	157/8223	5.26342e-05	0.0011097	0.000928023	HLA-C/HLA-B/CD28/ICAM1/SDC1/SELPLG/CD58/HLA-DRB3/F11R/HLA-DRA/HLA-DRB1/ITGB7/ICAM3	13
hsa00620	Pyruvate metabolism	7/186	47/8223	7.91636e-05	0.00154065	0.00128841	LDHB/LDHA/PDHB/FH/AKR1A1/MDH1/GLO1	7
hsa05132	Salmonella infection	16/186	249/8223	0.000156679	0.00283141	0.00236786	ARPC3/ARPC4/RRAS/PODXL/TXN/DYNLT3/M6PR/CASP8/HSP90B1/ACBD3/BAX/CASP3/ARPC5L/CYCS/TUBA4A/MYO6	16
hsa05169	Epstein-Barr virus infection	14/186	202/8223	0.000186355	0.00295244	0.00246906	VIM/HLA-C/HLA-B/CASP8/LYN/BAX/CASP3/ICAM1/CD58/HLA-DRB3/CYCS/HLA-DRA/HLA-DRB1/CD44	14
hsa05330	Allograft rejection	6/186	38/8223	0.000186715	0.00295244	0.00246906	HLA-C/HLA-B/CD28/HLA-DRB3/HLA-DRA/HLA-DRB1	6
hsa05332	Graft-versus-host disease	6/186	42/8223	0.000329156	0.00489862	0.00409662	HLA-C/HLA-B/CD28/HLA-DRB3/HLA-DRA/HLA-DRB1	6
hsa04612	Antigen processing and presentation	8/186	78/8223	0.000357411	0.0049992	0.00418073	PSME2/HLA-C/CANX/HLA-B/HLA-DRB3/CD74/HLA-DRA/HLA-DRB1	8
hsa04940	Type I diabetes mellitus	6/186	43/8223	0.000375434	0.0049992	0.00418073	HLA-C/HLA-B/CD28/HLA-DRB3/HLA-DRA/HLA-DRB1	6
hsa04530	Tight junction	12/186	169/8223	0.000432937	0.00547665	0.00458001	ARPC3/PPP2R2A/SLC9A3R1/ARPC4/WAS/ACTN4/ARPC5L/RDX/MYH14/F11R/TUBA4A/HCLS1	12
hsa04066	HIF-1 signaling pathway	9/186	109/8223	0.000777941	0.00937234	0.0078379	ENO1/LDHB/LDHA/PDHB/ALDOA/PFKM/PFKL/ALDOC/ENO2	9
hsa05320	Autoimmune thyroid disease	6/186	53/8223	0.0011727	0.0134861	0.0112781	HLA-C/HLA-B/CD28/HLA-DRB3/HLA-DRA/HLA-DRB1	6
hsa04115	p53 signaling pathway	7/186	73/8223	0.00125114	0.0137626	0.0115094	TP53I3/CASP8/BAX/CASP3/RRM2/SFN/CYCS	7
hsa04145	Phagosome	10/186	152/8223	0.00229887	0.024234	0.0202664	HLA-C/CANX/HLA-B/M6PR/STX7/CORO1A/HLA-DRB3/TUBA4A/HLA-DRA/HLA-DRB1	10
hsa00020	Citrate cycle (TCA cycle)	4/186	30/8223	0.00438406	0.0443667	0.037103	PDHB/FH/ACO2/MDH1	4
hsa04672	Intestinal immune network for IgA production	5/186	49/8223	0.00477857	0.0457478	0.038258	CD28/HLA-DRB3/HLA-DRA/HLA-DRB1/ITGB7	5
hsa05230	Central carbon metabolism in cancer	6/186	70/8223	0.00488217	0.0457478	0.038258	LDHB/LDHA/PDHB/PFKM/SLC1A5/PFKL	6
hsa05164	Influenza A	10/186	171/8223	0.00534723	0.048316	0.0404057	SLC25A4/FDPS/CASP8/BAX/CASP3/ICAM1/HLA-DRB3/CYCS/HLA-DRA/HLA-DRB1	10
hsa04215	Apoptosis - multiple species	4/186	32/8223	0.0055543	0.0484565	0.0405232	CASP8/BAX/CASP3/CYCS	4
hsa04640	Hematopoietic cell lineage	7/186	99/8223	0.0070001	0.0590341	0.0493691	CD38/HLA-DRB3/CD59/HLA-DRA/HLA-DRB1/CD44/CD9	7
hsa05152	Tuberculosis	10/186	180/8223	0.00760881	0.0620977	0.0519311	CASP8/BAX/CASP3/CORO1A/HLA-DRB3/CYCS/CD74/HLA-DRA/HLA-DRB1/LSP1	10
hsa00500	Starch and sucrose metabolism	4/186	36/8223	0.00848315	0.0670699	0.0560892	UGP2/GPI/GYG1/PGM1	4
hsa05134	Legionellosis	5/186	57/8223	0.00907875	0.0696037	0.0582082	EEF1G/CASP8/VCP/CASP3/CYCS	5
hsa04217	Necroptosis	9/186	159/8223	0.00991026	0.073744	0.0616707	CHMP4B/PPIA/SLC25A4/PARP1/CASP8/BAX/DNM1L/CAPN2/SQSTM1	9
hsa01232	Nucleotide metabolism	6/186	85/8223	0.0123437	0.0892276	0.0746193	HPRT1/NME1/APRT/NME2/AK2/RRM2	6
hsa04666	Fc gamma R-mediated phagocytosis	6/186	97/8223	0.0223748	0.154516	0.129219	ARPC3/ARPC4/WAS/LYN/ARPC5L/MARCKS	6
hsa01240	Biosynthesis of cofactors	8/186	153/8223	0.0225973	0.154516	0.129219	NME1/GMPPA/UGP2/AKR1A1/NME2/COASY/AK2/PDXK	8
hsa05131	Shigellosis	11/186	247/8223	0.0243367	0.15849	0.132542	ARPC3/ARPC4/ACTN4/BAX/ARPC5L/CAPNS1/CYCS/HCLS1/CAPN2/SQSTM1/CD44	11
hsa01524	Platinum drug resistance	5/186	73/8223	0.0244312	0.15849	0.132542	GSTP1/CASP8/BAX/CASP3/CYCS	5
hsa00230	Purine metabolism	7/186	128/8223	0.0258524	0.163517	0.136746	HPRT1/NME1/APRT/NME2/AK2/RRM2/PGM1	7
hsa00270	Cysteine and methionine metabolism	4/186	51/8223	0.0277338	0.170768	0.14281	LDHB/LDHA/MDH1/MTAP	4
hsa04650	Natural killer cell mediated cytotoxicity	7/186	131/8223	0.0288683	0.170768	0.14281	HLA-C/HLA-B/CASP3/PTK2B/ICAM1/CD48/PTPN6	7
hsa05166	Human T-cell leukemia virus 1 infection	10/186	222/8223	0.0290239	0.170768	0.14281	HLA-C/SLC25A4/CANX/FDPS/HLA-B/BAX/ICAM1/HLA-DRB3/HLA-DRA/HLA-DRB1	10
hsa05167	Kaposi sarcoma-associated herpesvirus infection	9/186	194/8223	0.0318008	0.180906	0.151288	HLA-C/HLA-B/CASP8/LYN/BAX/CASP3/ICAM1/CYCS/GNG7	9
hsa05310	Asthma	3/186	31/8223	0.032177	0.180906	0.151288	HLA-DRB3/HLA-DRA/HLA-DRB1	3
hsa04210	Apoptosis	7/186	136/8223	0.0344091	0.184116	0.153973	PARP1/CASP8/BAX/CASP3/CYCS/TUBA4A/CAPN2	7
hsa00983	Drug metabolism - other enzymes	5/186	80/8223	0.0345117	0.184116	0.153973	HPRT1/NME1/GSTP1/NME2/RRM2	5
hsa00640	Propanoate metabolism	3/186	32/8223	0.0349311	0.184116	0.153973	HADHA/LDHB/LDHA	3
hsa01212	Fatty acid metabolism	4/186	57/8223	0.039535	0.204129	0.170709	FASN/HADHA/ACADVL/HSD17B12	4
hsa05145	Toxoplasmosis	6/186	112/8223	0.0412035	0.207139	0.173226	CASP8/CASP3/HLA-DRB3/CYCS/HLA-DRA/HLA-DRB1	6
hsa05203	Viral carcinogenesis	9/186	204/8223	0.0417553	0.207139	0.173226	YWHAE/HLA-C/YWHAB/ACTN4/HLA-B/CASP8/LYN/BAX/CASP3	9
hsa00040	Pentose and glucuronate interconversions	3/186	35/8223	0.0438971	0.213576	0.178609	AKR1B1/UGP2/AKR1A1	3

## Sheet: U266-MM.1S up
ID	Description	GeneRatio	BgRatio	pvalue	p.adjust	qvalue	geneID	Count
hsa04144	Endocytosis	36/272	251/8223	4.70167e-14	1.26475e-11	7.57216e-12	CXCR4/EHD3/CAV1/SH3KBP1/PIP5K1A/TGFBR2/RAB35/IGF2R/ARFGEF2/RAB5A/EHD1/VTA1/HLA-C/SNX6/CHMP4A/RAB22A/SNX1/RAB10/ACAP2/ARF6/DNM2/PRKCI/TFRC/EPS15L1/SNX4/EPS15/CYTH1/VPS37B/CLTA/RAB5B/AP2A1/EHD4/SH3GLB1/VPS45/HLA-B/RAB7A	36
hsa05132	Salmonella infection	34/272	249/8223	1.07911e-12	1.4514e-10	8.68966e-11	AHNAK/FLNB/PKN1/TUBA1A/FLNA/MAP2K1/KPNA4/SNX18/RHOB/RAB5A/DYNC1H1/DCTN1/DYNC1I2/MAP2K2/RRAS/RHOG/ARF6/PAK1/DNM2/EXOC7/DYNC1LI2/RALA/CYTH1/EXOC4/DYNC1LI1/DYNLL2/MAPK1/KPNA1/DCTN2/RAB5B/MAPK3/TNFRSF10A/RAB7A/DYNLL1	34
hsa04962	Vasopressin-regulated water reabsorption	13/272	44/8223	8.84998e-10	7.93548e-08	4.75104e-08	STX4/RAB5A/DYNC1H1/DCTN1/DYNC1I2/DYNC1LI2/AQP3/DYNC1LI1/DYNLL2/DCTN2/RAB5B/PRKACB/DYNLL1	13
hsa05205	Proteoglycans in cancer	25/272	205/8223	1.37699e-08	9.26024e-07	5.54419e-07	FLNB/PDCD4/CAV1/FLNA/MAP2K1/CAMK2D/EIF4B/PLCG2/NRAS/MAP2K2/RRAS/STAT3/ITGB1/PAK1/EZR/PTPN11/SDC1/PPP1CC/MAPK1/MSN/GRB2/MAPK3/KRAS/PRKACB/IQGAP1	25
hsa04145	Phagosome	18/272	152/8223	2.44087e-06	0.000109584	6.5609e-05	TUBA1A/ATP6V0D1/LAMP1/ATP6V0A1/RAB5A/DYNC1H1/HLA-C/DYNC1I2/ITGB1/TFRC/VAMP3/DYNC1LI2/DYNC1LI1/ATP6V0D2/RAB5B/ATP6V1C1/HLA-B/RAB7A	18
hsa04910	Insulin signaling pathway	17/272	137/8223	2.44426e-06	0.000109584	6.5609e-05	INSR/MAP2K1/PRKAR2A/NRAS/MAP2K2/EXOC7/PRKCI/PYGB/PPP1CC/MAPK1/GRB2/MAPK3/PRKAB1/KRAS/PRKAR1A/PRKACB/SH2B2	17
hsa05203	Viral carcinogenesis	21/272	204/8223	3.49201e-06	0.000134193	8.03425e-05	ACTN1/ATP6V0D1/LYN/HLA-C/SCRIB/NRAS/RASA2/STAT3/ATP6V0D2/MAPK1/GRB2/MAPK3/KRAS/PKM/JAK1/DLG1/CDK1/PRKACB/HLA-B/YWHAZ/DDX3X	21
hsa04720	Long-term potentiation	11/272	67/8223	1.0496e-05	0.000352926	0.0002113	MAP2K1/CAMK2D/NRAS/MAP2K2/RPS6KA3/PPP1CC/MAPK1/MAPK3/KRAS/RPS6KA1/PRKACB	11
hsa05165	Human papillomavirus infection	27/272	331/8223	1.22625e-05	0.000366513	0.000219435	STAT1/ITGA4/ATP6V0D1/MAP2K1/ATP6V0A1/TYK2/BCAP31/HLA-C/SCRIB/NRAS/MAP2K2/MX1/ITGB1/PRKCI/ATP6V0D2/TBK1/MAPK1/GRB2/MAPK3/KRAS/SLC9A3R1/PKM/JAK1/ATP6V1C1/DLG1/PRKACB/HLA-B	27
hsa05211	Renal cell carcinoma	11/272	69/8223	1.40469e-05	0.000377862	0.000226229	MAP2K1/NRAS/MAP2K2/PAK1/PTPN11/PAK2/MAPK1/GRB2/MAPK3/KRAS/RBX1	11
hsa05160	Hepatitis C	17/272	157/8223	1.56664e-05	0.000383114	0.000229374	STAT1/OAS3/OAS2/MAP2K1/TYK2/NRAS/MAP2K2/MX1/STAT3/BID/TBK1/MAPK1/GRB2/MAPK3/KRAS/JAK1/YWHAZ	17
hsa04810	Regulation of actin cytoskeleton	21/272	229/8223	2.11619e-05	0.00047438	0.000284015	ACTN1/CXCR4/ITGA4/PIP5K1A/MAP2K1/PIP4K2A/NRAS/MAP2K2/RRAS/ITGB1/PAK1/EZR/PIP4K2B/PAK2/PPP1CC/MAPK1/TMSB4X/MSN/MAPK3/KRAS/IQGAP1	21
hsa04650	Natural killer cell mediated cytotoxicity	15/272	131/8223	2.5694e-05	0.000531668	0.000318314	ICAM1/MAP2K1/HLA-C/PLCG2/NRAS/MAP2K2/BID/PAK1/PTPN11/MAPK1/GRB2/MAPK3/KRAS/TNFRSF10A/HLA-B	15
hsa04072	Phospholipase D signaling pathway	16/272	148/8223	2.84973e-05	0.000547555	0.000327826	INSR/PIP5K1A/MAP2K1/PLCG2/NRAS/MAP2K2/RRAS/ARF6/DNM2/PTPN11/RALA/CYTH1/MAPK1/GRB2/MAPK3/KRAS	16
hsa04014	Ras signaling pathway	21/272	236/8223	3.32664e-05	0.000596577	0.000357176	INSR/MAP2K1/RAB5A/PLCG2/NRAS/MAP2K2/RRAS/RASA2/ARF6/PAK1/PTPN11/RALA/PAK2/TBK1/MAPK1/RAB5B/GRB2/MAPK3/KRAS/RASAL3/PRKACB	21
hsa05164	Influenza A	17/272	171/8223	4.76103e-05	0.000800448	0.000479235	ICAM1/STAT1/OAS3/OAS2/MAP2K1/TYK2/MAP2K2/MX1/KPNA2/BID/TBK1/MAPK1/KPNA1/MAPK3/JAK1/RAE1/TNFRSF10A	17
hsa04140	Autophagy - animal	15/272	141/8223	6.12084e-05	0.000968533	0.000579869	SQSTM1/MAP2K1/LAMP1/NRAS/MAP2K2/RRAS/ATG4B/TBK1/MAPK1/MAPK3/KRAS/SH3GLB1/SNAP29/PRKACB/RAB7A	15
hsa04664	Fc epsilon RI signaling pathway	10/272	68/8223	7.09146e-05	0.00101938	0.000610313	INPP5D/MAP2K1/LYN/PLCG2/NRAS/MAP2K2/MAPK1/GRB2/MAPK3/KRAS	10
hsa05170	Human immunodeficiency virus 1 infection	19/272	212/8223	7.2001e-05	0.00101938	0.000610313	CXCR4/MAP2K1/HLA-C/PLCG2/NRAS/MAP2K2/AP1S1/BID/PAK1/PAK2/GNAI3/TBK1/MAPK1/MAPK3/KRAS/CDK1/RBX1/HLA-B/B2M	19
hsa04130	SNARE interactions in vesicular transport	7/272	33/8223	8.18443e-05	0.00104266	0.000624251	YKT6/STX4/SNAP23/VAMP7/VAMP3/SNAP29/VAMP4	7
hsa05161	Hepatitis B	16/272	162/8223	8.60688e-05	0.00104266	0.000624251	STAT1/TGFBR2/MAP2K1/TYK2/NRAS/MAP2K2/STAT3/BID/TBK1/MAPK1/GRB2/MAPK3/KRAS/JAK1/YWHAZ/DDX3X	16
hsa05230	Central carbon metabolism in cancer	10/272	70/8223	9.12814e-05	0.00104266	0.000624251	G6PD/MAP2K1/NRAS/MAP2K2/SLC7A5/MAPK1/MAPK3/KRAS/PKM/PFKP	10
hsa04662	B cell receptor signaling pathway	11/272	84/8223	9.21646e-05	0.00104266	0.000624251	INPP5D/MAP2K1/LYN/PLCG2/NRAS/MAP2K2/LILRB4/MAPK1/GRB2/MAPK3/KRAS	11
hsa04670	Leukocyte transendothelial migration	13/272	114/8223	9.30256e-05	0.00104266	0.000624251	ACTN1/CXCR4/ICAM1/ITGA4/THY1/PECAM1/PLCG2/ITGB1/EZR/PTPN11/GNAI3/MSN/CD99L2	13
hsa04012	ErbB signaling pathway	11/272	85/8223	0.000102811	0.00110625	0.00066232	MAP2K1/CAMK2D/PLCG2/NRAS/MAP2K2/PAK1/PAK2/MAPK1/GRB2/MAPK3/KRAS	11
hsa05169	Epstein-Barr virus infection	18/272	202/8223	0.000120187	0.00124347	0.000744476	ICAM1/STAT1/OAS3/OAS2/LYN/TYK2/HLA-C/PLCG2/ADRM1/STAT3/BID/TBK1/PSMC3/PSMC2/JAK1/PSMD4/HLA-B/B2M	18
hsa04540	Gap junction	11/272	88/8223	0.000141271	0.00138986	0.000832123	TUBA1A/MAP2K1/NRAS/MAP2K2/GNAI3/MAPK1/GRB2/MAPK3/KRAS/CDK1/PRKACB	11
hsa04722	Neurotrophin signaling pathway	13/272	119/8223	0.00014467	0.00138986	0.000832123	MAP2K1/CAMK2D/PLCG2/NRAS/MAP2K2/RPS6KA3/PTPN11/MAPK1/GRB2/MAPK3/KRAS/RPS6KA1/SH2B2	13
hsa05235	PD-L1 expression and PD-1 checkpoint pathway in cancer	11/272	89/8223	0.000156548	0.00145211	0.000869393	STAT1/MAP2K1/CD28/NRAS/MAP2K2/STAT3/PTPN11/MAPK1/MAPK3/KRAS/JAK1	11
hsa05167	Kaposi sarcoma-associated herpesvirus infection	17/272	194/8223	0.000226986	0.00203531	0.00121856	ICAM1/STAT1/MAP2K1/LYN/TYK2/HLA-C/PLCG2/NRAS/MAP2K2/STAT3/BID/TBK1/MAPK1/MAPK3/KRAS/JAK1/HLA-B	17
hsa04066	HIF-1 signaling pathway	12/272	109/8223	0.000241603	0.00209649	0.00125519	INSR/MAP2K1/CAMK2D/TF/PLCG2/MAP2K2/STAT3/TFRC/MAPK1/MAPK3/PFKP/RBX1	12
hsa01521	EGFR tyrosine kinase inhibitor resistance	10/272	79/8223	0.000255145	0.00214482	0.00128412	MAP2K1/PLCG2/NRAS/MAP2K2/STAT3/MAPK1/GRB2/MAPK3/KRAS/JAK1	10
hsa04666	Fc gamma R-mediated phagocytosis	11/272	97/8223	0.000337501	0.00275114	0.00164713	INPP5D/MARCKS/PIP5K1A/MAP2K1/LYN/PLCG2/ARF6/PAK1/DNM2/MAPK1/MAPK3	11
hsa05163	Human cytomegalovirus infection	18/272	225/8223	0.000458384	0.00338483	0.00202653	CXCR4/MAP2K1/AKAP13/HLA-C/NRAS/MAP2K2/STAT3/BID/GNAI3/TBK1/MAPK1/GRB2/MAPK3/KRAS/JAK1/PRKACB/HLA-B/B2M	18
hsa04917	Prolactin signaling pathway	9/272	70/8223	0.00046066	0.00338483	0.00202653	STAT1/MAP2K1/NRAS/MAP2K2/STAT3/MAPK1/GRB2/MAPK3/KRAS	9
hsa04530	Tight junction	15/272	169/8223	0.00046117	0.00338483	0.00202653	ACTN1/TUBA1A/ARHGAP17/SCRIB/RAP2C/ITGB1/EZR/PRKCI/MSN/PRKAB1/SLC9A3R1/NF2/RAB8B/DLG1/PRKACB	15
hsa01232	Nucleotide metabolism	10/272	85/8223	0.000465571	0.00338483	0.00202653	GMPR2/NT5E/NTPCR/AMPD2/PNP/ADK/ADSL/IMPDH2/TK1/CMPK1	10
hsa05223	Non-small cell lung cancer	9/272	72/8223	0.000569143	0.00391355	0.00234307	MAP2K1/PLCG2/NRAS/MAP2K2/STAT3/MAPK1/GRB2/MAPK3/KRAS	9
hsa05135	Yersinia infection	13/272	137/8223	0.000582808	0.00391355	0.00234307	PKN1/ITGA4/PIP5K1A/MAP2K1/MAP2K2/RPS6KA3/RHOG/ITGB1/ARF6/TBK1/MAPK1/MAPK3/RPS6KA1	13
hsa04935	Growth hormone synthesis, secretion and action	12/272	120/8223	0.000588759	0.00391355	0.00234307	STAT1/MAP2K1/PLCG2/NRAS/MAP2K2/STAT3/GNAI3/MAPK1/GRB2/MAPK3/KRAS/PRKACB	12
hsa04660	T cell receptor signaling pathway	11/272	104/8223	0.000616988	0.00391355	0.00234307	MAP2K1/CD28/NRAS/MAP2K2/PAK1/PAK2/MAPK1/GRB2/MAPK3/KRAS/DLG1	11
hsa04150	mTOR signaling pathway	14/272	156/8223	0.000635847	0.00391355	0.00234307	INSR/MAP2K1/EIF4B/NRAS/MAP2K2/RPS6KA3/SLC7A5/MAPK1/SLC3A2/GRB2/MAPK3/KRAS/RPS6KA1/ATP6V1C1	14
hsa04218	Cellular senescence	14/272	156/8223	0.000635847	0.00391355	0.00234307	SQSTM1/TGFBR2/MAP2K1/HLA-C/NRAS/MAP2K2/RRAS/PPID/PPP1CC/MAPK1/MAPK3/KRAS/CDK1/HLA-B	14
hsa05207	Chemical carcinogenesis - receptor activation	17/272	212/8223	0.000640134	0.00391355	0.00234307	MAP2K1/KPNA4/NRAS/MAP2K2/RPS6KA3/STAT3/KPNA2/GNAI3/MAPK1/KPNA1/GRB2/MAPK3/KPNB1/KRAS/RPS6KA1/AIP/PRKACB	17
hsa04730	Long-term depression	8/272	60/8223	0.000743232	0.00434629	0.00260216	MAP2K1/LYN/NRAS/MAP2K2/GNAI3/MAPK1/MAPK3/KRAS	8
hsa05416	Viral myocarditis	8/272	60/8223	0.000743232	0.00434629	0.00260216	CAV1/ICAM1/CD28/DMD/HLA-C/BID/EIF4G2/HLA-B	8
hsa05214	Glioma	9/272	75/8223	0.000770373	0.00440916	0.0026398	MAP2K1/CAMK2D/PLCG2/NRAS/MAP2K2/MAPK1/GRB2/MAPK3/KRAS	9
hsa05212	Pancreatic cancer	9/272	76/8223	0.000849079	0.00466127	0.00279074	STAT1/TGFBR2/MAP2K1/STAT3/RALA/MAPK1/MAPK3/KRAS/JAK1	9
hsa05220	Chronic myeloid leukemia	9/272	76/8223	0.000849079	0.00466127	0.00279074	TGFBR2/MAP2K1/NRAS/MAP2K2/PTPN11/MAPK1/GRB2/MAPK3/KRAS	9
hsa00520	Amino sugar and nucleotide sugar metabolism	7/272	49/8223	0.00104739	0.00563496	0.0033737	RENBP/UAP1L1/UAP1/GALK2/MPI/GNE/GALE	7
hsa05110	Vibrio cholerae infection	7/272	50/8223	0.00118411	0.00616507	0.00369108	ATP6V0D1/ATP6V0A1/PLCG2/ATP6V0D2/SLC12A2/ATP6V1C1/PRKACB	7
hsa01250	Biosynthesis of nucleotide sugars	6/272	37/8223	0.00121468	0.00616507	0.00369108	UAP1L1/UAP1/GALK2/MPI/GNE/GALE	6
hsa05216	Thyroid cancer	6/272	37/8223	0.00121468	0.00616507	0.00369108	MAP2K1/NRAS/MAP2K2/MAPK1/MAPK3/KRAS	6
hsa04068	FoxO signaling pathway	12/272	131/8223	0.00128408	0.0062803	0.00376007	INSR/HOMER3/TGFBR2/MAP2K1/NRAS/MAP2K2/STAT3/MAPK1/GRB2/MAPK3/PRKAB1/KRAS	12
hsa04114	Oocyte meiosis	12/272	131/8223	0.00128408	0.0062803	0.00376007	MAP2K1/CAMK2D/SLK/RPS6KA3/PPP1CC/MAPK1/MAPK3/RPS6KA1/CDK1/RBX1/PRKACB/YWHAZ	12
hsa05221	Acute myeloid leukemia	8/272	67/8223	0.00155228	0.00745647	0.00446426	MAP2K1/NRAS/MAP2K2/STAT3/MAPK1/GRB2/MAPK3/KRAS	8
hsa04062	Chemokine signaling pathway	15/272	192/8223	0.00171456	0.00803109	0.00480828	CXCR4/STAT1/MAP2K1/LYN/PLCG2/NRAS/STAT3/PAK1/CCR10/GNAI3/MAPK1/GRB2/MAPK3/KRAS/PRKACB	15
hsa04010	MAPK signaling pathway	20/272	294/8223	0.00173161	0.00803109	0.00480828	INSR/FLNB/FLNA/TGFBR2/MAP2K1/DUSP3/NRAS/MAP2K2/RRAS/RPS6KA3/RASA2/PAK1/PAK2/MAPK1/STMN1/GRB2/MAPK3/KRAS/RPS6KA1/PRKACB	20
hsa04914	Progesterone-mediated oocyte maturation	10/272	102/8223	0.00193736	0.00883306	0.00528843	STK10/MAP2K1/RPS6KA3/GNAI3/MAPK1/MAPK3/KRAS/RPS6KA1/CDK1/PRKACB	10
hsa05210	Colorectal cancer	9/272	86/8223	0.00205665	0.00909817	0.00544715	TGFBR2/MAP2K1/NRAS/MAP2K2/RALA/MAPK1/GRB2/MAPK3/KRAS	9
hsa05120	Epithelial cell signaling in Helicobacter pylori infection	8/272	70/8223	0.00206315	0.00909817	0.00544715	ATP6V0D1/ATP6V0A1/LYN/PLCG2/PAK1/PTPN11/ATP6V0D2/ATP6V1C1	8
hsa05219	Bladder cancer	6/272	41/8223	0.00210348	0.0091264	0.00546405	MAP2K1/NRAS/MAP2K2/MAPK1/MAPK3/KRAS	6
hsa04919	Thyroid hormone signaling pathway	11/272	121/8223	0.00215342	0.00919476	0.00550498	STAT1/MAP2K1/PLCG2/NRAS/MAP2K2/MAPK1/MAPK3/KRAS/PFKP/ATP2A2/PRKACB	11
hsa04360	Axon guidance	14/272	182/8223	0.00279559	0.0117502	0.00703497	CXCR4/CAMK2D/PLCG2/NRAS/RRAS/ITGB1/PAK1/CDK5/PTPN11/PAK2/GNAI3/MAPK1/MAPK3/KRAS	14
hsa05213	Endometrial cancer	7/272	58/8223	0.0028476	0.0117847	0.00705559	MAP2K1/NRAS/MAP2K2/MAPK1/GRB2/MAPK3/KRAS	7
hsa04510	Focal adhesion	15/272	203/8223	0.00294962	0.0120219	0.00719763	FLNB/ACTN1/CAV1/ITGA4/PIP5K1A/FLNA/MAP2K1/PARVG/ITGB1/PAK1/PAK2/PPP1CC/MAPK1/GRB2/MAPK3	15
hsa04370	VEGF signaling pathway	7/272	59/8223	0.00314171	0.0126137	0.00755195	MAP2K1/PLCG2/NRAS/MAP2K2/MAPK1/MAPK3/KRAS	7
hsa04380	Osteoclast differentiation	11/272	128/8223	0.00334981	0.0132515	0.00793377	STAT1/SQSTM1/TGFBR2/MAP2K1/TYK2/PLCG2/LILRB4/MAPK1/GRB2/MAPK3/JAK1	11
hsa04912	GnRH signaling pathway	9/272	93/8223	0.00352048	0.0137248	0.00821715	MAP2K1/CAMK2D/NRAS/MAP2K2/MAPK1/GRB2/MAPK3/KRAS/PRKACB	9
hsa03050	Proteasome	6/272	46/8223	0.00381799	0.014672	0.00878424	ADRM1/PSMD9/PSMC3/PSMC2/PSMD4/PSME1	6
hsa04721	Synaptic vesicle cycle	8/272	78/8223	0.00408443	0.0154748	0.0092649	ATP6V0D1/ATP6V0A1/SLC6A9/DNM2/ATP6V0D2/CLTA/AP2A1/ATP6V1C1	8
hsa05130	Pathogenic Escherichia coli infection	14/272	197/8223	0.00567808	0.0210075	0.0125773	TUBA1A/MYO1D/MYO5A/ITGB1/ARF6/PAK1/EZR/PTPN11/CYTH1/PAK2/MAPK1/MAPK3/SLC9A3R1/TNFRSF10A	14
hsa04933	AGE-RAGE signaling pathway in diabetic complications	9/272	100/8223	0.00570091	0.0210075	0.0125773	ICAM1/STAT1/TGFBR2/PLCG2/NRAS/STAT3/MAPK1/MAPK3/KRAS	9
hsa04071	Sphingolipid signaling pathway	10/272	119/8223	0.00592951	0.0215546	0.0129049	MAP2K1/NRAS/MAP2K2/ABCC1/BID/GNAI3/MAPK1/S1PR2/MAPK3/KRAS	10
hsa04916	Melanogenesis	9/272	101/8223	0.00608265	0.0218164	0.0130617	MAP2K1/CAMK2D/NRAS/MAP2K2/GNAI3/MAPK1/MAPK3/KRAS/PRKACB	9
hsa04371	Apelin signaling pathway	11/272	139/8223	0.00625387	0.0218479	0.0130805	MAP2K1/NRAS/MAP2K2/RRAS/GNAI3/MAPK1/MAPK3/PRKAB1/KRAS/PRKACB/MYL4	11
hsa05162	Measles	11/272	139/8223	0.00625387	0.0218479	0.0130805	STAT1/OAS3/OAS2/CD28/TYK2/MX1/STAT3/BID/TBK1/MSN/JAK1	11
hsa04217	Necroptosis	12/272	159/8223	0.00637314	0.0219792	0.0131591	STAT1/SQSTM1/CAMK2D/TYK2/CHMP4A/STAT3/PPID/BID/PYGB/FAF1/JAK1/TNFRSF10A	12
hsa05152	Tuberculosis	13/272	180/8223	0.00663744	0.0226009	0.0135314	STAT1/ATP6V0D1/CAMK2D/LAMP1/ATP6V0A1/RAB5A/BID/ATP6V0D2/MAPK1/RAB5B/MAPK3/JAK1/RAB7A	13
hsa04625	C-type lectin receptor signaling pathway	9/272	104/8223	0.00734689	0.0247039	0.0147904	STAT1/PLCG2/NRAS/RRAS/PAK1/PTPN11/MAPK1/MAPK3/KRAS	9
hsa04961	Endocrine and other factor-regulated calcium reabsorption	6/272	53/8223	0.00772207	0.0256449	0.0153538	ATP2B4/DNM2/ATP2B1/CLTA/AP2A1/PRKACB	6
hsa04611	Platelet activation	10/272	124/8223	0.00787776	0.0258429	0.0154724	LYN/SNAP23/PLCG2/ITGB1/PRKCI/PPP1CC/GNAI3/MAPK1/MAPK3/PRKACB	10
hsa04520	Adherens junction	7/272	71/8223	0.00876209	0.0283976	0.0170019	INSR/ACTN1/TGFBR2/ACP1/MAPK1/MAPK3/IQGAP1	7
hsa03013	Nucleocytoplasmic transport	9/272	108/8223	0.009334	0.0298734	0.0178855	KPNA4/NUP160/NUP210/KPNA2/TNPO3/XPOT/KPNA1/KPNB1/RAE1	9
hsa04137	Mitophagy - animal	7/272	72/8223	0.00943955	0.0298734	0.0178855	SQSTM1/TBC1D15/NRAS/RRAS/TBK1/KRAS/RAB7A	7
hsa04926	Relaxin signaling pathway	10/272	129/8223	0.0102865	0.0321752	0.0192635	TGFBR2/MAP2K1/NRAS/MAP2K2/GNAI3/MAPK1/GRB2/MAPK3/KRAS/PRKACB	10
hsa04216	Ferroptosis	5/272	41/8223	0.0108003	0.033394	0.0199933	GPX4/TF/GCLM/TFRC/SLC3A2	5
hsa04966	Collecting duct acid secretion	4/272	27/8223	0.0112781	0.034475	0.0206405	ATP6V0D1/ATP6V0A1/ATP6V0D2/ATP6V1C1	4
hsa01230	Biosynthesis of amino acids	7/272	75/8223	0.0117018	0.0353685	0.0211754	ASS1/PSPH/CBS/RPIA/PKM/PFKP/PHGDH	7
hsa04921	Oxytocin signaling pathway	11/272	154/8223	0.0130425	0.0389827	0.0233393	MAP2K1/CAMK2D/NRAS/MAP2K2/PPP1CC/GNAI3/MAPK1/MAPK3/PRKAB1/KRAS/PRKACB	11
hsa04210	Apoptosis	10/272	136/8223	0.0145539	0.0430221	0.0257577	TUBA1A/MAP2K1/NRAS/MAP2K2/BID/MAPK1/MAPK3/KRAS/TNFRSF10A/SPTAN1	10
hsa05166	Human T-cell leukemia virus 1 infection	14/272	222/8223	0.0153732	0.0446555	0.0267356	ICAM1/TGFBR2/MAP2K1/HLA-C/NRAS/MAP2K2/MAPK1/MAPK3/KRAS/JAK1/DLG1/PRKACB/HLA-B/B2M	14
hsa01522	Endocrine resistance	8/272	98/8223	0.0156045	0.0446555	0.0267356	MAP2K1/NRAS/MAP2K2/MAPK1/GRB2/MAPK3/KRAS/PRKACB	8
hsa05231	Choline metabolism in cancer	8/272	98/8223	0.0156045	0.0446555	0.0267356	PIP5K1A/MAP2K1/NRAS/MAP2K2/MAPK1/GRB2/MAPK3/KRAS	8
hsa04929	GnRH secretion	6/272	64/8223	0.0186827	0.0529015	0.0316726	MAP2K1/NRAS/MAP2K2/MAPK1/MAPK3/KRAS	6
hsa04550	Signaling pathways regulating pluripotency of stem cells	10/272	143/8223	0.0200249	0.0561115	0.0335944	MAP2K1/NRAS/MAP2K2/STAT3/MAPK1/SMAD1/GRB2/MAPK3/KRAS/JAK1	10
hsa04015	Rap1 signaling pathway	13/272	210/8223	0.0219521	0.0608773	0.0364478	INSR/MAP2K1/NRAS/MAP2K2/RRAS/ITGB1/PRKCI/RGS14/RALA/GNAI3/MAPK1/MAPK3/KRAS	13
hsa04672	Intestinal immune network for IgA production	5/272	49/8223	0.0222177	0.0609853	0.0365124	CXCR4/ITGA4/CD28/TNFRSF17/CCR10	5
hsa05022	Pathways of neurodegeneration - multiple diseases	24/272	476/8223	0.0253418	0.068858	0.0412259	SQSTM1/TUBA1A/MAP2K1/CAMK2D/RAB5A/DCTN1/NRAS/ADRM1/MAP2K2/PSMD9/VAPB/PPID/BID/CDK5/TBK1/PSMC3/MAPK1/DCTN2/MAPK3/FUS/KRAS/PSMC2/ATP2A2/PSMD4	24
hsa00230	Purine metabolism	9/272	128/8223	0.0258204	0.0694568	0.0415844	GMPR2/NT5E/NTPCR/AMPD2/PNP/ADK/NUDT5/ADSL/IMPDH2	9
hsa04931	Insulin resistance	8/272	108/8223	0.0263908	0.0702883	0.0420822	INSR/RPS6KA3/STAT3/PTPN11/PYGB/PPP1CC/PRKAB1/RPS6KA1	8
hsa05218	Melanoma	6/272	72/8223	0.0313497	0.0821619	0.049191	MAP2K1/NRAS/MAP2K2/MAPK1/MAPK3/KRAS	6
hsa04261	Adrenergic signaling in cardiomyocytes	10/272	154/8223	0.0314597	0.0821619	0.049191	CAMK2D/ATP2B4/ATP2B1/PPP1CC/GNAI3/MAPK1/MAPK3/ATP2A2/PRKACB/MYL4	10
hsa05145	Toxoplasmosis	8/272	112/8223	0.0318871	0.0824772	0.0493798	STAT1/TYK2/STAT3/ITGB1/GNAI3/MAPK1/MAPK3/JAK1	8
hsa04960	Aldosterone-regulated sodium reabsorption	4/272	37/8223	0.0328515	0.0839049	0.0502346	INSR/MAPK1/MAPK3/KRAS	4
hsa00562	Inositol phosphate metabolism	6/272	73/8223	0.0332478	0.0839049	0.0502346	INPP5D/PIP5K1A/IMPA1/PIP4K2A/PLCG2/PIP4K2B	6
hsa04725	Cholinergic synapse	8/272	113/8223	0.0333748	0.0839049	0.0502346	MAP2K1/CAMK2D/NRAS/GNAI3/MAPK1/MAPK3/KRAS/PRKACB	8
hsa04514	Cell adhesion molecules	10/272	157/8223	0.035247	0.0877912	0.0525614	ICAM1/ITGA4/CD28/PECAM1/HLA-C/ITGB1/MPZL1/SDC1/CD99L2/HLA-B	10
hsa04024	cAMP signaling pathway	13/272	225/8223	0.0357901	0.0883261	0.0528816	MAP2K1/CAMK2D/ATP2B4/MAP2K2/RRAS/PAK1/ATP2B1/PPP1CC/GNAI3/MAPK1/MAPK3/ATP2A2/PRKACB	13
hsa01200	Carbon metabolism	8/272	115/8223	0.0364907	0.0892364	0.0534266	G6PD/ADH5/ACAT2/PSPH/RPIA/PKM/PFKP/PHGDH	8
hsa04915	Estrogen signaling pathway	9/272	138/8223	0.0391804	0.0949508	0.0568479	MAP2K1/NRAS/MAP2K2/GNAI3/MAPK1/GRB2/MAPK3/KRAS/PRKACB	9
hsa05215	Prostate cancer	7/272	97/8223	0.0413006	0.0981097	0.0587391	MAP2K1/NRAS/MAP2K2/MAPK1/GRB2/MAPK3/KRAS	7
hsa05100	Bacterial invasion of epithelial cells	6/272	77/8223	0.0415781	0.0981097	0.0587391	CAV1/RHOG/ITGB1/DNM2/CLTA/CD2AP	6
hsa05140	Leishmaniasis	6/272	77/8223	0.0415781	0.0981097	0.0587391	STAT1/ITGA4/ITGB1/MAPK1/MAPK3/JAK1	6
hsa03018	RNA degradation	6/272	79/8223	0.0461953	0.108057	0.0646945	TTC37/PABPC1/LSM1/PFKP/WDR61/CNOT1	6
hsa04978	Mineral absorption	5/272	60/8223	0.0476295	0.110451	0.0661281	ATP2B4/ATOX1/TF/S100G/ATP2B1	5

## Sheet: U266-MM.1S down 
ID	Description	GeneRatio	BgRatio	pvalue	p.adjust	qvalue	geneID	Count
hsa01200	Carbon metabolism	11/123	115/8223	1.0233e-06	0.000180502	0.000158603	FH/TPI1/IDH3A/ENO2/TKT/PRPS2/SDHA/TALDO1/ACAT1/IDH2/ACO2	11
hsa01230	Biosynthesis of amino acids	9/123	75/8223	1.52968e-06	0.000180502	0.000158603	TPI1/IDH3A/ENO2/TKT/PRPS2/TALDO1/ASNS/IDH2/ACO2	9
hsa00020	Citrate cycle (TCA cycle)	5/123	30/8223	7.28927e-05	0.00573423	0.00503855	FH/IDH3A/SDHA/IDH2/ACO2	5
hsa04141	Protein processing in endoplasmic reticulum	10/123	171/8223	0.000230229	0.0135835	0.0119355	HSP90B1/VCP/RPN2/CAPN1/LMAN1/SEC24D/SEC23B/SVIP/CKAP4/RRBP1	10
hsa00071	Fatty acid degradation	5/123	43/8223	0.000421579	0.0198985	0.0174844	HADHA/ACADM/ECI1/ACADVL/ACAT1	5
hsa04666	Fc gamma R-mediated phagocytosis	7/123	97/8223	0.000595609	0.0234273	0.0205851	ARPC4/WAS/PRKCA/WASF2/ARPC5/MARCKSL1/ARPC1A	7
hsa05130	Pathogenic Escherichia coli infection	10/123	197/8223	0.000709228	0.0239111	0.0210102	ARPC4/WASF2/ARPC5/CYFIP2/ABI1/SEC24D/ARPC1A/MYO6/CYCS/PTPN6	10
hsa00030	Pentose phosphate pathway	4/123	30/8223	0.000966859	0.0285224	0.025062	TKT/PRPS2/PGM1/TALDO1	4
hsa01212	Fatty acid metabolism	5/123	57/8223	0.00155247	0.0407093	0.0357704	FASN/HADHA/ACADM/ACADVL/ACAT1	5
hsa01210	2-Oxocarboxylic acid metabolism	3/123	19/8223	0.00265654	0.0626944	0.0550883	IDH3A/IDH2/ACO2	3
hsa00230	Purine metabolism	7/123	128/8223	0.00299576	0.0642728	0.0564752	PAICS/GMPS/PFAS/DCK/PRPS2/PGM1/AK2	7
hsa04940	Type I diabetes mellitus	4/123	43/8223	0.00374952	0.0737406	0.0647944	HSPD1/HLA-DRA/HLA-DRB1/HLA-DRB3	4
hsa05135	Yersinia infection	7/123	137/8223	0.00436624	0.0776772	0.0682534	ARPC4/GNAQ/WAS/WASF2/ARPC5/ARPC1A/PTK2B	7
hsa01524	Platinum drug resistance	5/123	73/8223	0.00460797	0.0776772	0.0682534	GSTP1/TOP2A/CYCS/TOP2B/GSTO1	5
hsa05140	Leishmaniasis	5/123	77/8223	0.00578181	0.0886482	0.0778934	HLA-DRA/HLA-DRB1/MARCKSL1/HLA-DRB3/PTPN6	5
hsa04672	Intestinal immune network for IgA production	4/123	49/8223	0.00601005	0.0886482	0.0778934	HLA-DRA/HLA-DRB1/HLA-DRB3/ITGB7	4
hsa00650	Butanoate metabolism	3/123	27/8223	0.00735131	0.102053	0.0896723	ALDH5A1/HADHA/ACAT1	3
hsa00480	Glutathione metabolism	4/123	57/8223	0.0102273	0.134091	0.117823	GSTP1/GSTK1/IDH2/GSTO1	4
hsa05310	Asthma	3/123	31/8223	0.0108186	0.134378	0.118076	HLA-DRA/HLA-DRB1/HLA-DRB3	3
hsa05132	Salmonella infection	9/123	249/8223	0.0121642	0.137124	0.120488	ARPC4/HSP90B1/ARPC5/CYFIP2/ABI1/ARPC1A/MYO6/ACBD3/CYCS	9
hsa05416	Viral myocarditis	4/123	60/8223	0.0122017	0.137124	0.120488	HLA-DRA/HLA-DRB1/HLA-DRB3/CYCS	4
hsa05164	Influenza A	7/123	171/8223	0.0140518	0.150738	0.13245	FDPS/HLA-DRA/PRKCA/HLA-DRB1/VDAC1/HLA-DRB3/CYCS	7
hsa04640	Hematopoietic cell lineage	5/123	99/8223	0.0161617	0.165833	0.145714	HLA-DRA/HLA-DRB1/HLA-DRB3/CD3D/CD9	5
hsa00010	Glycolysis / Gluconeogenesis	4/123	67/8223	0.0177139	0.170077	0.149444	LDHB/TPI1/ENO2/PGM1	4
hsa05166	Human T-cell leukemia virus 1 infection	8/123	222/8223	0.0180167	0.170077	0.149444	FDPS/HLA-DRA/SLC2A1/HLA-DRB1/VDAC1/VDAC3/HLA-DRB3/CD3D	8
hsa05330	Allograft rejection	3/123	38/8223	0.0188283	0.170903	0.150169	HLA-DRA/HLA-DRB1/HLA-DRB3	3
hsa05017	Spinocerebellar ataxia	6/123	143/8223	0.0201135	0.175807	0.154478	GNAQ/PRKCA/VDAC1/NOP56/VDAC3/CYCS	6
hsa05332	Graft-versus-host disease	3/123	42/8223	0.0245453	0.206882	0.181783	HLA-DRA/HLA-DRB1/HLA-DRB3	3
hsa05100	Bacterial invasion of epithelial cells	4/123	77/8223	0.0279322	0.219734	0.193075	ARPC4/WASF2/ARPC5/ARPC1A	4
hsa05412	Arrhythmogenic right ventricular cardiomyopathy	4/123	77/8223	0.0279322	0.219734	0.193075	DSG2/DSP/JUP/ITGB7	4
hsa03018	RNA degradation	4/123	79/8223	0.0303212	0.230832	0.202827	HSPD1/DDX6/ENO2/DCPS	4
hsa05415	Diabetic cardiomyopathy	7/123	203/8223	0.0323311	0.235023	0.20651	UQCR10/SLC2A1/PRKCA/VDAC1/PARP1/SDHA/VDAC3	7
hsa00620	Pyruvate metabolism	3/123	47/8223	0.0328633	0.235023	0.20651	FH/LDHB/ACAT1	3
hsa00280	Valine, leucine and isoleucine degradation	3/123	48/8223	0.034682	0.240734	0.211528	HADHA/ACADM/ACAT1	3
hsa04530	Tight junction	6/123	169/8223	0.0409002	0.275784	0.242326	ARPC4/WAS/PCNA/ARPC5/PPP2R2A/ARPC1A	6
hsa05320	Autoimmune thyroid disease	3/123	53/8223	0.044538	0.284203	0.249723	HLA-DRA/HLA-DRB1/HLA-DRB3	3
hsa00900	Terpenoid backbone biosynthesis	2/123	23/8223	0.0457615	0.284203	0.249723	FDPS/ACAT1	2
hsa03430	Mismatch repair	2/123	23/8223	0.0457615	0.284203	0.249723	RPA1/PCNA	2
hsa04658	Th1 and Th2 cell differentiation	4/123	92/8223	0.0487313	0.294887	0.259111	HLA-DRA/HLA-DRB1/HLA-DRB3/CD3D	4
