# Supplementary material for: Multiple Myeloma Derived Extracellular Vesicle Uptake by Monocyte Cells Stimulates IL-6 and MMP-9 Secretion and Promotes Cancer Cell Migration and Proliferation
Source: Cancers (Basel). 2024 Feb 29;16(5):1011. doi: 10.3390/cancers16051011 (PMC10930391; doi:10.3390/cancers16051011)
Supplement: Supplementary file 1 [file cancers-16-01011-s001.zip › SupplementaryS3_MSdata.xlsx]

## Sheet: H929 EV v. U266 EV
P-value	Fold Change	#NAME?	Difference	Protein IDs	Majority protein IDs	Protein names	Gene names	id	Symbol color	Symbol type	Symbol size	Show label	Only identified by site	Reverse	Potential contaminant	Peptides	Razor + unique peptides	Unique peptides	Sequence coverage [%]	Unique + razor sequence coverage [%]	Unique sequence coverage [%]	Mol. weight [kDa]	Q-value	Score	Intensity	iBAQ peptides	MS/MS count	LFQ intensity H1_S1-A1_1_12922	LFQ intensity H1_S1-A2_1_12923	LFQ intensity H2_S1-A3_1_12924	LFQ intensity H2_S1-A4_1_12925	LFQ intensity H3_S1-A5_1_12926	LFQ intensity H3_S1-A6_1_12927	LFQ intensity M1_S1-B1_1_12934	LFQ intensity M1_S1-B2_1_12935	LFQ intensity M2_S1-B3_1_12936	LFQ intensity M2_S1-B4_1_12937	LFQ intensity M3_S1-B5_1_12938	LFQ intensity M3_S1-B6_1_12939	LFQ intensity U1_S1-A7_1_12928	LFQ intensity U1_S1-A8_1_12929	LFQ intensity U2_S1-A10_1_12931	LFQ intensity U2_S1-A9_1_12930	LFQ intensity U3_S1-A11_1_12932	LFQ intensity U3_S1-A12_1_12933
6.25853e-08	864.181	7.20353	9.75519	P08575-4;P08575-9;P08575-10;P08575-8;P08575-7;P08575-5;P08575-6;P08575	P08575-4;P08575-9;P08575-10;P08575-8;P08575-7;P08575-5;P08575-6;P08575	Receptor-type tyrosine-protein phosphatase C	PTPRC	446	Color2 [A=255, R=169, G=169, B=169]	1	4					50	50	50	43.3	43.3	43.3	131.13	0	323.31	35341000	58	261	18.1783	18.36	18.5698	18.5161	17.7001	17.5859	9.02508	8.45368	8.5398	10.0894	11.6499	12.0523	7.80232	8.55769	7.97963	7.96584	6.59823	11.4754
1.15737e-06	326.224	5.93653	8.34972	B0I1T2;B0I1T2-4;B0I1T2-3;B0I1T2-2	B0I1T2;B0I1T2-4	Unconventional myosin-Ig;Minor histocompatibility antigen HA-2	MYO1G	15	Color2 [A=255, R=169, G=169, B=169]	1	4					49	49	48	56.1	56.1	56.1	116.44	0	323.31	28066000	53	208	18.2783	17.8474	18.4664	18.3417	17.0325	17.3064	11.0972	4.22766	5.87836	5.87339	9.40167	8.80797	9.5859	7.94052	8.03039	8.0222	12.2554	11.3401
4.33762e-08	136.024	7.36275	7.08772	P16401	P16401	Histone H1.5	HIST1H1B	574	Color2 [A=255, R=169, G=169, B=169]	1	4					19	15	14	49.1	36.3	35.8	22.58	0	228.95	44944000	10	114	19.8657	19.3169	20.3526	20.236	19.5581	19.7601	16.8276	16.7898	16.4321	15.78	17.933	18.0792	13.6558	13.6008	13.3731	13.2576	11.4937	11.1821
3.0182e-10	133.675	9.52025	7.06259	P52566	P52566	Rho GDP-dissociation inhibitor 2	ARHGDIB	998	Color2 [A=255, R=169, G=169, B=169]	1	4					18	18	18	88.1	88.1	88.1	22.988	0	323.31	24513000	12	124	19.3849	19.1677	18.9209	19.0732	19.225	19.0138	17.2132	17.1812	17.4645	16.9064	17.3998	17.0634	12.9554	12.5245	11.3683	12.461	11.8642	11.2366
9.37203e-09	100.367	8.02817	6.64915	P04234;P04234-2	P04234;P04234-2	T-cell surface glycoprotein CD3 delta chain	CD3D	375	Color2 [A=255, R=169, G=169, B=169]	1	4					3	3	3	22.8	22.8	22.8	18.929	0	8.2761	2057800	8	4	17.3825	17.4939	15.9922	17.4993	18.0527	17.5926	11.3135	11.6512	10.3629	11.7856	20.0274	20.082	10.1684	10.8057	9.84801	10.8209	10.7698	11.7054
1.45135e-05	92.1911	4.83823	6.52656	P06239;P06239-3;P06239-2;P06241-3;P06241-2;P12931;P06241;P12931-2;P07947	P06239;P06239-3;P06239-2	Tyrosine-protein kinase Lck	LCK	407	Color2 [A=255, R=169, G=169, B=169]	1	4					15	15	15	42	42	42	58	0	158.03	9242600	23	54	15.4979	15.2915	18.2009	18.6239	17.1306	16.9892	11.2083	11.0761	9.4664	10.7891	10.8039	12.1653	11.126	11.0771	8.80294	12.0846	11.234	8.25001
1.19453e-06	87.2616	5.9228	6.44727	P60033	P60033	CD81 antigen	CD81	1069	Color2 [A=255, R=169, G=169, B=169]	1	4					4	4	4	27.5	27.5	27.5	25.809	0	74.067	2361300	8	17	17.245	16.8708	16.7156	16.6266	16.1267	16.3777	9.88878	10.9348	9.78259	11.0072	10.3846	11.5857	9.40258	7.88716	10.1648	10.8273	10.7196	12.2772
4.46625e-10	76.199	9.35006	6.2517	Q16643;Q16643-3;Q16643-2	Q16643;Q16643-3;Q16643-2	Drebrin	DBN1	1550	Color2 [A=255, R=169, G=169, B=169]	1	4					20	20	20	32.8	32.8	32.8	71.428	0	209.5	6046100	27	67	16.8829	16.8573	16.6976	16.7856	17.3868	17.4441	11.029	10.1359	9.76648	13.5956	11.9553	10.9328	10.6006	10.9557	10.0081	10.5545	11.7272	10.698
7.8389e-08	61.6871	7.10574	5.9469	O43795-2;O43795	O43795-2;O43795	Unconventional myosin-Ib	MYO1B	186	Color2 [A=255, R=169, G=169, B=169]	1	4					15	15	14	18.6	18.6	17	124.95	0	67.448	3761400	60	36	16.2951	16.4657	17.9853	17.5703	16.6186	17.7426	10.5652	13.2858	13.5582	17.4964	11.6511	11.1534	11.1454	12.0262	10.6099	10.4316	12.1635	10.6195
3.34411e-06	61.3811	5.47572	5.93972	P04083	P04083	Annexin A1	ANXA1	371	Color2 [A=255, R=169, G=169, B=169]	1	4					22	22	22	67.3	67.3	67.3	38.714	0	323.31	11938000	20	85	15.0344	14.9117	17.0066	16.931	16.3695	16.7245	18.9127	19.2681	9.706	11.2269	10.7562	11.142	9.40197	8.8755	9.39406	10.1523	11.9467	11.5689
1.30332e-06	55.1193	5.88495	5.78449	P50148	P50148	Guanine nucleotide-binding protein G(q) subunit alpha	GNAQ	954	Color2 [A=255, R=169, G=169, B=169]	1	4					6	6	6	22.3	22.3	22.3	42.142	0	16.507	1549200	19	13	15.0984	15.9788	17.0239	17.2405	16.3785	16.2576	12.6159	12.9217	13.4931	10.5719	12.0552	10.7909	9.91398	9.89824	9.3665	10.0933	11.9117	12.087
4.33204e-10	51.8291	9.36331	5.69569	P49006	P49006	MARCKS-related protein	MARCKSL1	923	Color2 [A=255, R=169, G=169, B=169]	1	4					7	7	7	73.8	73.8	73.8	19.529	0	82.875	3716100	6	32	16.3294	16.5625	17.539	17.1621	16.9256	17.162	14.1971	14.4475	13.2457	10.4416	14.2614	12.8718	11.2306	11.2151	10.6555	11.427	11.1133	11.8649
2.21208e-05	42.8021	4.6552	5.41961	Q16666-3;Q16666-2;Q16666;Q16666-6;Q6K0P9-6;Q6K0P9-5;Q6K0P9-4;Q6K0P9-3;Q6K0P9-2;Q6K0P9	Q16666-3;Q16666-2;Q16666;Q16666-6	Gamma-interferon-inducible protein 16	IFI16	1552	Color2 [A=255, R=169, G=169, B=169]	1	4					18	18	17	37.6	37.6	33.7	75.935	0	76.824	4503900	35	61	14.1727	14.2268	15.7342	16.3613	17.6119	17.2943	14.0628	13.4368	14.4717	12.3709	11.93	11.943	10.282	10.2374	9.99647	9.13155	11.9943	11.2418
4.95363e-05	40.754	4.30508	5.34887	P17252;P05129-2;P05129	P17252	Protein kinase C alpha type	PRKCA	586	Color2 [A=255, R=169, G=169, B=169]	1	4					15	15	7	24.1	24.1	13.8	76.749	0	82.772	4321100	33	53	14.5875	15.8123	16.836	17.1894	16.7132	15.8537	13.6349	12.9714	13.0796	12.7328	10.8358	11.4374	7.87154	10.9894	10.8745	10.3386	12.0806	12.7441
2.52545e-09	39.0593	8.59766	5.28759	P48735;P48735-2	P48735;P48735-2	Isocitrate dehydrogenase [NADP], mitochondrial	IDH2	921	Color2 [A=255, R=169, G=169, B=169]	1	4					19	19	18	44.7	44.7	44.7	50.909	0	216.6	11669000	23	119	17.5642	17.6088	17.7249	17.8726	17.1598	17.261	16.5542	16.5564	16.7655	16.9545	15.8224	15.6216	11.7111	11.277	12.6033	12.7138	12.5991	12.5615
1.49994e-08	37.0331	7.82393	5.21074	Q14019	Q14019	Coactosin-like protein	COTL1	1419	Color2 [A=255, R=169, G=169, B=169]	1	4					7	7	7	48.6	48.6	48.6	15.945	0	17.657	2391700	9	20	16.3862	16.2863	16.3521	16.3901	15.9437	15.9613	10.3844	10.7838	10.4942	11.4031	11.4612	10.5023	11.3941	10.243	9.88374	11.5389	11.6648	11.3306
1.15578e-07	31.8526	6.93712	4.99334	P43403;P43403-3;P43403-2	P43403;P43403-3	Tyrosine-protein kinase ZAP-70	ZAP70	880	Color2 [A=255, R=169, G=169, B=169]	1	4					12	12	12	30.2	30.2	30.2	69.872	0	43.285	1978100	36	23	16.0779	15.2287	15.2447	14.5996	16.1527	16.6782	11.2579	11.3394	10.9803	10.7262	11.7707	11.2464	11.0068	9.9647	10.509	10.5166	10.5446	11.48
6.59462e-08	30.1556	7.18081	4.91435	Q9Y3P8	Q9Y3P8	Signaling threshold-regulating transmembrane adapter 1	SIT1	2313	Color2 [A=255, R=169, G=169, B=169]	1	4					3	3	3	30.1	30.1	30.1	21.126	0	23.93	768490	10	9	16.0335	16.1499	15.5001	15.5627	15.144	14.6072	10.7907	11.1062	10.7682	10.8037	10.852	11.4207	10.5942	9.80655	10.9129	9.85248	11.3967	10.9485
1.07813e-07	29.3852	6.96733	4.87702	P41732	P41732	Tetraspanin-7	TSPAN7	854	Color2 [A=255, R=169, G=169, B=169]	1	4					2	2	2	8.8	8.8	8.8	27.574	0	122.68	684340	7	10	15.9353	15.5699	15.6962	15.6246	15.2285	14.7917	11.0236	10.4643	9.94114	11.2377	11.5247	9.97382	9.96891	10.1903	11.0442	9.96824	10.4012	12.0113
0.000147935	29.1614	3.82993	4.86599	P53597	P53597	Succinyl-CoA ligase [ADP/GDP-forming] subunit alpha, mitochondrial	SUCLG1	1014	Color2 [A=255, R=169, G=169, B=169]	1	4					4	4	4	11	11	11	36.249	0	19.699	2871000	14	14	19.7995	18.7985	16.6458	16.4988	17.0263	16.302	14.8889	15.9133	16.1718	11.4188	11.6855	11.3101	11.8372	14.6219	12.2822	13.9314	12.4402	10.7621
2.84563e-05	28.3004	4.54582	4.82275	Q86UX7-2;Q86UX7	Q86UX7-2;Q86UX7	Fermitin family homolog 3	FERMT3	1681	Color2 [A=255, R=169, G=169, B=169]	1	4					16	16	16	30.6	30.6	30.6	75.429	0	72.174	4804200	38	55	16.9282	16.527	16.8017	16.774	16.5828	16.4279	15.3116	15.5313	15.5518	15.9619	12.2772	10.9881	10.8949	11.04	10.1867	14.7665	12.4372	11.7798
1.04604e-06	27.5732	5.98045	4.7852	Q9UHD8-3;Q9UHD8-7;Q9UHD8-2;Q9UHD8-5;Q9UHD8;Q9UHD8-4;Q9UHD8-9;Q9UHD8-8	Q9UHD8-3;Q9UHD8-7;Q9UHD8-2;Q9UHD8-5;Q9UHD8;Q9UHD8-4;Q9UHD8-9;Q9UHD8-8	Septin-9	2009-09-01	2209	Color2 [A=255, R=169, G=169, B=169]	1	4					10	10	10	39.6	39.6	39.6	47.501	0	63.585	2437900	26	34	15.1703	15.1601	15.7427	16.4152	16.2908	16.0646	13.8996	13.9857	13.7956	10.7629	12.5977	12.9069	10.5295	11.4777	9.29602	11.1596	11.7897	11.88
9.35413e-07	26.6555	6.029	4.73636	P78417;P78417-2;P78417-3	P78417;P78417-2;P78417-3	Glutathione S-transferase omega-1	GSTO1	1225	Color2 [A=255, R=169, G=169, B=169]	1	4					5	5	5	22	22	22	27.566	0	20.698	2034800	14	30	15.4748	15.2786	15.172	15.1837	15.2798	15.4337	15.4568	15.7368	15.4555	15.5776	14.8057	14.6509	9.43351	9.42994	10.74	10.2765	11.3324	12.192
3.17138e-06	26.6199	5.49875	4.73443	Q9P258	Q9P258	Protein RCC2	RCC2	2171	Color2 [A=255, R=169, G=169, B=169]	1	4					21	21	21	56.7	56.7	56.7	56.084	0	172.25	7210400	27	94	16.1032	16.5885	16.4635	16.6065	17.0294	17.1434	13.8841	13.5944	14.8229	13.9578	12.5438	12.3089	9.90521	11.9722	13.1677	13.0744	11.8697	11.5388
1.62252e-05	26.2124	4.78981	4.71218	Q9UI08-2;Q9UI08-5;Q9UI08;Q9UI08-4;Q9UI08-3	Q9UI08-2;Q9UI08-5;Q9UI08;Q9UI08-4;Q9UI08-3	Ena/VASP-like protein	EVL	2216	Color2 [A=255, R=169, G=169, B=169]	1	4					10	10	10	31.3	31.3	31.3	44.791	0	39.58	1366700	21	25	15.0965	15.0673	14.2012	14.7339	15.0351	14.8382	10.7807	10.4646	10.5554	11.9561	11.1393	10.8405	10.5505	9.65848	7.45648	10.4976	10.8454	11.6908
1.23345e-06	25.7548	5.90888	4.68677	Q00796;Q00796-2	Q00796;Q00796-2	Sorbitol dehydrogenase	SORD	1258	Color2 [A=255, R=169, G=169, B=169]	1	4					7	7	7	36.7	36.7	36.7	38.324	0	47.764	2041300	21	20	14.2091	15.1617	16.0144	16.0325	17.0471	17.0504	13.6724	13.7152	13.6904	14.8642	11.1904	11.2249	11.2662	11.1788	11.1538	10.9502	11.3963	11.4493
2.15626e-05	25.2153	4.6663	4.65623	O14578-4;O14578;O14578-3;O14578-2	O14578-4;O14578;O14578-3	Citron Rho-interacting kinase	CIT	99	Color2 [A=255, R=169, G=169, B=169]	1	4					25	25	25	14.3	14.3	14.3	236.6	0	113.8	4283200	126	55	13.4634	14.1745	16.6168	16.8333	16.6499	16.2632	14.3611	13.9614	14.5696	11.8293	14.539	14.0934	11.2527	10.2826	10.7283	11.0923	11.5825	11.1254
7.63869e-05	23.3775	4.11698	4.54705	Q15058	Q15058	Kinesin-like protein KIF14	KIF14	1483	Color2 [A=255, R=169, G=169, B=169]	1	4					24	24	24	21.3	21.3	21.3	186.49	0	228.5	3361100	98	63	12.8613	13.6842	14.8034	14.7325	15.6757	16.5111	14.0543	14.0854	14.19	12.2305	11.6261	12.2409	10.3582	9.68846	8.30182	10.04	11.1074	11.4901
0.00215168	22.0867	2.66722	4.46511	P11388;P11388-2;P11388-3;P11388-4	P11388;P11388-2;P11388-3;P11388-4	DNA topoisomerase 2-alpha	TOP2A	508	Color2 [A=255, R=169, G=169, B=169]	1	4					29	29	22	24.2	24.2	18.9	174.38	0	184.77	4309100	81	62	13.7837	13.0411	17.1175	16.5743	19.0307	18.6478	13.5895	12.5744	13.8516	12.3337	15.2196	15.1011	10.1389	11.4322	12.1332	12.2212	12.5256	12.9533
9.84285e-05	22.0263	4.00688	4.46116	Q08881	Q08881	Tyrosine-protein kinase ITK/TSK	ITK	1325	Color2 [A=255, R=169, G=169, B=169]	1	4					11	11	11	23.5	23.5	23.5	71.83	0	33.626	1538600	34	27	13.3134	13.6512	16.1607	15.7871	15.7532	14.8391	11.4794	12.0512	11.0363	9.4848	11.9724	11.3434	9.10766	9.86171	9.91413	9.94888	11.2346	12.6708
2.13759e-08	21.5619	7.67007	4.43041	P0DTU4;P01850;A0A5B9	P0DTU4;P01850;A0A5B9	T-cell receptor beta-1 chain C region;T-cell receptor beta-2 chain C region	TRBC1;TRBC2	3	Color2 [A=255, R=169, G=169, B=169]	1	4					1	1	1	4.8	4.8	4.8	35.49	0.0045249	2.8084	409850	18	6	15.4978	15.6937	14.8676	15.4325	14.8815	15.0031	10.576	11.9038	11.122	10.0791	11.4074	12.1454	9.86119	10.6399	11.1569	11.0174	10.5518	11.5666
4.2469e-09	21.461	8.37193	4.42364	P06127	P06127	T-cell surface glycoprotein CD5	CD5	404	Color2 [A=255, R=169, G=169, B=169]	1	4					6	6	6	13.9	13.9	13.9	54.577	0	15.408	897000	25	10	15.9373	16.0742	15.3098	15.3659	15.1448	15.1595	10.7702	10.8516	10.9756	12.705	12.2157	10.7688	11.2205	10.5576	11.8028	11.0374	10.9131	10.9181
3.26792e-05	21.3442	4.48573	4.41577	Q13576;Q13576-3;Q13576-2	Q13576;Q13576-3;Q13576-2	Ras GTPase-activating-like protein IQGAP2	IQGAP2	1401	Color2 [A=255, R=169, G=169, B=169]	1	4					25	23	22	19.4	18.3	16.7	180.58	0	56.013	8132600	84	51	17.1582	17.243	18.3969	18.784	18.6308	18.6969	17.508	17.6246	17.5588	15.9327	15.4231	14.8472	15.3594	14.0077	13.2053	13.0628	14.9866	11.7934
1.61874e-06	20.8967	5.79082	4.3852	A0A0B4J2E0;P01733	A0A0B4J2E0;P01733	T-cell receptor beta chain V region YT35	TRBV12-4;TRBV12-3	2	Color2 [A=255, R=169, G=169, B=169]	1	4					1	1	1	11.3	11.3	11.3	12.982	0	11.134	436880	8	7	15.9193	15.8201	15.0616	15.102	15.0328	14.4751	10.4629	10.9783	10.8896	15.0407	11.8128	12.9262	9.65254	10.7986	11.3802	10.1492	10.818	12.3011
4.38557e-07	20.7126	6.35797	4.37243	P10768	P10768	S-formylglutathione hydrolase	ESD	492	Color2 [A=255, R=169, G=169, B=169]	1	4					9	9	9	55.7	55.7	55.7	31.462	0	72.581	2621100	14	27	14.75	14.9412	15.7612	14.98	16.0181	16.5015	10.4207	12.0744	8.71191	11.2986	11.5192	10.8919	11.0633	11.1938	11.6449	11.7109	10.0133	11.091
0.00314651	20.1282	2.50217	4.33114	Q14761	Q14761	Protein tyrosine phosphatase receptor type C-associated protein	PTPRCAP	1456	Color2 [A=255, R=169, G=169, B=169]	1	4					4	4	4	18.9	18.9	18.9	21.196	0	7.6598	1456600	5	9	16.4197	10.0151	17.4151	16.9325	14.8914	14.5983	10.952	10.3503	11.1857	10.0071	10.6378	11.1036	11.4362	10.8707	10.3786	10.2401	11.0259	10.3337
4.50799e-10	19.6869	9.34602	4.29916	P14209-3;P14209	P14209-3;P14209	CD99 antigen	CD99	541	Color2 [A=255, R=169, G=169, B=169]	1	4					3	3	3	16.6	16.6	16.6	17.128	0	25.952	691860	3	12	15.3864	15.3816	15.3603	15.2569	15.3516	14.9187	10.5957	10.8003	11.4076	10.0178	11.2241	11.5013	10.9007	10.5315	10.6023	10.984	11.6503	11.1917
0.0025428	19.5902	2.59469	4.29206	O95819-4;O95819-2;O95819;O95819-5;O95819-6;O95819-3;Q9UKE5-8;Q9UKE5-5;Q9UKE5-7;Q9UKE5-3;Q9UKE5-6;Q9UKE5-2;Q9UKE5-4;Q9UKE5	O95819-4;O95819-2;O95819;O95819-5;O95819-6;O95819-3;Q9UKE5-8;Q9UKE5-5;Q9UKE5-7;Q9UKE5-3;Q9UKE5-6;Q9UKE5-2;Q9UKE5-4;Q9UKE5	Mitogen-activated protein kinase kinase kinase kinase 4;TRAF2 and NCK-interacting protein kinase	MAP4K4;TNIK	322	Color2 [A=255, R=169, G=169, B=169]	1	4					7	7	3	8.1	8.1	4	133.4	0	28.422	667870	53	18	11.1259	11.6366	15.0596	14.9452	14.6857	14.4169	10.9957	9.22084	7.21199	10.419	10.6252	11.7143	10.9989	6.6195	9.54345	7.32301	10.4467	11.1861
0.103719	19.1125	0.984144	4.25645	Q02880-2;Q02880	Q02880-2;Q02880	DNA topoisomerase 2-beta	TOP2B	1285	Color2 [A=255, R=169, G=169, B=169]	1	4					11	4	4	8.5	3.6	3.6	182.66	0	10.674	62183000	87	5	19.5473	20.7186	20.5374	20.6611	22.35	21.4203	21.1069	21.0245	21.2521	21.9626	19.8425	21.8591	22.0217	22.0826	21.4254	10.7704	11.2382	12.1578
2.4684e-08	19.0082	7.60758	4.24855	Q9NUV9	Q9NUV9	GTPase IMAP family member 4	GIMAP4	2128	Color2 [A=255, R=169, G=169, B=169]	1	4					6	6	6	16.7	16.7	16.7	37.533	0	14.414	696400	17	13	15.0689	14.9591	14.9817	15.0792	14.8548	14.6726	10.2444	11.7946	10.0501	14.0434	11.2714	11.7851	11.1724	9.78626	10.3232	10.2633	11.4243	11.1556
5.24663e-06	18.1613	5.28012	4.1828	P07766	P07766	T-cell surface glycoprotein CD3 epsilon chain	CD3E	431	Color2 [A=255, R=169, G=169, B=169]	1	4					3	3	3	24.6	24.6	24.6	23.147	0	44.507	665630	10	10	15.7581	14.2017	15.5597	15.9257	14.9669	14.6302	10.5033	11.8337	10.4994	9.9001	11.9228	11.3322	10.1414	10.006	11.145	10.6048	11.5275	12.5208
0.00073015	16.7135	3.13659	4.06294	Q13547	Q13547	Histone deacetylase 1	HDAC1	1395	Color2 [A=255, R=169, G=169, B=169]	1	4					13	13	9	39.2	39.2	32.2	55.102	0	44.946	2785200	21	24	12.8556	13.7154	15.7332	15.329	17.5998	17.7575	12.3354	13.6269	14.0626	11.2223	11.0854	12.8253	10.5384	11.1221	12.3141	11.3536	11.559	11.7258
3.35549e-07	16.0255	6.47424	4.0023	P05114	P05114	Non-histone chromosomal protein HMG-14	HMGN1	391	Color2 [A=255, R=169, G=169, B=169]	1	4					1	1	1	13	13	13	10.659	0.0010428	4.5504	560900	4	6	16.0501	15.9909	14.5863	15.7784	14.8501	14.6192	10.778	11.4212	11.4695	9.93607	12.0572	10.6785	11.4603	11.2522	10.5909	11.1812	11.4164	11.9603
7.93669e-06	15.5365	5.10036	3.95759	P08648	P08648	Integrin alpha-5;Integrin alpha-5 heavy chain;Integrin alpha-5 light chain	ITGA5	449	Color2 [A=255, R=169, G=169, B=169]	1	4					1	1	1	1.7	1.7	1.7	114.54	0	7.5434	202210	40	5	15.0604	15.1192	13.4902	14.2112	13.703	13.7636	11.5158	12.4097	11.2301	10.3312	11.1326	10.6428	9.14333	9.37962	9.88585	10.9919	10.9021	11.2994
0.00270631	15.0035	2.56762	3.90722	Q6P2Q9	Q6P2Q9	Pre-mRNA-processing-splicing factor 8	PRPF8	1634	Color2 [A=255, R=169, G=169, B=169]	1	4					25	25	24	14.2	14.2	13.4	273.6	0	68.296	7453000	127	50	16.6422	16.1392	17.3369	17.8355	19.2631	19.844	16.6622	15.3102	16.4779	14.5264	12.5421	15.1138	14.6535	12.4087	16.1628	15.4382	13.9488	11.0055
8.03245e-07	14.8649	6.09515	3.89384	P12829	P12829	Myosin light chain 4	MYL4	523	Color2 [A=255, R=169, G=169, B=169]	1	4					6	6	5	41.6	41.6	37.1	21.564	0	14.371	2073700	13	21	15.6029	15.7754	15.6251	15.7869	15.3589	16.7625	10.7425	10.2841	10.2462	10.8556	10.6534	10.8631	11.8052	12.7536	12.9144	11.3098	11.5919	11.1739
1.31461e-06	14.5737	5.8812	3.86529	P09429;B2RPK0;P23497	P09429;B2RPK0	High mobility group protein B1;Putative high mobility group protein B1-like 1	HMGB1;HMGB1P1	463	Color2 [A=255, R=169, G=169, B=169]	1	4					19	19	15	55.8	55.8	43.7	24.893	0	195.38	17895000	6	110	17.222	16.9759	17.0319	17.3211	18.0451	17.8664	15.7941	15.5819	15.9316	15.4291	15.8388	15.6201	13.8372	14.0453	13.9809	14.3634	12.4097	12.6342
1.90151e-05	13.8438	4.7209	3.79117	Q9P016-2;Q9P016	Q9P016-2;Q9P016	Thymocyte nuclear protein 1	THYN1	2165	Color2 [A=255, R=169, G=169, B=169]	1	4					5	5	5	38	38	38	18.812	0	15.55	862530	10	9	14.2193	14.0333	14.1874	13.8159	15.3536	16.2091	11.7846	10.9369	10.8098	11.0707	11.8828	12.4662	10.1513	9.5912	11.0386	11.4569	11.4556	11.3779
7.68908e-06	13.6179	5.11413	3.76743	O75791;O75791-2	O75791	GRB2-related adapter protein 2	GRAP2	259	Color2 [A=255, R=169, G=169, B=169]	1	4					9	9	9	35.5	35.5	35.5	37.909	0	18.343	1545000	15	25	14.1279	14.3502	15.3659	15.2465	15.2939	15.3186	10.8575	11.1521	11.112	12.4522	8.86867	11.4455	10.9676	10.9219	10.2978	10.7099	11.1832	13.018
0.00318114	13.2559	2.49742	3.72856	P60981;P60981-2	P60981;P60981-2	Destrin	DSTN	1081	Color2 [A=255, R=169, G=169, B=169]	1	4					11	9	9	51.5	44.8	44.8	18.506	0	27.617	2759600	11	35	15.5627	15.0517	16.4487	16.5604	16.7381	15.1989	16.26	16.6587	16.5371	16.7285	16.6893	16.5984	12.8343	7.81858	14.2164	12.122	13.1398	13.0579
2.86597e-05	12.997	4.54273	3.70011	Q15029-2;Q15029-3;Q15029	Q15029-2;Q15029-3;Q15029	116 kDa U5 small nuclear ribonucleoprotein component	EFTUD2	1475	Color2 [A=255, R=169, G=169, B=169]	1	4					17	16	16	30.5	29.5	29.5	105.38	0	130.24	2709300	51	42	15.2573	14.8119	14.8294	15.3348	16.4104	16.2777	13.0671	12.7486	13.1002	10.1832	11.6555	11.1504	10.4675	12.0781	13.2661	12.2721	11.9327	10.7043
0.0375067	12.9711	1.42589	3.69723	Q8NF91-8;Q8NF91-2;Q8NF91-4;Q8NF91	Q8NF91-8;Q8NF91-2;Q8NF91-4;Q8NF91	Nesprin-1	SYNE1	1732	Color2 [A=255, R=169, G=169, B=169]	1	4					2	2	2	0.6	0.6	0.6	367.87	0.0077956	2.4592	1553700	167	4	12.9855	9.66858	18.5865	18.5727	11.7719	16.596	11.7575	11.3725	12.4177	10.9517	11.6714	11.9259	11.596	11.2224	10.7099	10.8694	11.1612	10.4389
8.73165e-06	12.9275	5.0589	3.69237	P26583	P26583	High mobility group protein B2	HMGB2	689	Color2 [A=255, R=169, G=169, B=169]	1	4					17	13	13	47.8	35.4	35.4	24.033	0	52.535	4950200	6	58	15.3648	15.6937	16.0618	15.8419	16.8223	16.8406	15.5063	15.5067	15.6505	8.82609	13.3256	13.2337	11.9698	12.0079	13.5375	13.588	11.8537	11.5138
3.79893e-05	12.9027	4.42034	3.6896	Q96DI7;Q96DI7-2	Q96DI7;Q96DI7-2	U5 small nuclear ribonucleoprotein 40 kDa protein	SNRNP40	1858	Color2 [A=255, R=169, G=169, B=169]	1	4					3	3	3	15.1	15.1	15.1	39.31	0	52.095	720950	16	6	14.3725	14.2935	14.6582	15.0111	15.8751	16.1209	11.1184	10.6976	11.6509	13.0938	10.5749	11.6061	11.5484	9.72836	12.2915	12.472	11.5253	10.6282
9.53132e-07	12.4984	6.02085	3.64367	O15117;O15117-2;O15117-3	O15117;O15117-2;O15117-3	FYN-binding protein	FYB	127	Color2 [A=255, R=169, G=169, B=169]	1	4					6	6	6	10.6	10.6	10.6	85.386	0	10.099	828000	27	14	13.5951	13.6631	15.5051	14.9644	14.8304	14.4377	11.5639	10.5838	10.5679	11.1857	11.7876	11.3384	10.3103	10.909	11.167	10.6513	10.7375	11.3587
2.94692e-06	12.433	5.53063	3.63611	P55160;P55160-2	P55160;P55160-2	Nck-associated protein 1-like	NCKAP1L	1043	Color2 [A=255, R=169, G=169, B=169]	1	4					10	10	10	10.6	10.6	10.6	128.15	0	61.773	1922500	63	46	14.3341	14.4625	15.2514	14.9931	14.7916	14.7894	14.3244	14.5045	14.6099	9.92602	11.2939	11.0129	10.3022	10.9116	10.2447	10.9305	11.9921	12.4243
1.82221e-09	12.3508	8.7394	3.62654	O43143;Q14562	O43143	Pre-mRNA-splicing factor ATP-dependent RNA helicase DHX15	DHX15	149	Color2 [A=255, R=169, G=169, B=169]	1	4					24	24	23	35.5	35.5	34.3	90.932	0	95.121	7919300	39	81	16.6697	16.696	16.6572	17.0902	17.1058	17.0727	14.1833	14.9171	15.0523	14.2375	12.4362	12.2267	12.8445	13.0425	13.1341	13.5044	13.1293	13.8776
0.000126436	11.9309	3.89813	3.57664	Q12874	Q12874	Splicing factor 3A subunit 3	SF3A3	1343	Color2 [A=255, R=169, G=169, B=169]	1	4					5	5	5	15.2	15.2	15.2	58.848	0	10.037	802580	24	10	13.7394	13.55	14.5304	14.4512	15.6339	15.2477	11.8514	10.6043	11.1994	11.1434	10.8893	11.8239	11.3975	8.81452	11.4828	11.9293	10.2594	11.8094
0.00457052	11.9197	2.34003	3.57528	P61978;P61978-2	P61978;P61978-2	Heterogeneous nuclear ribonucleoprotein K	HNRNPK	1123	Color2 [A=255, R=169, G=169, B=169]	1	4					22	1	1	63.7	7.8	7.8	50.976	0.0033365	3.3225	1855600	23	3	18.2646	13.9597	14.3077	14.7507	18.2263	18.2414	14.6214	14.5022	16.1387	11.0554	11.5452	11.2412	14.1389	12.6864	13.7864	12.3438	12.0824	11.2608
0.00142783	11.7839	2.84532	3.55875	Q14839;Q14839-2;Q8TDI0;Q12873-2;Q12873;Q12873-3	Q14839;Q14839-2	Chromodomain-helicase-DNA-binding protein 4	CHD4	1460	Color2 [A=255, R=169, G=169, B=169]	1	4					9	9	8	7.4	7.4	6.5	218	0	24.021	860690	89	15	13.545	13.4856	13.316	13.1943	16.6731	16.8012	11.4756	11.7907	11.3106	13.0512	14.4567	14.4236	9.25266	11.6701	10.3591	11.986	11.2425	11.1523
0.00287079	11.7771	2.542	3.55791	Q13151	Q13151	Heterogeneous nuclear ribonucleoprotein A0	HNRNPA0	1360	Color2 [A=255, R=169, G=169, B=169]	1	4					7	7	7	35.1	35.1	35.1	30.84	0	23.16	1325700	13	16	13.8619	12.2735	15.4431	15.2684	16.7757	16.8925	9.8312	10.9773	13.5098	13.1792	13.8991	13.5878	10.4605	9.7122	12.8877	12.9346	12.2055	10.9671
0.00317453	11.6889	2.49832	3.54706	O75643;O75643-2	O75643	U5 small nuclear ribonucleoprotein 200 kDa helicase	SNRNP200	256	Color2 [A=255, R=169, G=169, B=169]	1	4					24	24	24	17	17	17	244.5	0	153.84	3492000	118	52	11.4609	12.3322	14.9172	14.7119	16.2074	16.1928	11.2462	11.3086	13.2729	7.96041	11.8695	11.9439	10.1285	9.33825	10.8499	11.1579	10.5621	12.5034
3.00607e-07	11.6286	6.522	3.53961	O14979-3;O14979-2;O14979	O14979-3;O14979-2;O14979	Heterogeneous nuclear ribonucleoprotein D-like	HNRNPDL	119	Color2 [A=255, R=169, G=169, B=169]	1	4					8	8	8	35.2	35.2	35.2	27.191	0	25.947	3142900	16	31	15.8658	15.8917	15.6797	15.7933	16.3528	16.562	13.6743	13.2126	13.9643	12.531	12.4739	12.1815	12.4591	12.6309	12.7858	13.3224	12.3054	11.404
0.000117016	11.5438	3.93175	3.52905	O60341;O60341-2	O60341;O60341-2	Lysine-specific histone demethylase 1A	KDM1A	204	Color2 [A=255, R=169, G=169, B=169]	1	4					6	6	6	9.9	9.9	9.9	92.902	0	35.577	892180	37	12	13.5432	14.1468	12.7696	13.6607	15.9091	15.5473	9.742	11.0971	11.0021	11.2581	11.2363	12.452	10.777	10.6394	10.6587	10.2002	10.047	12.0802
9.74576e-06	11.0717	5.01118	3.46881	O95235-2;O95235	O95235-2;O95235	Kinesin-like protein KIF20A	KIF20A	295	Color2 [A=255, R=169, G=169, B=169]	1	4					10	10	10	15.9	15.9	15.9	98.099	0	55.212	958630	48	24	13.3841	14.1529	14.8389	14.7597	15.223	15.1904	10.7248	11.0649	10.2397	9.37813	11.68	11.8233	10.3911	10.7751	12.0304	12.1504	10.6574	10.7317
6.56448e-05	10.9086	4.1828	3.4474	Q07021	Q07021	Complement component 1 Q subcomponent-binding protein, mitochondrial	C1QBP	1310	Color2 [A=255, R=169, G=169, B=169]	1	4					4	4	4	22	22	22	31.362	0	32.62	1682100	13	26	15.1908	15.067	15.3261	15.8563	15.0385	15.7876	14.7044	14.7038	15.7296	13.2172	14.26	14.4936	10.2791	11.0705	11.7353	11.8642	13.7298	12.903
5.47391e-08	10.868	7.2617	3.44202	Q15942-2;Q15942	Q15942-2;Q15942	Zyxin	ZYX	1534	Color2 [A=255, R=169, G=169, B=169]	1	4					3	3	3	12.5	12.5	12.5	45.075	0	28.567	321930	20	5	14.6158	14.1408	13.728	13.6379	14.2228	14.0588	10.3717	11.2137	11.0742	11.2858	11.19	10.6569	10.3948	9.99448	10.6146	11.2751	11.0577	10.4154
0.00156928	10.8329	2.8043	3.43735	P06400	P06400	Retinoblastoma-associated protein	RB1	408	Color2 [A=255, R=169, G=169, B=169]	1	4					9	9	9	14.7	14.7	14.7	106.16	0	126.25	1591600	50	15	11.5161	12.0331	14.5975	14.4593	15.6194	15.984	11.9356	10.5517	11.2879	9.60533	11.089	11.3342	10.5279	9.67366	10.5509	10.3298	10.8955	11.6075
1.29494e-05	10.8006	4.88775	3.43304	Q5TBB1-2;Q5TBB1	Q5TBB1-2;Q5TBB1	Ribonuclease H2 subunit B	RNASEH2B	1607	Color2 [A=255, R=169, G=169, B=169]	1	4					4	4	4	20.2	20.2	20.2	29.004	0	19.92	546990	13	6	13.6997	13.3446	13.0823	13.4413	15.0907	15.0806	11.4544	10.5827	9.78981	10.5079	11.6022	13.0583	10.5005	9.44798	10.5114	10.9635	11.0171	10.7004
8.51105e-08	10.7889	7.07002	3.43148	O95837	O95837	Guanine nucleotide-binding protein subunit alpha-14	GNA14	323	Color2 [A=255, R=169, G=169, B=169]	1	4					2	2	2	4.8	4.8	4.8	41.57	0	7.2302	355390	20	9	14.4647	14.6557	14.3502	14.4401	14.1705	14.0406	9.8943	9.63277	9.93153	10.9812	11.744	10.696	10.3436	10.4752	10.9219	11.0909	11.9498	10.7517
0.17719	10.6887	0.751561	3.41802	Q2WGJ6	Q2WGJ6	Kelch-like protein 38	KLHL38	1571	Color2 [A=255, R=169, G=169, B=169]	1	4					1	1	1	2.1	2.1	2.1	65.54	0.0069475	2.4879	6931100	32	1	19.4365	22.4189	10.8768	10.4432	10.379	16.9473	10.2189	11.0604	11.4997	10.5176	10.9362	12.5725	9.97389	9.96747	16.3265	10.6173	11.3363	11.7722
0.0268925	10.6012	1.57037	3.40615	Q09FC8-4	Q09FC8-4			1331	Color2 [A=255, R=169, G=169, B=169]	1	4					1	1	1	2	2	2	62.646	0	5.4183	1546200	20	2	19.0578	18.9173	14.372	14.3351	12.552	13.5832	13.6361	13.7035	11.4516	10.2811	10.5959	11.3244	14.2523	10.7939	12.8074	13.2607	10.5096	10.7567
6.28146e-06	10.5714	5.20194	3.40209	O96019-2;O96019	O96019-2;O96019	Actin-like protein 6A	ACTL6A	326	Color2 [A=255, R=169, G=169, B=169]	1	4					7	7	7	27.4	27.4	27.4	43.236	0	29.567	1803600	17	20	14.5573	14.7974	14.9502	15.4892	15.9122	16.2027	14.8424	15.1714	14.6036	14.6185	12.969	13.6422	12.1086	12.1743	12.3012	12.4625	10.5004	11.9495
1.15744e-06	10.5028	5.9365	3.3927	Q15027	Q15027	Arf-GAP with coiled-coil, ANK repeat and PH domain-containing protein 1	ACAP1	1474	Color2 [A=255, R=169, G=169, B=169]	1	4					4	4	4	8.4	8.4	8.4	81.535	0	26.661	624140	39	7	14.1177	14.2779	14.2106	14.5588	14.6019	15.3975	12.9382	9.8709	11.3141	11.0282	11.9019	10.8339	10.2623	10.7268	10.9893	11.1055	11.6169	12.1077
3.46857e-05	10.4899	4.45985	3.39092	P07305;P07305-2	P07305	Histone H1.0;Histone H1.0, N-terminally processed	H1F0	422	Color2 [A=255, R=169, G=169, B=169]	1	4					3	3	3	12.4	12.4	12.4	20.863	0	18.915	1448700	5	15	16.7686	16.2177	16.4392	16.2846	15.0888	15.1307	11.1925	12.8414	10.5696	10.5772	10.7289	11.2612	13.391	13.18	13.2646	12.9493	11.2971	11.502
5.67116e-05	10.4593	4.24633	3.38672	O75533	O75533	Splicing factor 3B subunit 1	SF3B1	251	Color2 [A=255, R=169, G=169, B=169]	1	4					8	8	8	8.7	8.7	8.7	145.83	0	21.225	1534600	62	18	16.7079	16.6601	15.5182	15.6038	17.3468	16.8705	13.6623	13.3112	14.2821	9.55708	12.3388	11.4281	13.0895	13.2949	13.6829	14.4858	11.8796	11.9544
0.000291172	10.3646	3.53585	3.3736	Q53QZ3	Q53QZ3	Rho GTPase-activating protein 15	ARHGAP15	1590	Color2 [A=255, R=169, G=169, B=169]	1	4					3	3	3	11.6	11.6	11.6	54.544	0	7.001	378370	25	6	14.1077	13.9662	12.5222	13.0877	14.7344	14.4684	11.4914	12.7922	14.1363	10.12	11.1558	10.8468	10.4252	10.791	9.70557	8.65631	10.5883	12.4787
0.00049738	10.3387	3.30331	3.36999	P37802;P37802-2;Q9UI15	P37802;P37802-2	Transgelin-2	TAGLN2	821	Color2 [A=255, R=169, G=169, B=169]	1	4					15	15	15	74.4	74.4	74.4	22.391	0	74.28	6792700	13	61	15.6575	14.149	15.3726	15.6907	14.923	16.0352	17.6655	17.5571	17.2883	17.4184	17.5137	17.5732	13.9792	9.99404	10.9534	11.2009	12.348	13.1326
0.000291024	10.1653	3.53607	3.34558	P59768	P59768	Guanine nucleotide-binding protein G(I)/G(S)/G(O) subunit gamma-2	GNG2	1067	Color2 [A=255, R=169, G=169, B=169]	1	4					5	5	5	69	69	69	7.8501	0	9.7848	677010	4	10	15.4297	15.3782	14.5767	16.6481	14.3074	13.4883	10.4665	10.2702	10.1658	11.3942	11.5904	11.7061	9.87567	12.0576	12.5935	10.8487	12.2188	12.1607
4.04206e-05	10.0552	4.3934	3.32987	P38919	P38919	Eukaryotic initiation factor 4A-III;Eukaryotic initiation factor 4A-III, N-terminally processed	EIF4A3	827	Color2 [A=255, R=169, G=169, B=169]	1	4					19	14	14	43.3	37.2	37.2	46.871	0	52.087	3265400	23	35	15.3802	15.7825	14.9634	15.3921	17.0271	16.7466	14.4535	12.8858	13.5739	10.0899	13.2897	13.3006	12.0786	11.1172	12.9308	13.2919	12.6041	13.29
2.80186e-06	9.87787	5.55255	3.3042	Q9P1F3	Q9P1F3	Costars family protein ABRACL	ABRACL	2169	Color2 [A=255, R=169, G=169, B=169]	1	4					2	2	2	30.9	30.9	30.9	9.0564	0	55.497	1577900	3	12	16.9672	16.9482	16.5476	15.976	16.2785	16.4583	14.978	14.4657	13.4677	13.3143	10.647	11.2956	14.2172	13.5168	13.7216	12.9187	12.0027	12.9737
0.00532158	9.78715	2.27396	3.29089	Q13595-4;Q13595-3;Q13595;Q13595-2	Q13595-4;Q13595-3;Q13595;Q13595-2	Transformer-2 protein homolog alpha	TRA2A	1402	Color2 [A=255, R=169, G=169, B=169]	1	4					4	3	3	37.2	31.7	31.7	20.589	0	13.772	1073900	9	10	14.1561	11.4218	16.0292	15.9696	16.508	16.2672	13.5837	13.7286	15.2052	12.6665	14.0062	12.5542	10.3623	11.5323	12.7966	13.3285	11.8029	10.7839
0.16768	9.44715	0.775518	3.23988	P02675	P02675	Fibrinogen beta chain;Fibrinopeptide B;Fibrinogen beta chain	FGB	361	Color2 [A=255, R=169, G=169, B=169]	1	4					13	13	13	33.4	33.4	33.4	55.928	0	194.19	4324400	28	26	19.2549	18.4612	10.2423	10.7938	11.8705	5.98135	10.7889	7.81577	10.8155	11.9445	11.8816	11.1817	7.64587	7.86196	10.2579	9.63936	11.142	10.6177
8.86779e-05	9.44669	4.05218	3.23981	P52306;P52306-5;P52306-4;P52306-6	P52306;P52306-5;P52306-4;P52306-6	Rap1 GTPase-GDP dissociation stimulator 1	RAP1GDS1	995	Color2 [A=255, R=169, G=169, B=169]	1	4					10	10	2	23.1	23.1	4.9	66.316	0	167.21	2466100	31	35	15.3057	15.2908	15.5718	16.1305	16.1626	16.3497	13.0284	12.8705	14.5258	9.93226	15.0379	12.7267	12.3279	12.1082	12.9154	12.842	14.3728	10.8061
0.000171316	9.43452	3.7662	3.23795	P17844-2;P17844	P17844-2;P17844	Probable ATP-dependent RNA helicase DDX5	DDX5	592	Color2 [A=255, R=169, G=169, B=169]	1	4					16	9	9	28.6	18.5	18.5	60.563	0	86.137	2784200	30	35	15.2598	15.3202	15.4194	14.8476	16.5571	16.5836	13.889	13.4013	13.7745	15.9445	12.5602	13.621	11.9919	10.4106	12.2965	12.9884	13.5963	13.2763
0.000526029	9.36628	3.27899	3.22748	Q01130-2;Q01130;Q9BRL6-2;Q9BRL6	Q01130-2;Q01130	Serine/arginine-rich splicing factor 2	SRSF2	1266	Color2 [A=255, R=169, G=169, B=169]	1	4					7	7	6	32.1	32.1	32.1	24.153	0	33.279	4142800	8	20	16.5718	16.3484	16.7642	17.0255	17.6948	18.3055	16.0902	12.7084	15.828	17.0943	15.591	14.4726	15.2122	13.4244	14.0961	14.1772	15.0435	11.392
7.0569e-06	9.30921	5.15139	3.21866	P05107	P05107	Integrin beta-2	ITGB2	389	Color2 [A=255, R=169, G=169, B=169]	1	4					7	7	7	12.2	12.2	12.2	84.781	0	34.092	947480	43	14	13.9018	14.6291	14.8922	15.4261	13.6554	13.9243	10.0429	11.0962	10.9432	12.881	11.9152	11.9672	10.67	10.8039	10.4795	12.0541	11.6278	11.4815
2.66219e-06	9.27636	5.57476	3.21356	P50238	P50238	Cysteine-rich protein 1	CRIP1	957	Color2 [A=255, R=169, G=169, B=169]	1	4					2	2	2	48.1	48.1	48.1	8.5328	0.0010411	4.5382	327270	4	5	14.5746	14.6966	13.6143	13.421	13.8051	13.6473	13.9157	14.0081	14.076	11.4411	13.1957	12.3807	10.6717	9.58636	10.731	10.9115	11.4473	11.1297
5.57174e-06	9.26945	5.25401	3.21248	Q16836;Q16836-3;Q16836-2	Q16836;Q16836-3;Q16836-2	Hydroxyacyl-coenzyme A dehydrogenase, mitochondrial	HADH	1562	Color2 [A=255, R=169, G=169, B=169]	1	4					7	7	7	36.6	36.6	36.6	34.293	0	25.732	2367600	14	29	14.2994	14.9781	16.2963	15.7255	15.6241	15.8744	15.4826	15.5573	15.6477	11.2974	10.5227	10.9409	12.0824	11.8492	12.5181	11.4864	12.5662	13.0205
1.65622e-05	9.23877	4.78088	3.2077	P04350	P04350	Tubulin beta-4A chain	TUBB4A	378	Color2 [A=255, R=169, G=169, B=169]	1	4					26	5	2	72.3	14.6	6.3	49.585	0	15.67	566570	20	5	14.2273	14.0127	13.3607	13.7016	15.5215	14.8192	9.72882	11.3332	10.8634	10.258	11.4909	12.1705	10.8625	9.9292	11.1639	11.0587	11.7397	11.643
0.000879683	9.12292	3.05567	3.18949	Q96A72;P61326;P61326-2	Q96A72;P61326;P61326-2	Protein mago nashi homolog 2;Protein mago nashi homolog	MAGOHB;MAGOH	1105	Color2 [A=255, R=169, G=169, B=169]	1	4					9	9	9	66.2	66.2	66.2	17.276	0	47.481	2087500	10	25	12.9014	13.4127	14.5604	14.7662	16.4823	16.665	11.8449	13.5012	13.8148	12.1536	12.4391	12.3314	11.0153	11.2328	11.9617	11.6385	11.0943	12.7083
0.00371064	9.06667	2.43055	3.18057	Q9NZI8;Q9NZI8-2	Q9NZI8;Q9NZI8-2	Insulin-like growth factor 2 mRNA-binding protein 1	IGF2BP1	2158	Color2 [A=255, R=169, G=169, B=169]	1	4					4	4	4	9.7	9.7	9.7	63.48	0	26.369	526940	30	14	10.8302	12.6932	14.6971	14.7272	14.5047	14.5026	9.86199	10.3389	9.67195	11.2147	11.8833	12.8513	9.21928	9.21346	11.7174	9.98604	12.4446	10.2907
0.000719699	9.04744	3.14285	3.17751	P52732	P52732	Kinesin-like protein KIF11	KIF11	1001	Color2 [A=255, R=169, G=169, B=169]	1	4					7	7	7	8.3	8.3	8.3	119.16	0	30.207	786970	66	11	16.9747	17.0677	14.0077	14.2589	15.943	16.0211	11.3975	12.8315	12.2993	10.7136	11.293	10.5498	12.2212	12.703	12.9089	13.6575	10.8369	12.8805
0.00020565	9.04416	3.68687	3.17699	Q15762	Q15762	CD226 antigen	CD226	1525	Color2 [A=255, R=169, G=169, B=169]	1	4					1	1	1	6	6	6	38.614	0	12.18	195080	14	4	14.8413	14.7266	14.6375	15.0078	12.8518	13.0271	10.4332	10.7755	11.0019	10.9423	11.6116	12.8891	9.44891	10.968	11.8372	11.8748	10.3163	11.5851
5.83005e-05	8.99086	4.23433	3.16846	Q8TAD7	Q8TAD7	Overexpressed in colon carcinoma 1 protein	OCC1	1741	Color2 [A=255, R=169, G=169, B=169]	1	4					1	1	1	22.2	22.2	22.2	6.4069	0.0049107	2.6923	272440	3	3	13.8215	15.0522	15.1719	15.2745	13.278	13.3205	11.4129	11.0698	12.2821	10.4297	11.8133	10.9816	10.023	11.2911	11.8655	11.7374	11.2637	10.7272
3.3456e-05	8.95519	4.47553	3.16272	P11166	P11166	Solute carrier family 2, facilitated glucose transporter member 1	SLC2A1	497	Color2 [A=255, R=169, G=169, B=169]	1	4					4	4	4	10.8	10.8	10.8	54.083	0	45.063	1392000	13	23	16.5332	16.6608	15.6952	15.3965	15.2936	15.0462	14.5281	14.5531	14.2547	14.846	12.7065	13.0249	12.2282	13.4021	13.2764	13.4071	11.8594	11.4759
1.51301e-05	8.89388	4.82016	3.15281	P42704	P42704	Leucine-rich PPR motif-containing protein, mitochondrial	LRPPRC	868	Color2 [A=255, R=169, G=169, B=169]	1	4					10	10	10	8.9	8.9	8.9	157.9	0	35.008	1556600	90	32	15.0764	14.9099	14.5207	14.5495	14.5046	14.5999	14.9435	14.8768	14.8211	13.4301	11.565	12.7981	12.6167	9.79562	11.8104	11.5527	11.3499	12.1187
0.000112949	8.84514	3.94712	3.14488	Q70J99-3;Q70J99;Q70J99-2	Q70J99-3;Q70J99	Protein unc-13 homolog D	UNC13D	1649	Color2 [A=255, R=169, G=169, B=169]	1	4					3	3	3	4.2	4.2	4.2	128.82	0	17.72	322070	51	8	14.1844	14.4738	13.7924	14.1186	13.872	13.6542	10.9416	10.0696	10.9158	12.3468	12.5124	11.2303	11.0126	9.36542	10.9566	9.80645	12.85	11.235
6.45595e-07	8.79928	6.19004	3.13739	P22307-6;P22307-2;P22307-4;P22307-7;P22307-8;P22307	P22307-6;P22307-2;P22307-4;P22307-7;P22307-8;P22307	Non-specific lipid-transfer protein	SCP2	642	Color2 [A=255, R=169, G=169, B=169]	1	4					2	2	2	17.9	17.9	17.9	15.079	0	18.087	297180	10	8	14.3688	14.3648	14.3502	14.1801	13.6939	13.7317	10.7506	10.8179	10.9288	10.8954	11.5797	11.2673	9.81227	11.0944	11.1472	11.5284	10.8574	11.4257
0.0128025	8.65701	1.8927	3.11387	Q05519-2;Q05519	Q05519-2;Q05519	Serine/arginine-rich splicing factor 11	SRSF11	1301	Color2 [A=255, R=169, G=169, B=169]	1	4					2	2	2	7.2	7.2	7.2	53.413	0	11.083	544080	12	2	16.2524	16.1518	12.8723	10.9009	15.1602	17.0528	10.7233	9.17628	10.6386	10.5768	11.5071	11.7065	10.0655	12.3751	12.3923	11.2719	11.7749	11.8275
0.00302847	8.61883	2.51878	3.10749	Q8WXF1-2;Q8WXF1	Q8WXF1-2;Q8WXF1	Paraspeckle component 1	PSPC1	1774	Color2 [A=255, R=169, G=169, B=169]	1	4					2	2	2	6.4	6.4	6.4	45.57	0.0010304	4.339	799280	15	4	17.1524	11.47	14.4924	14.5621	15.3115	15.4032	14.4749	14.4542	15.4873	11.1335	14.657	14.6424	12.1098	11.2807	12.1344	10.6171	11.5586	12.046
0.0003285	8.52324	3.48347	3.0914	P84090	P84090	Enhancer of rudimentary homolog	ERH	1236	Color2 [A=255, R=169, G=169, B=169]	1	4					6	6	6	53.8	53.8	53.8	12.259	0	117.95	2265700	5	30	16.5796	15.702	15.4398	15.446	16.6062	16.2832	15.4788	15.486	15.4294	10.9182	12.769	13.2276	11.7662	12.5115	13.9779	13.5781	14.4955	11.179
0.000281368	8.45484	3.55073	3.07978	P30084	P30084	Enoyl-CoA hydratase, mitochondrial	ECHS1	736	Color2 [A=255, R=169, G=169, B=169]	1	4					5	5	5	21.4	21.4	21.4	31.387	0	22.729	695590	18	13	12.7355	12.992	14.809	14.8878	14.7985	14.8117	10.9893	9.85847	11.3858	11.9567	9.38511	12.2015	10.9451	10.0719	12.0383	12.184	9.99407	11.3224
7.39869e-05	8.39828	4.13085	3.07009	Q6UXB8-2;Q6UXB8	Q6UXB8-2;Q6UXB8	Peptidase inhibitor 16	PI16	1643	Color2 [A=255, R=169, G=169, B=169]	1	4					3	3	3	15.2	15.2	15.2	29.674	0	10.482	225060	12	5	15.008	15.2878	14.5278	14.2658	12.7106	12.6186	10.4547	10.1984	11.772	11.3008	12.3126	10.6655	11.0288	10.5911	11.0697	11.0236	11.0226	11.2625
1.99414e-08	8.34996	7.70024	3.06177	Q14103-3;Q14103	Q14103-3;Q14103	Heterogeneous nuclear ribonucleoprotein D0	HNRNPD	1420	Color2 [A=255, R=169, G=169, B=169]	1	4					15	15	3	46.1	46.1	10.1	32.834	0	323.31	20886000	14	176	17.823	17.5618	17.4499	17.5573	18.096	18.1692	16.8555	16.8953	16.9488	17.2042	17.1157	17.0382	14.8037	14.7825	14.9314	14.9945	13.9994	14.775
0.00360386	8.30582	2.44323	3.05412	Q10570	Q10570	Cleavage and polyadenylation specificity factor subunit 1	CPSF1	1334	Color2 [A=255, R=169, G=169, B=169]	1	4					3	3	3	3.3	3.3	3.3	160.88	0	18.713	418220	69	4	14.8456	14.8534	11.2681	13.0928	15.3813	15.7812	10.5899	11.6796	10.0325	11.1101	12.2802	11.0552	10.7475	9.46232	11.6753	12.0804	12.0468	10.8855
0.120295	8.14366	0.919753	3.02568	Q9UHC1-2;Q9UHC1	Q9UHC1-2;Q9UHC1	DNA mismatch repair protein Mlh3	MLH3	2206	Color2 [A=255, R=169, G=169, B=169]	1	4					2	2	2	2	2	2	161.02	0.0024438	3.6156	6600500	74	4	21.495	21.195	13.1129	12.1884	16.2303	16.3817	10.0793	10.3031	14.1455	15.2669	10.6876	11.8303	14.9201	15.5134	12.1825	15.9737	11.9337	11.9258
0.00055595	8.10605	3.25496	3.019	Q99714;Q99714-2	Q99714;Q99714-2	3-hydroxyacyl-CoA dehydrogenase type-2	HSD17B10	1941	Color2 [A=255, R=169, G=169, B=169]	1	4					11	11	11	63.6	63.6	63.6	26.923	0	155.62	4646400	14	36	16.2077	17.2669	17.2308	17.7447	17.4515	17.6795	15.3195	15.6553	15.5455	16.7628	12.1125	14.4439	13.0249	12.2353	14.1286	15.4892	14.9857	15.6035
0.00748986	8.0312	2.12553	3.00561	O75792	O75792	Ribonuclease H2 subunit A	RNASEH2A	260	Color2 [A=255, R=169, G=169, B=169]	1	4					6	6	6	33.4	33.4	33.4	33.395	0	23.741	1112800	15	9	12.0532	11.351	13.182	13.2482	16.4845	16.118	9.774	9.99492	10.0959	11.0579	10.8857	11.2141	11.4971	11.3286	9.87243	10.4782	10.2764	10.9505
0.000646169	7.89223	3.18965	2.98043	Q96F07-2;Q96F07	Q96F07-2;Q96F07	Cytoplasmic FMR1-interacting protein 2	CYFIP2	1864	Color2 [A=255, R=169, G=169, B=169]	1	4					10	10	6	11.3	11.3	7.6	145.67	0	27.722	2021000	66	31	14.9515	14.7775	15.103	15.3425	15.6777	15.6403	14.625	14.6285	14.3554	16.7569	13.6313	12.6457	13.1623	13.1892	13.1845	13.2373	10.0564	10.7802
0.000402488	7.80417	3.39525	2.96425	Q99536;Q99536-3;Q99536-2	Q99536;Q99536-3;Q99536-2	Synaptic vesicle membrane protein VAT-1 homolog	VAT1	1929	Color2 [A=255, R=169, G=169, B=169]	1	4					17	17	17	55.2	55.2	55.2	41.92	0	306.64	13569000	16	80	16.8542	16.0929	18.5733	18.6842	17.8976	18.2607	10.8978	10.0027	9.67106	8.72751	12.079	11.6806	14.8223	15.1183	14.9985	15.6539	12.9409	15.0436
2.8721e-05	7.75437	4.5418	2.95501	Q9BUT1;Q9BUT1-3;Q9BUT1-2	Q9BUT1;Q9BUT1-3;Q9BUT1-2	3-hydroxybutyrate dehydrogenase type 2	BDH2	1988	Color2 [A=255, R=169, G=169, B=169]	1	4					2	2	2	12.2	12.2	12.2	26.724	0	18.44	380620	13	7	13.8271	13.7956	12.9195	13.5549	14.931	14.2808	11.311	12.5545	10.4959	10.4705	11.5013	11.7583	11.9282	9.84313	10.3144	11.1834	11.1008	11.2091
0.124589	7.69098	0.904519	2.94317	P01024;CON__Q2UVX4	P01024	Complement C3;Complement C3 beta chain;C3-beta-c;Complement C3 alpha chain;C3a anaphylatoxin;Acylation stimulating protein;Complement C3b alpha chain;Complement C3c alpha chain fragment 1;Complement C3dg fragment;Complement C3g fragment;Complement C3d fragment;Complement C3f fragment;Complement C3c alpha chain fragment 2	C3	342	Color2 [A=255, R=169, G=169, B=169]	1	4					21	21	21	19.3	19.3	19.3	187.15	0	185.22	3465400	97	30	18.8733	18.4418	10.679	10.8199	9.80622	10.4434	9.2189	10.5698	8.44261	10.2745	10.3229	10.7831	9.72067	9.71677	10.1626	9.9393	10.7449	11.1203
0.114813	7.6657	0.94001	2.93842	P37173;P37173-2	P37173;P37173-2	TGF-beta receptor type-2	TGFBR2	818	Color2 [A=255, R=169, G=169, B=169]	1	4					2	2	2	3.9	3.9	3.9	64.567	0.0052887	2.6158	10483000	32	6	21.8492	21.8469	16.6399	16.5297	16.5939	16.7227	15.0679	14.0846	9.97946	10.676	11.5322	11.2878	18.8384	19.1435	14.0736	16.3176	11.9855	12.1932
0.0251818	7.64729	1.59891	2.93495	Q8N163;Q8N163-2	Q8N163;Q8N163-2	Cell cycle and apoptosis regulator protein 2	CCAR2	1710	Color2 [A=255, R=169, G=169, B=169]	1	4					10	10	10	17.6	17.6	17.6	102.9	0	45.995	1546100	50	16	11.2167	10.7102	12.216	12.5022	16.8556	15.3676	9.95292	10.3435	10.3514	11.576	11.4868	11.7923	10.3061	9.63499	8.41435	9.69084	11.6735	11.539
0.0197972	7.63716	1.7034	2.93304	Q13509;Q13509-2	Q13509;Q13509-2	Tubulin beta-3 chain	TUBB3	1390	Color2 [A=255, R=169, G=169, B=169]	1	4					17	3	2	33.1	7.1	4.4	50.432	0	5.2933	311460	20	5	12.795	10.5617	15.8482	15.2516	12.0559	14.7044	11.7003	10.8004	9.86671	11.1734	12.0051	11.8053	9.64047	10.3353	11.9274	8.13776	12.4049	11.1729
2.03816e-06	7.63338	5.69076	2.93232	Q02978;Q02978-2	Q02978;Q02978-2	Mitochondrial 2-oxoglutarate/malate carrier protein	SLC25A11	1286	Color2 [A=255, R=169, G=169, B=169]	1	4					5	5	5	21	21	21	34.061	0	23.629	509490	17	10	13.9657	13.5871	14.6127	12.9739	13.9135	13.6684	14.3382	13.8534	14.7541	13.8136	11.2928	11.7036	10.6494	10.7658	11.5798	10.7454	11.2587	10.1282
0.0197805	7.61189	1.70376	2.92825	O00567	O00567	Nucleolar protein 56	NOP56	90	Color2 [A=255, R=169, G=169, B=169]	1	4					10	10	10	23.9	23.9	23.9	66.049	0	42.301	2944100	31	35	15.5288	14.0989	15.7782	15.6254	17.0697	16.8848	15.5992	15.641	15.4477	11.3958	15.5755	15.5028	9.19064	10.6967	14.2362	14.3349	14.8635	14.0943
0.00543303	7.5806	2.26496	2.92231	O60711;O60711-2	O60711;O60711-2	Leupaxin	LPXN	213	Color2 [A=255, R=169, G=169, B=169]	1	4					4	4	4	15.8	15.8	15.8	43.332	0	22.578	998690	16	21	11.776	11.5699	15.3809	15.1809	14.623	14.6107	15.5538	15.8931	15.8214	13.7002	16.5105	16.3393	11.5461	10.406	9.61451	9.97077	12.0823	11.9878
0.00174583	7.52146	2.758	2.91101	O75934	O75934	Pre-mRNA-splicing factor SPF27	BCAS2	266	Color2 [A=255, R=169, G=169, B=169]	1	4					5	5	5	33.8	33.8	33.8	26.131	0	42.128	803410	13	11	13.0951	12.9676	12.0516	12.759	15.8779	15.175	11.4913	11.0208	11.5783	11.1294	11.0321	11.3327	9.77444	10.434	10.9617	11.4033	11.7192	10.1674
8.0248e-10	7.48183	9.09557	2.90339	P09651-2;P09651-3;P09651;Q32P51	P09651-2;P09651-3;P09651;Q32P51	Heterogeneous nuclear ribonucleoprotein A1;Heterogeneous nuclear ribonucleoprotein A1, N-terminally processed;Heterogeneous nuclear ribonucleoprotein A1-like 2	HNRNPA1;HNRNPA1L2	471	Color2 [A=255, R=169, G=169, B=169]	1	4					29	28	26	74.7	74.7	74.7	34.196	0	323.31	39174000	18	259	18.4164	18.4809	18.1313	18.1768	18.7402	18.7826	16.8633	16.7934	16.9058	16.156	16.926	16.8405	15.574	15.6296	15.6971	15.6955	15.4537	15.2581
0.034062	7.31862	1.46773	2.87157	P37268;P37268-5;P37268-4;P37268-3;P37268-2	P37268;P37268-5;P37268-4;P37268-3;P37268-2	Squalene synthase	FDFT1	820	Color2 [A=255, R=169, G=169, B=169]	1	4					6	6	6	18	18	18	48.115	0	17.688	1028600	22	12	12.6465	9.18871	15.1014	15.0048	16.441	15.2954	7.59708	10.6831	10.9073	11.2357	12.3777	10.9714	11.4237	10.1871	9.9603	11.9398	10.2304	12.7072
0.00012204	7.29045	3.9135	2.86601	P05556-2;P05556;P05556-5;P05556-4;P05556-3	P05556-2;P05556;P05556-5;P05556-4;P05556-3	Integrin beta-1	ITGB1	402	Color2 [A=255, R=169, G=169, B=169]	1	4					12	12	12	17.5	17.5	17.5	87.445	0	69.268	4667400	33	56	15.8949	16.0428	17.166	17.2437	16.1465	15.2407	10.5287	10.6169	10.2771	11.6737	12.5443	12.2854	13.9413	13.9665	13.9715	14.0021	12.1053	12.552
0.000880175	7.28084	3.05543	2.8641	P07384	P07384	Calpain-1 catalytic subunit	CAPN1	425	Color2 [A=255, R=169, G=169, B=169]	1	4					3	3	3	4.5	4.5	4.5	81.889	0	6.6294	1255900	36	9	14.0678	14.1636	15.5301	14.5499	15.4658	15.3893	15.0514	15.6561	15.1404	11.2598	14.0527	13.9438	12.6983	13.0448	13.137	12.3489	9.7802	10.9725
0.000567949	7.27807	3.24569	2.86356	P63279	P63279	SUMO-conjugating enzyme UBC9	UBE2I	1205	Color2 [A=255, R=169, G=169, B=169]	1	4					4	4	4	23.4	23.4	23.4	18.007	0	11.025	895140	6	9	13.7788	14.5204	13.6203	13.7606	15.4862	16.1404	13.278	12.6391	13.8961	14.9219	10.4012	12.5972	10.5665	11.8077	12.7499	12.85	11.0916	11.0596
0.0051602	7.26661	2.28733	2.86128	Q9NVA2;Q9NVA2-2	Q9NVA2;Q9NVA2-2	Septin-11	2011-09-01	2131	Color2 [A=255, R=169, G=169, B=169]	1	4					7	4	3	17.7	13.5	10.5	49.398	0	23.087	651840	21	4	12.1704	9.99522	14.167	14.3058	14.3873	15.1048	10.5068	10.5475	13.9402	10.6054	10.3396	12.1356	9.97007	11.1007	10.1413	10.4775	10.3514	10.9219
0.0023019	7.25984	2.63791	2.85994	Q9Y2X3	Q9Y2X3	Nucleolar protein 58	NOP58	2299	Color2 [A=255, R=169, G=169, B=169]	1	4					9	9	9	23.3	23.3	23.3	59.578	0	30.209	1637900	24	17	13.8556	13.3344	13.7726	15.3157	16.4932	16.5139	12.8707	13.9945	15.3168	14.3906	10.4573	10.7405	12.5259	10.2977	11.738	11.8464	12.6991	13.0187
0.000463123	7.24165	3.3343	2.85632	Q9BPW8;O75323-2;O75323	Q9BPW8	Protein NipSnap homolog 1	NIPSNAP1	1959	Color2 [A=255, R=169, G=169, B=169]	1	4					4	4	4	11.3	11.3	11.3	33.31	0	9.1519	354130	16	8	13.0138	13.1405	14.7682	14.5179	14.2063	13.1046	10.4562	11.1795	11.1003	10.2026	11.29	11.2836	11.2432	8.92049	12.1123	10.5313	11.168	11.6382
0.0167304	7.23674	1.77649	2.85534	P27701;P27701-2	P27701;P27701-2	CD82 antigen	CD82	702	Color2 [A=255, R=169, G=169, B=169]	1	4					2	2	2	9	9	9	29.625	0.0024704	3.7074	320780	13	3	15.6277	15.2749	14.3518	15.5098	10.371	11.5274	13.9586	13.6861	13.9504	10.7641	11.953	11.7823	11.4324	9.73157	10.3537	10.4447	12.2085	11.3597
0.00862735	7.23427	2.06412	2.85485	O95183	O95183	Vesicle-associated membrane protein 5	VAMP5	290	Color2 [A=255, R=169, G=169, B=169]	1	4					2	2	2	22.4	22.4	22.4	12.805	0	6.9146	225380	6	4	14.0283	14.0466	15.5377	15.3165	11.3383	10.8704	9.80485	11.5587	10.2059	9.90574	12.0169	11.4625	9.9647	10.1041	9.74436	11.6639	11.0772	11.4545
0.0271305	7.1782	1.56654	2.84362	P52815	P52815	39S ribosomal protein L12, mitochondrial	MRPL12	1003	Color2 [A=255, R=169, G=169, B=169]	1	4					1	1	1	6.1	6.1	6.1	21.348	0.0073657	2.4659	682270	8	2	17.4826	17.4444	13.7616	13.7487	14.1062	13.6215	15.0969	14.8361	15.4403	14.5819	11.8042	13.8138	13.5535	13.1269	10.711	9.96395	14.8136	10.9343
0.00242453	7.13819	2.61537	2.83556	Q9NX58	Q9NX58	Cell growth-regulating nucleolar protein	LYAR	2142	Color2 [A=255, R=169, G=169, B=169]	1	4					4	4	4	16.6	16.6	16.6	43.614	0	22.239	520260	17	11	12.1278	12.5445	12.7239	12.9443	14.9886	14.8245	10.1673	12.2094	10.4548	11.8106	12.4708	12.3662	8.68972	11.0077	10.2517	10.2847	10.4822	12.4241
0.0019699	7.13487	2.70555	2.83489	P24752;P24752-2	P24752	Acetyl-CoA acetyltransferase, mitochondrial	ACAT1	669	Color2 [A=255, R=169, G=169, B=169]	1	4					8	8	8	32.1	32.1	32.1	45.199	0	49.04	1385600	23	26	14.1261	13.169	14.5958	14.3482	14.8666	15.2903	15.142	15.1783	15.5357	16.5193	14.3948	14.1234	9.25955	10.3805	11.909	11.8052	13.3548	12.6777
0.00953498	7.10647	2.02068	2.82913	P53634	P53634	Dipeptidyl peptidase 1;Dipeptidyl peptidase 1 exclusion domain chain;Dipeptidyl peptidase 1 heavy chain;Dipeptidyl peptidase 1 light chain	CTSC	1018	Color2 [A=255, R=169, G=169, B=169]	1	4					2	2	2	7.6	7.6	7.6	51.853	0	6.2387	265560	21	5	11.1019	11.4758	14.4853	15.1587	14.8215	14.239	10.6831	11.1947	13.2969	11.2292	10.8499	11.7322	11.1593	8.99625	9.7939	10.3072	11.8856	12.165
2.66005e-05	7.02357	4.57511	2.8122	P62942	P62942	Peptidyl-prolyl cis-trans isomerase FKBP1A	FKBP1A	1184	Color2 [A=255, R=169, G=169, B=169]	1	4					3	3	3	41.7	41.7	41.7	11.951	0	8.9181	721970	3	12	15.4017	15.5238	14.8885	14.9307	13.6887	14.3995	13.2043	13.8562	14.3933	11.811	14.1603	15.6626	13.017	12.3868	11.7898	11.5402	12.0771	11.149
0.00384536	7.02287	2.41506	2.81206	Q99798	Q99798	Aconitate hydratase, mitochondrial	ACO2	1946	Color2 [A=255, R=169, G=169, B=169]	1	4					9	9	9	19.5	19.5	19.5	85.424	0	41.145	2389100	38	37	13.8993	13.3195	15.1427	14.5064	14.011	15.8868	16.7204	16.918	17.2586	17.1908	14.8044	15.1652	10.5148	10.1011	10.8422	11.1556	13.8989	13.3807
0.0121315	6.99088	1.91609	2.80547	P08311	P08311	Cathepsin G	CTSG	444	Color2 [A=255, R=169, G=169, B=169]	1	4					7	7	7	27.1	27.1	27.1	28.837	0	12.804	645820	15	13	11.7938	12.2362	12.1637	12.1603	15.2938	15.2099	10.7557	11.738	10.313	9.34154	12.1866	12.1984	9.7614	10.7282	10.1336	7.74214	11.5999	12.0596
0.0896819	6.97887	1.0473	2.80299	Q12802-4;Q12802;Q12802-2	Q12802-4;Q12802;Q12802-2	A-kinase anchor protein 13	AKAP13	1340	Color2 [A=255, R=169, G=169, B=169]	1	4					2	2	2	1.5	1.5	1.5	305.28	0.0065732	2.5564	5745200	120	3	20.4625	20.3892	17.7202	18.1649	17.4156	17.5218	17.0519	17.4305	10.2057	10.491	10.6052	10.4733	16.7892	18.2176	18.1913	18.5785	11.4748	11.605
0.150117	6.93096	0.823569	2.79306	P02671-2;P02671	P02671-2;P02671	Fibrinogen alpha chain;Fibrinopeptide A;Fibrinogen alpha chain	FGA	360	Color2 [A=255, R=169, G=169, B=169]	1	4					13	13	13	23.4	23.4	23.4	69.756	0	229	2744000	33	22	16.2081	19.1652	10.7096	11.6184	10.4341	7.80426	9.71638	11.4198	10.1922	10.7839	11.2444	11.6127	9.35209	10.1986	8.19126	8.92089	11.4022	11.1163
0.00018282	6.92273	3.73798	2.79134	P35637-2;P35637	P35637-2;P35637	RNA-binding protein FUS	FUS	801	Color2 [A=255, R=169, G=169, B=169]	1	4					7	7	6	22.7	22.7	22.7	53.354	0	24.295	2145500	13	21	15.0992	14.6667	14.6805	14.9126	16.155	16.5512	11.2398	10.8282	11.4717	9.94468	10.92	11.5077	11.9214	13.327	13.3684	13.3073	11.4867	11.9064
0.000107569	6.89515	3.96831	2.78558	Q56VL3;Q56VL3-2	Q56VL3	OCIA domain-containing protein 2	OCIAD2	1593	Color2 [A=255, R=169, G=169, B=169]	1	4					5	5	5	34.4	34.4	34.4	16.953	0	12.359	655390	11	13	14.1727	14.3144	14.4035	15.0819	14.3532	14.4179	9.72105	10.9062	10.3714	10.3321	11.4512	11.836	12.9938	11.357	9.89234	12.445	11.5567	11.7853
0.000367959	6.78248	3.4342	2.76181	P49915-2;P49915	P49915-2;P49915	GMP synthase [glutamine-hydrolyzing]	GMPS	951	Color2 [A=255, R=169, G=169, B=169]	1	4					15	15	15	33.7	33.7	33.7	65.928	0	45.151	3270600	37	31	13.3989	15.5536	14.7295	14.4431	16.2161	16.4155	13.7353	14.5457	14.0881	13.7024	14.2001	14.8223	12.1251	12.4021	12.893	12.5742	11.353	12.8384
3.0932e-05	6.77766	4.50959	2.76079	O14929;O14929-2	O14929;O14929-2	Histone acetyltransferase type B catalytic subunit	HAT1	115	Color2 [A=255, R=169, G=169, B=169]	1	4					8	8	8	30.8	30.8	30.8	49.512	0	115.29	2888200	16	35	15.0714	15.4848	16.2745	16.2	16.471	16.8424	14.977	15.3409	15.8223	12.0317	15.6759	16.0821	12.7851	12.5713	13.8371	13.1228	14.374	13.0892
0.00243476	6.75214	2.61354	2.75535	P68400;Q8NEV1;P68400-2	P68400;Q8NEV1;P68400-2	Casein kinase II subunit alpha;Casein kinase II subunit alpha 3	CSNK2A1;CSNK2A3	1216	Color2 [A=255, R=169, G=169, B=169]	1	4					13	13	13	45.3	45.3	45.3	45.143	0	77.202	2943300	18	36	14.4515	14.5393	14.9885	15.1483	15.6694	15.8974	14.4845	14.3584	14.0442	13.3923	12.954	11.9321	12.6185	13.3105	13.5912	13.7259	9.82842	11.0879
4.50275e-06	6.61513	5.34652	2.72577	P22830;P22830-2	P22830;P22830-2	Ferrochelatase, mitochondrial	FECH	649	Color2 [A=255, R=169, G=169, B=169]	1	4					1	1	1	4.3	4.3	4.3	47.862	0	6.19	166930	26	3	13.8777	13.6852	13.1747	14.289	13.7436	13.7875	10.7813	10.7997	10.4087	11.248	11.3328	11.8686	10.5059	11.4627	11.7644	11.639	10.2853	10.5458
7.28492e-05	6.596	4.13758	2.72159	O00422;O00422-2	O00422;O00422-2	Histone deacetylase complex subunit SAP18	SAP18	81	Color2 [A=255, R=169, G=169, B=169]	1	4					3	3	3	26.1	26.1	26.1	17.561	0	10.916	281900	11	7	13.8015	13.5643	13.3168	13.3787	14.0169	13.7264	10.7235	11.4661	9.95976	11.248	11.5308	11.5863	9.60264	10.0024	11.5513	11.2607	10.7731	12.2849
0.00135185	6.56088	2.86907	2.71389	P35232;P35232-2	P35232	Prohibitin	PHB	787	Color2 [A=255, R=169, G=169, B=169]	1	4					10	10	10	51.8	51.8	51.8	29.804	0	40.866	3424300	18	45	17.6562	17.2576	16.2188	16.1467	15.7654	16.2226	16.4761	16.6542	16.4451	16.7201	14.8507	15.7018	13.1212	12.0891	13.3299	13.6488	15.4485	15.3464
0.0188818	6.50389	1.72396	2.7013	Q99661-2;Q99661	Q99661-2;Q99661	Kinesin-like protein KIF2C	KIF2C	1940	Color2 [A=255, R=169, G=169, B=169]	1	4					2	2	2	3.6	3.6	3.6	75.561	0.0010621	4.9009	580340	33	3	16.4031	16.2639	14.1471	14.0821	15.0563	15.2104	10.7421	11.3555	10.0308	11.5297	11.9068	11.3938	14.1392	14.5171	10.1563	10.2488	11.3187	14.5751
0.000326208	6.48342	3.4865	2.69675	Q16644	Q16644	MAP kinase-activated protein kinase 3	MAPKAPK3	1551	Color2 [A=255, R=169, G=169, B=169]	1	4					1	1	1	4.5	4.5	4.5	42.987	0.0098628	2.3254	137460	18	1	14.8153	14.5636	13.6341	13.6913	13.5396	12.8513	10.6185	10.6136	10.4745	11.2235	12.4052	11.4511	9.99871	10.3337	10.6241	11.8277	11.5046	12.6261
0.130362	6.44022	0.884849	2.68711	Q9NQT8	Q9NQT8	Kinesin-like protein KIF13B	KIF13B	2096	Color2 [A=255, R=169, G=169, B=169]	1	4					1	1	1	0.7	0.7	0.7	202.79	0	6.1087	1381600	81	3	19.7196	18.6926	12.0417	10.9689	14.0129	11.2973	11.8018	10.8781	10.3004	11.1912	10.8769	10.7939	11.1556	13.4846	12.2699	10.8094	12.2318	10.659
0.01144	6.43101	1.94157	2.68505	P18754;P18754-2	P18754;P18754-2	Regulator of chromosome condensation	RCC1	604	Color2 [A=255, R=169, G=169, B=169]	1	4					8	8	8	32.5	32.5	32.5	44.969	0	57.165	2489800	17	17	15.2265	15.444	15.5823	15.2719	17.4532	17.4074	13.9621	14.6847	15.4921	15.4735	11.2327	10.4201	15.5826	15.3639	12.6102	13.6153	12.2027	10.9005
0.000306472	6.41839	3.51361	2.68221	Q7RTV0	Q7RTV0	PHD finger-like domain-containing protein 5A	PHF5A	1667	Color2 [A=255, R=169, G=169, B=169]	1	4					2	2	2	28.2	28.2	28.2	12.405	0	12.021	485800	8	7	13.6781	13.7857	12.7995	13.3581	14.9897	14.8284	9.96306	12.2249	11.8538	11.8973	10.8017	10.3651	10.1113	11.2355	12.1364	12.1028	11.4876	10.2726
1.82169e-06	6.41482	5.73953	2.68141	P36639;P36639-3;P36639-2;P36639-1	P36639;P36639-3;P36639-2;P36639-1	7,8-dihydro-8-oxoguanine triphosphatase	NUDT1	810	Color2 [A=255, R=169, G=169, B=169]	1	4					3	3	3	17.9	17.9	17.9	17.951	0	38.143	566450	7	11	13.107	13.8517	13.6242	13.9507	14.6746	14.5506	11.2916	10.2101	11.0339	11.7781	11.7981	11.7946	11.0952	11.2172	11.7474	11.1172	11.5823	10.9111
0.000117897	6.41202	3.9285	2.68078	P27694	P27694	Replication protein A 70 kDa DNA-binding subunit;Replication protein A 70 kDa DNA-binding subunit, N-terminally processed	RPA1	700	Color2 [A=255, R=169, G=169, B=169]	1	4					9	9	9	21.4	21.4	21.4	68.137	0	33.292	2116700	30	28	14.6036	13.8307	15.6019	15.4229	16.2577	15.8969	14.4583	14.3669	14.6719	12.8778	13.8373	13.7183	11.8734	11.9222	12.6237	12.6327	13.2269	13.25
0.0281263	6.39295	1.55089	2.67648	Q01581	Q01581	Hydroxymethylglutaryl-CoA synthase, cytoplasmic	HMGCS1	1271	Color2 [A=255, R=169, G=169, B=169]	1	4					6	6	6	19	19	19	57.293	0	70.368	1732400	27	9	12.1473	12.8217	12.7892	12.0638	16.5581	17.6348	9.99817	11.8296	11.0488	11.1608	10.0186	13.3695	11.5852	10.6787	10.6291	11.7447	12.5256	10.7928
0.0441254	6.34191	1.35531	2.66492	Q86W42;Q86W42-3;Q86W42-2	Q86W42;Q86W42-3;Q86W42-2	THO complex subunit 6 homolog	THOC6	1687	Color2 [A=255, R=169, G=169, B=169]	1	4					6	6	6	25.2	25.2	25.2	37.535	0	22.648	640040	18	9	9.35647	10.5512	11.4386	11.1102	15.4375	14.6285	10.8482	10.922	9.84998	10.7149	11.4492	11.2741	8.15851	9.95284	8.59679	7.64429	10.9244	11.2562
0.00114897	6.29308	2.93969	2.65377	Q9Y5B9	Q9Y5B9	FACT complex subunit SPT16	SUPT16H	2330	Color2 [A=255, R=169, G=169, B=169]	1	4					16	16	15	17.4	17.4	17.4	119.91	0	76.976	2822200	54	37	15.4589	15.5931	14.7822	14.2281	17.2482	16.828	12.3698	11.6696	12.5718	11.9202	13.5477	12.1068	11.9978	12.95	14.0225	14.097	12.7879	12.3607
0.00593727	6.23708	2.22641	2.64087	Q13769	Q13769	THO complex subunit 5 homolog	THOC5	1410	Color2 [A=255, R=169, G=169, B=169]	1	4					2	2	2	5	5	5	78.507	0	5.3499	141400	35	2	14.5338	14.3925	12.7218	9.84756	13.756	13.7673	11.7719	11.5513	10.093	10.5761	10.653	10.9795	10.1703	9.90735	9.8121	11.0461	11.062	11.1758
8.69898e-05	6.23567	4.06053	2.64054	O94906;O94906-2	O94906;O94906-2	Pre-mRNA-processing factor 6	PRPF6	280	Color2 [A=255, R=169, G=169, B=169]	1	4					6	6	6	8	8	8	106.92	0	19.9	1206200	56	10	12.6664	12.0033	12.3954	12.6603	14.2801	14.0357	11.1564	10.7556	10.5591	9.70329	10.8958	11.3834	10.1242	10.4492	10.1744	9.75716	10.7818	10.9111
4.76993e-05	6.17678	4.32149	2.62685	P38117;P38117-2	P38117;P38117-2	Electron transfer flavoprotein subunit beta	ETFB	823	Color2 [A=255, R=169, G=169, B=169]	1	4					2	2	2	9.8	9.8	9.8	27.843	0	16.454	372860	14	8	14.6913	14.2742	14.1315	14.0792	14.5012	14.1138	10.6904	10.7832	10.8034	11.9034	12.0212	10.2414	11.1608	10.0794	12.486	11.7856	12.173	12.3452
0.0695339	6.1693	1.1578	2.62511	Q9Y697-2;Q9Y697-3;Q9Y697	Q9Y697-2;Q9Y697-3;Q9Y697	Cysteine desulfurase, mitochondrial	NFS1	2349	Color2 [A=255, R=169, G=169, B=169]	1	4					1	1	1	5.5	5.5	5.5	44.017	0	61.193	353620	24	3	16.8466	17.1202	12.5034	10.1575	10.649	11.2651	10.7367	11.0628	10.7571	9.58111	11.5112	12.163	9.44577	10.5022	10.4162	10.807	10.9953	10.6246
0.00252463	6.16252	2.5978	2.62352	P35580;P35580-5;P35580-2;P35580-3;P35580-4	P35580;P35580-5;P35580-2;P35580-3;P35580-4	Myosin-10	MYH10	797	Color2 [A=255, R=169, G=169, B=169]	1	4					64	42	41	38.2	28.7	28.2	229	0	204.7	9930800	102	139	17.1035	17.1975	17.7872	17.692	18.0204	17.8363	15.7312	15.4017	15.9386	12.8444	14.3164	14.1422	15.3451	15.9718	16.2234	16.3151	13.2479	12.7925
0.00515171	6.12857	2.28805	2.61555	P55809;P55809-2	P55809	Succinyl-CoA:3-ketoacid coenzyme A transferase 1, mitochondrial	OXCT1	1054	Color2 [A=255, R=169, G=169, B=169]	1	4					3	3	3	6.7	6.7	6.7	56.157	0	5.4252	499210	25	8	14.0718	10.7674	14.2363	14.7654	13.9741	15.0155	13.3183	14.0365	14.309	10.9392	10.7845	12.6345	11.4846	10.9119	11.1653	9.80429	11.1081	12.6631
0.00161707	6.11895	2.79127	2.61328	Q9NPF4	Q9NPF4	Probable tRNA N6-adenosine threonylcarbamoyltransferase	OSGEP	2085	Color2 [A=255, R=169, G=169, B=169]	1	4					6	6	6	30.1	30.1	30.1	36.426	0	18.323	791910	19	12	12.1577	12.241	14.6184	14.3462	14.9559	15.2013	11.1157	10.8057	11.3726	11.7647	12.7711	12.0704	10.295	11.6144	10.8969	12.0004	11.6418	11.3924
0.0142228	6.10006	1.84702	2.60882	P33992	P33992	DNA replication licensing factor MCM5	MCM5	778	Color2 [A=255, R=169, G=169, B=169]	1	4					17	17	17	27.8	27.8	27.8	82.285	0	44.387	3447500	42	42	12.7843	11.127	14.9165	14.8319	16.2651	16.724	11.9641	13.3375	13.7567	11.0255	12.1129	12.1258	11.6332	11.3147	11.6656	12.0671	12.2414	12.0738
0.150289	6.09708	0.823073	2.60812	Q8TB45-2;Q8TB45	Q8TB45-2;Q8TB45	DEP domain-containing mTOR-interacting protein	DEPTOR	1744	Color2 [A=255, R=169, G=169, B=169]	1	4					3	3	3	11.4	11.4	11.4	34.005	0	5.1114	1834900	17	3	18.7021	18.7237	11.4107	11.6862	15.8165	15.1077	16.6597	16.6365	17.0553	11.5417	15.7439	16.0731	10.3515	15.9102	15.6201	10.5795	10.8443	12.4926
0.00186928	6.07548	2.72832	2.603	O60880;O60880-4;O60880-3;O60880-6;O60880-2;O60880-5	O60880;O60880-4	SH2 domain-containing protein 1A	SH2D1A	221	Color2 [A=255, R=169, G=169, B=169]	1	4					5	5	5	67.2	67.2	67.2	14.187	0	24.186	1214700	8	12	14.2928	13.8973	15.6059	15.5484	15.9244	16.0126	11.3214	11.6153	10.3014	11.2887	12.2899	11.462	13.1182	13.2268	13.0784	13.7457	12.1815	10.3127
0.300402	6.03405	0.522298	2.59313	Q15527	Q15527	Surfeit locus protein 2	SURF2	1516	Color2 [A=255, R=169, G=169, B=169]	1	4					1	1	1	5.5	5.5	5.5	29.647	0.0069778	2.5255	1916600	9	3	19.8701	19.6688	10.093	10.1073	9.715	9.24344	10.9206	9.67532	11.2062	11.4147	11.5763	11.7247	9.60071	14.5536	7.54017	7.93452	11.978	11.532
0.00111192	6.02092	2.95392	2.58998	A0FGR8-2;A0FGR8-4;A0FGR8;A0FGR8-6;A0FGR8-5	A0FGR8-2;A0FGR8-4;A0FGR8;A0FGR8-6	Extended synaptotagmin-2	ESYT2	5	Color2 [A=255, R=169, G=169, B=169]	1	4					5	5	5	7.4	7.4	7.4	98.9	0	10.574	989840	43	6	14.3166	14.921	14.5288	14.5593	15.7053	15.7824	13.2982	11.4442	13.925	10.9583	11.9955	11.3241	10.309	14.0904	12.9548	12.6971	12.3059	11.9164
0.000852061	6.00705	3.06953	2.58666	Q96EP5-2;Q96EP5	Q96EP5-2;Q96EP5	DAZ-associated protein 1	DAZAP1	1862	Color2 [A=255, R=169, G=169, B=169]	1	4					6	6	6	29.4	29.4	29.4	40.529	0	104.84	1250900	9	20	14.6015	15.2889	14.5762	15.3042	15.9694	16.2461	13.191	14.3973	14.0295	10.3322	10.8166	11.8939	12.475	13.758	14.0128	13.2308	12.0871	10.9028
0.000182138	5.93169	3.7396	2.56844	Q6UXN9	Q6UXN9	WD repeat-containing protein 82	WDR82	1644	Color2 [A=255, R=169, G=169, B=169]	1	4					5	5	5	23	23	23	35.079	0	23.228	1104400	17	16	13.2174	14.6294	14.3323	14.1923	15.8931	15.3014	13.1336	12.6514	12.943	9.7737	11.861	11.4813	11.4642	11.9092	13.0038	11.9739	11.4972	12.3069
2.79606e-05	5.87671	4.55345	2.55501	Q9H7D7-2;Q9H7D7	Q9H7D7-2;Q9H7D7	WD repeat-containing protein 26	WDR26	2055	Color2 [A=255, R=169, G=169, B=169]	1	4					2	2	2	4.7	4.7	4.7	70.459	0	5.8963	138170	29	5	12.564	12.726	13.1549	13.0209	13.6003	13.3971	9.35073	10.6483	9.67194	11.302	11.3384	11.3191	9.5357	11.1411	10.1873	10.9365	9.86495	11.4676
0.00295426	5.87229	2.52955	2.55392	Q52LJ0-1;Q52LJ0	Q52LJ0-1;Q52LJ0	Protein FAM98B	FAM98B	1580	Color2 [A=255, R=169, G=169, B=169]	1	4					3	3	3	11.2	11.2	11.2	37.19	0	17.134	563520	15	8	12.4215	12.1874	12.7192	13.7699	15.0323	14.8118	11.1152	11.4022	10.6274	12.0874	10.794	10.4393	10.1619	11.0043	11.2938	9.39086	12.2726	11.4953
1.02578e-05	5.86764	4.98895	2.55278	Q96GD4-4;Q96GD4-2;Q96GD4;Q96GD4-5;Q96GD4-3	Q96GD4-4;Q96GD4-2;Q96GD4;Q96GD4-5;Q96GD4-3	Aurora kinase B	AURKB	1872	Color2 [A=255, R=169, G=169, B=169]	1	4					4	4	4	17.8	17.8	17.8	34.76	0	44.744	1263200	18	20	14.8936	14.9913	14.5954	14.6432	15.0799	15.0991	11.1262	10.6416	12.6105	10.4532	11.8335	11.1214	12.4484	12.5623	12.9261	13.1695	11.3701	11.5095
0.00102526	5.8404	2.98916	2.54607	P33993;P33993-3;P33993-2	P33993;P33993-3;P33993-2	DNA replication licensing factor MCM7	MCM7	779	Color2 [A=255, R=169, G=169, B=169]	1	4					21	21	21	36.4	36.4	36.4	81.307	0	88.199	5208000	38	64	15.0618	13.9039	14.7453	15.228	16.9485	16.8406	13.7085	13.7514	13.1913	13.3818	11.9147	11.5505	11.9581	12.3797	13.1957	13.1832	12.9928	13.7421
0.0777198	5.82868	1.10947	2.54317	Q9NTI5-2;Q9NTI5;Q9NTI5-3;Q9NTI5-4	Q9NTI5-2;Q9NTI5	Sister chromatid cohesion protein PDS5 homolog B	PDS5B	2118	Color2 [A=255, R=169, G=169, B=169]	1	4					6	6	5	6.1	6.1	5.2	158.28	0	22.689	486560	74	9	11.9959	9.60209	10.2377	10.1264	15.1225	14.9447	10.9867	10.3561	10.9674	11.7066	11.3593	11.6199	10.4075	7.36221	7.88539	7.9046	11.738	11.4726
0.000830409	5.80202	3.08071	2.53655	P00367;P00367-3;P00367-2;P49448	P00367;P00367-3;P00367-2;P49448	Glutamate dehydrogenase 1, mitochondrial;Glutamate dehydrogenase 2, mitochondrial	GLUD1;GLUD2	328	Color2 [A=255, R=169, G=169, B=169]	1	4					8	8	8	18.6	18.6	18.6	61.397	0	38.832	2022700	33	23	14.1026	14.2006	15.6942	16.1398	15.6258	15.3601	13.121	12.9692	14.1185	13.6365	11.9841	12.196	11.2754	11.964	13.289	13.4665	13.8344	12.0745
0.0306905	5.79339	1.513	2.53441	O95336	O95336	6-phosphogluconolactonase	PGLS	302	Color2 [A=255, R=169, G=169, B=169]	1	4					1	1	1	8.1	8.1	8.1	27.547	0.0045372	2.824	233180	13	1	10.7838	11.1036	13.9753	10.7595	14.32	15.4729	10.7877	10.7846	10.822	9.81958	12.2018	11.961	9.25576	9.21189	8.70546	11.7753	10.7749	11.4855
0.0124366	5.76856	1.9053	2.52821	Q63HN8-4;Q63HN8;Q63HN8-6	Q63HN8-4;Q63HN8	E3 ubiquitin-protein ligase RNF213	RNF213	1614	Color2 [A=255, R=169, G=169, B=169]	1	4					14	14	14	3.6	3.6	3.6	596.48	0	70.95	1303600	274	22	10.6847	12.0341	14.0185	13.7947	14.8533	15.8504	11.2017	10.9014	10.2366	11.2932	12.2854	11.539	9.63347	10.6886	11.51	11.5027	11.0408	11.6907
0.000756305	5.75424	3.1213	2.52463	P31040;P31040-2;P31040-3	P31040;P31040-2;P31040-3	Succinate dehydrogenase [ubiquinone] flavoprotein subunit, mitochondrial	SDHA	748	Color2 [A=255, R=169, G=169, B=169]	1	4					7	7	7	14.5	14.5	14.5	72.691	0	36.758	810470	31	15	13.4202	14.0445	13.8436	13.4038	12.992	14.8962	14.4324	14.4295	14.8483	14.4761	11.6144	10.7178	9.53653	11.2844	10.7593	11.5136	11.3996	12.9592
0.00677032	5.69482	2.16939	2.50965	Q96FV9;Q96FV9-2	Q96FV9	THO complex subunit 1	THOC1	1868	Color2 [A=255, R=169, G=169, B=169]	1	4					3	3	3	7.5	7.5	7.5	75.665	0	9.2615	352110	36	5	10.5901	11.3674	12.7762	12.6705	14.5831	14.7749	11.1651	11.8216	10.75	10.7004	10.8447	11.4887	10.2869	9.46781	10.3804	9.55171	10.8512	11.1664
0.0178491	5.66388	1.74838	2.50179	Q9UIA9	Q9UIA9	Exportin-7	XPO7	2221	Color2 [A=255, R=169, G=169, B=169]	1	4					9	9	9	12.1	12.1	12.1	123.91	0	64.716	1690700	54	30	11.0492	11.9557	14.6962	14.6729	15.1691	14.9643	14.4305	14.5201	14.1243	12.086	12.0121	12.1305	11.6615	11.7685	12.2114	11.9811	8.85331	11.0209
0.00328945	5.65439	2.48288	2.49937	P05455	P05455	Lupus La protein	SSB	401	Color2 [A=255, R=169, G=169, B=169]	1	4					16	16	16	42.4	42.4	42.4	46.836	0	69.825	3984600	22	48	14.6752	14.9553	15.7056	15.9552	17.0138	16.9479	15.6044	15.8706	16.0175	13.1663	14.4101	14.7372	14.0355	14.0904	14.5642	13.9902	11.4758	12.1007
0.0624396	5.6479	1.20454	2.49772	O75534-2;O75534;O75534-3;O75534-4	O75534-2;O75534;O75534-3;O75534-4	Cold shock domain-containing protein E1	CSDE1	252	Color2 [A=255, R=169, G=169, B=169]	1	4					8	8	8	14	14	14	85.746	0	23.381	2348600	44	24	17.5282	17.3724	16.3296	16.5475	17.7247	17.6191	10.496	15.8481	14.6709	10.8158	11.1456	11.6325	16.6562	16.3444	16.5298	16.5854	10.7467	11.2726
3.99362e-05	5.64724	4.39863	2.49754	P51659-3;P51659;P51659-2	P51659-3;P51659;P51659-2	Peroxisomal multifunctional enzyme type 2;(3R)-hydroxyacyl-CoA dehydrogenase;Enoyl-CoA hydratase 2	HSD17B4	984	Color2 [A=255, R=169, G=169, B=169]	1	4					9	9	9	19.1	19.1	19.1	77.869	0	32.42	1342700	40	30	14.1558	13.9978	14.4742	14.3549	14.8435	15.3453	13.5596	14.2776	13.354	13.4009	11.8292	11.0709	11.1942	11.9467	13.0038	12.7878	11.8634	11.3903
0.00197018	5.643	2.70549	2.49646	P33176;Q12840	P33176	Kinesin-1 heavy chain	KIF5B	772	Color2 [A=255, R=169, G=169, B=169]	1	4					18	18	15	26.3	26.3	22.6	109.68	0	180.71	3525000	60	73	14.5455	15.0547	14.645	14.8256	15.561	15.8703	12.6539	12.77	12.6835	9.4848	11.8217	10.276	13.3845	13.1229	13.6898	13.6598	10.8603	10.806
0.00145277	5.61162	2.8378	2.48842	O15067	O15067	Phosphoribosylformylglycinamidine synthase	PFAS	124	Color2 [A=255, R=169, G=169, B=169]	1	4					23	23	23	24.5	24.5	24.5	144.73	0	116.72	4228000	58	58	14.319	14.4531	15.2008	15.3358	16.4759	16.4338	15.2302	14.9427	15.1721	14.9587	14.3961	13.766	13.2528	13.4795	13.8258	13.6263	11.6703	11.4333
0.0062244	5.60764	2.2059	2.48739	P51649;P51649-2	P51649;P51649-2	Succinate-semialdehyde dehydrogenase, mitochondrial	ALDH5A1	983	Color2 [A=255, R=169, G=169, B=169]	1	4					2	2	2	5.6	5.6	5.6	57.214	0	5.1383	351400	26	2	10.4582	13.8137	13.8889	13.9219	14.2986	14.1601	13.8207	14.009	14.2328	10.1116	11.0019	12.6605	9.65089	10.6842	10.7934	11.0509	12.6935	10.7441
0.00366936	5.59401	2.43541	2.48388	Q13418;Q13418-2;Q13418-3	Q13418;Q13418-2;Q13418-3	Integrin-linked protein kinase	ILK	1380	Color2 [A=255, R=169, G=169, B=169]	1	4					2	2	2	5.1	5.1	5.1	51.419	0.0032573	3.0651	146370	24	2	10.8441	11.0262	13.6711	13.6934	13.8602	13.6019	11.9353	10.6126	12.0034	10.2705	11.1732	11.1656	9.2752	10.1467	9.67236	11.0835	10.5433	11.0725
0.106987	5.59197	0.970668	2.48336	Q96FX7	Q96FX7	tRNA (adenine(58)-N(1))-methyltransferase catalytic subunit TRMT61A	TRMT61A	1870	Color2 [A=255, R=169, G=169, B=169]	1	4					3	3	3	14.9	14.9	14.9	31.381	0	6.6723	481740	14	4	17.0881	17.2817	10.8235	10.1994	13.5773	15.3345	11.0934	11.2856	10.6095	11.1955	11.7241	10.9942	11.462	10.6245	9.70333	14.3641	11.662	11.5886
1.23728e-05	5.5901	4.90753	2.48287	Q9UJZ1-2;Q9UJZ1	Q9UJZ1-2;Q9UJZ1	Stomatin-like protein 2, mitochondrial	STOML2	2231	Color2 [A=255, R=169, G=169, B=169]	1	4					5	5	5	32.2	32.2	32.2	33.337	0	54.644	1807600	15	27	15.8785	16.1354	15.2853	15.3486	15.6213	15.4742	13.8678	13.9835	13.728	13.8595	12.5105	10.97	11.9723	12.6797	13.6842	13.2581	13.5121	13.7395
0.000256845	5.56726	3.59033	2.47697	O95816-2;O95816	O95816-2;O95816	BAG family molecular chaperone regulator 2	BAG2	321	Color2 [A=255, R=169, G=169, B=169]	1	4					6	6	6	50.6	50.6	50.6	20.189	0	58.826	1472500	13	18	15.0482	14.6075	14.6674	14.7873	15.8166	15.2119	11.2123	11.8283	11.4163	10.5446	11.4733	11.2354	12.8025	13.0148	13.3592	13.2578	12.1465	10.6964
0.0489421	5.531	1.31032	2.46754	P45973	P45973	Chromobox protein homolog 5	CBX5	885	Color2 [A=255, R=169, G=169, B=169]	1	4					7	6	6	44.5	38.2	38.2	22.225	0	46.408	875620	10	12	11.6432	11.5732	11.22	9.58967	15.7747	15.5762	10.8142	11.0556	8.76729	9.68799	10.4211	11.2458	8.5789	9.86234	9.84582	10.4444	11.4755	10.3648
0.00124296	5.51322	2.90554	2.4629	P27707	P27707	Deoxycytidine kinase	DCK	703	Color2 [A=255, R=169, G=169, B=169]	1	4					6	6	6	23.1	23.1	23.1	30.518	0	16.604	1034900	13	16	13.0847	12.6566	14.3182	14.1917	15.8375	15.2355	14.5457	14.1208	14.4317	11.8323	13.285	13.7351	12.7039	11.4159	11.1334	11.5079	11.4964	12.2893
0.00231007	5.51034	2.63638	2.46214	Q92843-2;Q86U42-2;Q86U42;A6NDY0-2;A6NDY0;A6NDY0-4	Q92843-2;Q86U42-2;Q86U42	Polyadenylate-binding protein 2	PABPN1	1679	Color2 [A=255, R=169, G=169, B=169]	1	4					3	3	3	13.5	13.5	13.5	37.17	0	7.2169	415430	18	7	12.4514	13.1995	12.4334	14.494	14.6104	14.9217	10.9772	11.236	11.2509	11.9991	11.5667	11.7772	9.67869	11.1005	11.4034	10.7772	12.5101	11.8677
0.000995973	5.48547	3.00175	2.45562	Q13951;Q13951-2	Q13951;Q13951-2	Core-binding factor subunit beta	CBFB	1416	Color2 [A=255, R=169, G=169, B=169]	1	4					5	5	5	31.9	31.9	31.9	21.508	0	12.728	674080	8	12	14.5038	13.6434	14.8196	14.2875	15.3288	14.8958	13.2451	13.2109	13.6267	10.7918	11.7354	10.9107	12.9284	10.6916	12.8603	13.1994	12.4828	10.5827
0.0955684	5.47654	1.01969	2.45326	Q7LDG7;Q7LDG7-4;Q7LDG7-2	Q7LDG7;Q7LDG7-4;Q7LDG7-2	RAS guanyl-releasing protein 2	RASGRP2	1666	Color2 [A=255, R=169, G=169, B=169]	1	4					1	1	1	3.8	3.8	3.8	69.248	0.0053097	2.6305	472370	34	1	18.5457	16.1873	10.907	12.6966	11.5779	11.2233	9.61503	11.6744	10.2005	11.1164	11.9244	11.1359	11.6141	11.0297	9.4236	10.7273	12.1022	11.5213
0.0160683	5.45994	1.79403	2.44888	Q9BUJ2-4;Q9BUJ2-2;Q9BUJ2;Q9BUJ2-3	Q9BUJ2-4;Q9BUJ2-2;Q9BUJ2;Q9BUJ2-3	Heterogeneous nuclear ribonucleoprotein U-like protein 1	HNRNPUL1	1985	Color2 [A=255, R=169, G=169, B=169]	1	4					8	8	8	16.3	16.3	16.3	84.793	0	64.081	1294400	33	19	13.2494	12.6698	13.9873	13.5194	16.3131	16.1696	12.9028	11.7681	13.6494	10.788	11.0149	11.3657	11.3798	9.85703	12.6988	10.8884	13.3516	13.0395
0.000110724	5.44699	3.95576	2.44546	A0AVT1;A0AVT1-2;A0AVT1-4;A0AVT1-3	A0AVT1;A0AVT1-2	Ubiquitin-like modifier-activating enzyme 6	UBA6	4	Color2 [A=255, R=169, G=169, B=169]	1	4					14	14	14	20.7	20.7	20.7	117.97	0	51.529	2978200	56	36	14.14	14.6847	15.541	15.4274	16.0253	16.1426	14.3656	15.0357	15.324	12.4959	10.8055	11.6512	12.8524	13.5325	13.0725	13.3757	12.5262	11.9289
0.128575	5.4433	0.890844	2.44448	O14556	O14556	Glyceraldehyde-3-phosphate dehydrogenase, testis-specific	GAPDHS	98	Color2 [A=255, R=169, G=169, B=169]	1	4					2	1	1	4.4	2.7	2.7	44.501	0.0032468	3.0434	1542200	18	7	17.1831	16.0532	11.7685	17.7549	16.0793	15.855	11.3547	10.8694	10.9655	10.6139	11.3507	12.0364	9.48731	17.3736	14.8814	15.1657	11.4571	11.6621
0.00119808	5.42396	2.92152	2.43935	P32455;P32456	P32455;P32456	Interferon-induced guanylate-binding protein 1;Interferon-induced guanylate-binding protein 2	GBP1;GBP2	768	Color2 [A=255, R=169, G=169, B=169]	1	4					2	2	2	4.1	4.1	4.1	67.93	0.0028832	3.4348	148110	26	2	14.0307	14.7391	13.2073	13.3127	13.0851	13.4742	11.2359	10.107	11.1584	10.5535	11.25	11.4888	13.4419	10.0773	11.1796	10.8607	10.4633	11.1903
0.0107514	5.40273	1.96854	2.43369	Q13242	Q13242	Serine/arginine-rich splicing factor 9	SRSF9	1367	Color2 [A=255, R=169, G=169, B=169]	1	4					5	4	4	22.6	19.5	19.5	25.542	0	8.5952	524350	15	9	11.1217	11.6537	13.4755	13.2659	14.7174	15.14	10.7882	11.2527	10.6027	10.8353	12.2723	11.2384	9.02059	10.3411	11.1813	10.9479	12.0688	11.2124
0.00256785	5.35986	2.59043	2.4222	P31942-3;P31942-2;P31942;P31942-4;P31942-6;P31942-5	P31942-3;P31942-2;P31942;P31942-4;P31942-6;P31942-5	Heterogeneous nuclear ribonucleoprotein H3	HNRNPH3	758	Color2 [A=255, R=169, G=169, B=169]	1	4					7	7	7	42.4	42.4	42.4	31.525	0	99.325	1903000	12	24	14.8126	14.5682	15.5722	16.1631	16.7125	15.4956	14.9415	14.9582	14.5238	10.6198	13.3311	9.56764	12.9136	12.0094	12.2792	12.3964	15.2908	13.9016
0.00166524	5.32757	2.77852	2.41348	Q96BY6-3;Q96BY6	Q96BY6-3;Q96BY6	Dedicator of cytokinesis protein 10	DOCK10	1847	Color2 [A=255, R=169, G=169, B=169]	1	4					1	1	1	0.7	0.7	0.7	249.49	0	8.3151	218810	111	5	12.2695	11.0385	13.3088	13.8167	14.0004	13.6978	13.7675	13.6286	14.2549	10.9034	13.1968	13.5465	9.76927	10.2502	10.4752	10.7343	10.3705	12.0513
0.000777518	5.3062	3.10929	2.40768	P40121-2;P40121	P40121-2;P40121	Macrophage-capping protein	CAPG	833	Color2 [A=255, R=169, G=169, B=169]	1	4					2	2	2	7.2	7.2	7.2	36.856	0	6.8072	431450	14	6	15.3799	15.8726	14.3151	13.7873	13.8234	13.7609	10.6271	11.1712	10.0306	10.97	10.8808	12.0815	11.0371	12.4924	12.8208	12.4358	10.9988	12.7081
0.00690664	5.29491	2.16073	2.40461	Q53GS9-2;Q53GS9;Q53GS9-3	Q53GS9-2;Q53GS9	U4/U6.U5 tri-snRNP-associated protein 2	USP39	1586	Color2 [A=255, R=169, G=169, B=169]	1	4					4	4	4	11.5	11.5	11.5	53.51	0	17.858	484380	24	8	12.2809	12.4344	12.1903	14.388	15.658	15.023	9.75353	10.546	11.5267	9.65906	10.7547	10.6321	11.3883	10.7058	10.5922	10.5532	12.5408	11.7666
0.0139038	5.28653	1.85687	2.40232	P30154;P30154-2;P30154-4;P30154-3;P30154-5	P30154;P30154-2;P30154-4;P30154-3;P30154-5	Serine/threonine-protein phosphatase 2A 65 kDa regulatory subunit A beta isoform	PPP2R1B	741	Color2 [A=255, R=169, G=169, B=169]	1	4					10	3	3	23.1	7.3	7.3	66.213	0	5.4006	230220	30	4	10.1538	14.4709	12.782	11.6254	14.5709	14.3331	10.9194	11.6399	11.8917	9.78789	11.6216	11.535	10.3167	11.015	10.4815	9.27785	11.6234	10.8077
0.00193225	5.27063	2.71394	2.39797	Q9UBB4;Q9UBB4-2	Q9UBB4;Q9UBB4-2	Ataxin-10	ATXN10	2180	Color2 [A=255, R=169, G=169, B=169]	1	4					9	9	9	28.4	28.4	28.4	53.488	0	90.293	2788000	26	50	15.3398	15.5157	15.2086	15.1796	16.2093	15.9421	14.3054	14.1104	14.1608	12.561	11.7121	11.3918	13.6638	13.9123	14.0059	14.4307	11.9318	11.0627
1.68052e-05	5.25142	4.77456	2.39271	P48147	P48147	Prolyl endopeptidase	PREP	912	Color2 [A=255, R=169, G=169, B=169]	1	4					10	10	10	20.8	20.8	20.8	80.699	0	71.048	1150900	47	23	13.6901	13.7646	13.6021	13.4413	15.1034	14.1974	12.4722	12.5506	12.577	12.6007	10.7093	10.007	12.1051	11.3241	11.849	11.9746	11.0782	11.1117
0.00508358	5.24587	2.29383	2.39118	Q9BXW7-2;Q9BXW7	Q9BXW7-2;Q9BXW7	Cat eye syndrome critical region protein 5	CECR5	2001	Color2 [A=255, R=169, G=169, B=169]	1	4					1	1	1	4.3	4.3	4.3	43.588	0	7.1853	186800	19	4	10.6698	12.2476	14.2609	14.5111	13.9819	14.1473	11.2255	10.5145	12.6155	10.9999	10.0588	11.0473	9.95856	11.1323	10.7205	10.6037	11.5118	11.5446
6.5717e-05	5.24354	4.18232	2.39054	P31930	P31930	Cytochrome b-c1 complex subunit 1, mitochondrial	UQCRC1	756	Color2 [A=255, R=169, G=169, B=169]	1	4					4	4	4	12.1	12.1	12.1	52.645	0	10.077	485620	24	10	13.7204	13.7281	14.0644	13.9855	13.8719	13.8143	12.9572	12.9797	14.0916	13.6435	11.2577	10.737	10.4598	10.2906	12.0269	11.9996	12.4063	11.6581
0.00993677	5.23192	2.00275	2.38734	Q07065	Q07065	Cytoskeleton-associated protein 4	CKAP4	1311	Color2 [A=255, R=169, G=169, B=169]	1	4					11	11	11	26.9	26.9	26.9	66.022	0	135.85	1395600	38	27	13.3906	13.5774	10.6153	13.0077	13.8847	13.403	16.9436	16.663	16.5433	13.6573	14.9114	14.8173	11.3953	11.1672	8.17283	10.0434	10.5305	12.2454
0.00727784	5.22809	2.138	2.38628	P23368;P23368-2	P23368	NAD-dependent malic enzyme, mitochondrial	ME2	654	Color2 [A=255, R=169, G=169, B=169]	1	4					3	3	3	6.3	6.3	6.3	65.443	0	6.1748	318180	31	4	14.5035	14.6324	14.5172	10.2808	13.5747	14.0773	9.97956	10.8846	13.7864	11.4933	10.9719	11.5517	11.0077	10.5155	11.3704	11.8523	10.9277	11.5947
0.00408639	5.21967	2.38866	2.38396	P26368-2;P26368	P26368-2;P26368	Splicing factor U2AF 65 kDa subunit	U2AF2	686	Color2 [A=255, R=169, G=169, B=169]	1	4					8	8	8	29.5	29.5	29.5	53.12	0	88.833	2392100	15	29	14.5177	14.3283	15.9947	15.5895	16.265	16.5267	16.0064	15.944	15.7075	15.0054	16.0192	15.9117	14.1503	10.6768	13.0356	13.3226	13.9743	13.7586
0.0590658	5.19623	1.22866	2.37747	Q562R1	Q562R1	Beta-actin-like protein 2	ACTBL2	1592	Color2 [A=255, R=169, G=169, B=169]	1	4					10	1	1	20.7	4.8	4.8	42.003	0.0036597	2.9043	1206400	21	8	14.1625	14.137	15.9897	17.2576	15.3535	11.4507	13.4359	17.1174	16.3922	11.0971	16.1956	16.204	10.563	13.4705	15.3863	10.5935	12.6063	11.4666
0.348942	5.19618	0.457246	2.37745	P01857	P01857	Ig gamma-1 chain C region	IGHG1	351	Color2 [A=255, R=169, G=169, B=169]	1	4					7	7	4	35.8	35.8	20	36.105	0	112.81	4225500	15	15	19.2365	19.0559	12.9637	8.43958	4.82731	12.8804	10.6443	9.36578	10.213	10.7738	9.94492	9.35063	9.82967	12.3534	8.19333	9.60318	11.8501	11.3089
0.000530647	5.16756	3.27519	2.36948	P18859;P18859-2	P18859;P18859-2	ATP synthase-coupling factor 6, mitochondrial	ATP5J	606	Color2 [A=255, R=169, G=169, B=169]	1	4					2	2	2	30.6	30.6	30.6	12.587	0	9.8971	859830	5	6	14.706	14.8994	14.2115	14.5192	15.4071	15.3238	11.3912	10.6998	13.0477	10.4636	12.8881	11.756	10.767	13.4042	13.0126	13.4363	12.5546	11.6754
0.00383734	5.16739	2.41597	2.36943	P11387;Q969P6-2;Q969P6	P11387	DNA topoisomerase 1	TOP1	507	Color2 [A=255, R=169, G=169, B=169]	1	4					22	22	22	29.8	29.8	29.8	90.725	0	115.91	8275000	38	80	16.5082	16.2842	17.3253	17.3136	16.7251	16.9171	15.6617	15.5929	14.5622	14.2502	15.7186	15.7343	15.6523	15.468	15.2707	15.3419	12.3918	12.7321
0.0242396	5.1533	1.61547	2.3655	Q92817	Q92817	Envoplakin	EVPL	1805	Color2 [A=255, R=169, G=169, B=169]	1	4					2	2	2	1.3	1.3	1.3	231.6	0.0033413	3.3293	906470	114	2	17.4507	17.4933	15.7187	15.771	15.0543	14.9595	14.7765	14.8832	8.95235	11.2131	12.2464	10.6854	15.5222	15.5737	14.7487	12.9745	10.9602	12.4755
0.00014671	5.14644	3.83354	2.36357	P40938-2;P40938	P40938-2;P40938	Replication factor C subunit 3	RFC3	844	Color2 [A=255, R=169, G=169, B=169]	1	4					3	3	3	12.5	12.5	12.5	34.756	0	18.752	320360	17	7	13.2298	13.1274	13.3225	12.8197	14.5844	14.0982	10.2764	10.7591	11.1273	11.4225	10.7853	11.9086	10.2384	11.797	10.8038	10.5966	11.5941	11.9707
0.00128182	5.14114	2.89217	2.36209	P11908;P11908-2	P11908;P11908-2	Ribose-phosphate pyrophosphokinase 2	PRPS2	515	Color2 [A=255, R=169, G=169, B=169]	1	4					9	4	3	45.6	20.4	16.4	34.769	0	30.497	1246200	16	18	14.558	15.6833	14.289	14.5653	15.2075	15.0961	14.9514	15.0756	15.4168	15.0365	12.4096	14.7635	13.6489	13.2333	12.4969	13.6569	11.271	10.9197
0.00121078	5.10387	2.91693	2.35159	P33991	P33991	DNA replication licensing factor MCM4	MCM4	777	Color2 [A=255, R=169, G=169, B=169]	1	4					16	16	16	28.2	28.2	28.2	96.557	0	142.65	3560000	45	61	14.0938	14.1366	15.1368	15.2868	16.6025	16.646	13.8492	13.4508	13.9424	13.4616	12.9904	12.1726	12.3352	12.5999	13.2749	13.329	13.8942	12.3598
0.00121298	5.10085	2.91615	2.35074	P62306	P62306	Small nuclear ribonucleoprotein F	SNRPF	1144	Color2 [A=255, R=169, G=169, B=169]	1	4					2	2	1	39.5	39.5	15.1	9.7251	0	9.7035	211900	4	2	12.563	12.8476	12.5841	12.9094	14.1349	14.6434	11.7392	12.7802	10.3916	11.9727	11.0539	11.1663	10.1451	11.8513	12.3515	10.1287	10.5387	10.5627
0.00645139	5.07364	2.19035	2.34302	P30876	P30876	DNA-directed RNA polymerase II subunit RPB2	POLR2B	747	Color2 [A=255, R=169, G=169, B=169]	1	4					9	9	9	12.9	12.9	12.9	133.9	0	36.447	1046900	59	12	12.8764	12.8952	12.7197	13.1451	16.3007	15.7182	11.0525	10.564	12.0873	10.6768	9.49889	11.7456	11.0805	11.204	11.651	11.5723	12.2727	11.8169
0.0542504	5.05444	1.2656	2.33755	P19174;P19174-2	P19174;P19174-2	1-phosphatidylinositol 4,5-bisphosphate phosphodiesterase gamma-1	PLCG1	607	Color2 [A=255, R=169, G=169, B=169]	1	4					8	8	8	10.2	10.2	10.2	148.53	0	34.796	662840	66	11	14.2567	9.63125	13.1164	14.1855	15.2916	15.3177	11.8877	11.0098	10.7692	10.4937	11.6364	11.3059	11.1291	9.91999	9.78031	14.0141	11.8303	11.1
5.22888e-05	5.04314	4.28159	2.33432	Q9UMS4	Q9UMS4	Pre-mRNA-processing factor 19	PRPF19	2256	Color2 [A=255, R=169, G=169, B=169]	1	4					15	15	15	49	49	49	55.18	0	161.21	6940600	19	68	15.7037	16.5849	16.4983	16.4053	17.5553	17.3901	14.9905	14.7523	14.7228	13.7331	15.7142	15.5179	14.2027	13.9981	14.268	13.7631	15.1266	14.7731
0.000778711	5.00974	3.10862	2.32474	P14678-2;P63162;P14678;P63162-2;P14678-3	P14678-2;P63162;P14678;P63162-2;P14678-3	Small nuclear ribonucleoprotein-associated proteins B and B;Small nuclear ribonucleoprotein-associated protein N	SNRPB;SNRPN	550	Color2 [A=255, R=169, G=169, B=169]	1	4					2	2	2	15.2	15.2	15.2	23.656	0	10.556	583180	15	11	14.9033	14.9654	14.1035	14.611	15.0806	15.1946	12.3343	12.1326	13.644	13.4754	11.3261	12.2823	12.0732	12.6149	13.8239	13.7337	11.6427	11.0216
0.000172049	4.98462	3.76435	2.31748	O75494-5;O75494-4;O75494-6;O75494-3;O75494-2;O75494;Q8WXF0	O75494-5;O75494-4;O75494-6;O75494-3;O75494-2;O75494	Serine/arginine-rich splicing factor 10	SRSF10	249	Color2 [A=255, R=169, G=169, B=169]	1	4					4	4	4	29.1	29.1	29.1	20.117	0	12.09	633520	9	9	14.3205	14.3329	14.3085	14.3292	15.617	15.1414	12.8743	12.9206	12.9648	11.082	10.5304	12.1839	12.5453	12.6053	13.1133	12.9212	10.9075	12.0519
0.0154373	4.98117	1.81143	2.31648	O15397;O15397-2	O15397;O15397-2	Importin-8	IPO8	142	Color2 [A=255, R=169, G=169, B=169]	1	4					2	2	2	2.4	2.4	2.4	119.94	0.0019851	3.7692	250300	49	3	14.974	15.0449	12.7391	10.6309	15.0346	13.9087	11.7363	10.7649	12.3175	10.6615	12.1862	11.3487	11.955	10.5353	12.279	12.1367	10.4712	11.0561
0.0112302	4.97492	1.94961	2.31467	P35250-2;P35250	P35250-2;P35250	Replication factor C subunit 2	RFC2	792	Color2 [A=255, R=169, G=169, B=169]	1	4					2	2	2	9.4	9.4	9.4	35.243	0	11.595	296060	21	3	13.658	11.8439	13.0247	12.3899	14.5106	14.9647	10.8652	10.7466	10.456	13.3994	9.65229	12.5782	9.607	9.91399	12.676	12.7453	10.36	11.2015
0.0248721	4.96718	1.60429	2.31243	O43148;O43148-2	O43148;O43148-2	mRNA cap guanine-N7 methyltransferase	RNMT	150	Color2 [A=255, R=169, G=169, B=169]	1	4					3	3	2	8.8	8.8	6.5	54.843	0.0010246	4.2418	285660	25	3	10.4067	14.6948	13.6864	13.7993	14.9991	14.3571	11.9663	10.7284	11.6551	10.1489	12.1234	11.5065	10.3519	10.1199	11.9575	10.2485	13.5343	11.8567
0.0156075	4.95795	1.80667	2.30975	P25205;P25205-2	P25205;P25205-2	DNA replication licensing factor MCM3	MCM3	672	Color2 [A=255, R=169, G=169, B=169]	1	4					19	19	19	26.4	26.4	26.4	90.98	0	117.01	4312600	51	52	14.7291	14.136	15.6904	15.4604	16.617	16.6947	13.7766	14.7686	13.2975	11.5045	13.2066	13.5427	12.1082	12.0019	11.4725	13.4619	15.1638	15.2607
0.000148687	4.95001	3.82773	2.30743	P20963-3;P20963	P20963-3;P20963	T-cell surface glycoprotein CD3 zeta chain	CD247	627	Color2 [A=255, R=169, G=169, B=169]	1	4					2	2	2	20.2	20.2	20.2	18.568	0	7.263	162730	9	2	13.7257	13.4887	14.0047	13.6609	12.7492	12.7451	11.9066	10.6022	11.1285	11.0883	11.6046	11.527	10.7651	10.2051	10.5501	11.0732	11.4948	12.4414
7.79096e-05	4.86899	4.10841	2.28362	Q14980-4;Q14980-3;Q14980-2;Q14980;Q14980-5	Q14980-4;Q14980-3;Q14980-2;Q14980	Nuclear mitotic apparatus protein 1	NUMA1	1464	Color2 [A=255, R=169, G=169, B=169]	1	4					17	17	17	14.2	14.2	14.2	200.09	0	50.399	1323200	96	28	13.7451	13.4658	13.8275	13.8688	15.2404	15.1334	12.6509	13.8204	12.8265	11.2104	12.3445	12.262	11.8318	12.0593	12.2776	12.3572	11.2005	11.8529
0.000173239	4.86447	3.76136	2.28228	Q15717;Q15717-2;Q12926-2;Q12926;P26378-4;P26378-2;P26378-5;P26378-1;P26378-3;P26378	Q15717;Q15717-2	ELAV-like protein 1	ELAVL1	1523	Color2 [A=255, R=169, G=169, B=169]	1	4					13	13	13	49.7	49.7	49.7	36.091	0	69.952	4345200	16	51	15.6046	15.609	16.0123	16.3182	16.6118	16.5625	14.8891	14.7144	15.2904	15.2765	13.7648	13.7706	12.482	13.5302	13.9825	13.5953	14.9065	14.5284
0.00035406	4.82919	3.45092	2.27178	P00813	P00813	Adenosine deaminase	ADA	337	Color2 [A=255, R=169, G=169, B=169]	1	4					14	14	14	51.5	51.5	51.5	40.764	0	119.29	4451000	23	69	15.5359	16.0175	16.0898	16.0722	16.1488	16.1777	13.6014	13.6578	14.0646	14.5372	14.4674	13.7283	13.9172	14.2838	14.4128	14.5378	11.8005	13.459
0.00179316	4.81322	2.74638	2.267	P43243;P43243-2	P43243;P43243-2	Matrin-3	MATR3	876	Color2 [A=255, R=169, G=169, B=169]	1	4					13	13	13	24.2	24.2	24.2	94.622	0	47.819	3182400	37	39	15.7939	15.8101	14.8895	15.598	16.4124	16.5766	13.9969	13.4248	13.9884	13.637	12.9392	15.6574	11.9697	12.2038	14.5665	14.4411	14.2011	14.0963
7.27575e-05	4.80572	4.13812	2.26475	Q14566	Q14566	DNA replication licensing factor MCM6	MCM6	1449	Color2 [A=255, R=169, G=169, B=169]	1	4					19	19	19	32.8	32.8	32.8	92.888	0	89.965	5857800	48	63	15.1776	15.2208	15.5254	15.6008	16.6075	16.7037	14.1894	14.3199	14.1424	10.465	14.2201	13.9919	13.3382	13.1137	13.0256	13.4316	14.3849	13.9533
0.0643892	4.78334	1.19119	2.25802	O15027-2;O15027-4;O15027-3;O15027;O15027-5	O15027-2;O15027-4;O15027-3;O15027;O15027-5	Protein transport protein Sec16A	SEC16A	122	Color2 [A=255, R=169, G=169, B=169]	1	4					2	2	2	1.2	1.2	1.2	247.24	0.0010627	4.9214	311500	83	4	15.8398	15.2829	12.2933	10.0415	15.2477	15.4113	11.15	12.0604	10.3692	10.8256	11.9264	10.8099	10.9088	9.82368	12.8898	13.0215	12.6074	11.3172
0.00771008	4.78112	2.11294	2.25735	P22087;A6NHQ2	P22087	rRNA 2-O-methyltransferase fibrillarin	FBL	639	Color2 [A=255, R=169, G=169, B=169]	1	4					9	9	9	29.6	29.6	29.6	33.784	0	42.71	2761300	19	32	13.2969	13.4063	15.0788	15.0884	16.1601	16.2608	14.6338	13.9812	14.7077	16.0205	13.4665	12.5635	12.2195	12.6579	13.3108	12.8284	10.828	13.9028
0.0429351	4.77907	1.36719	2.25673	O95232;O95232-2	O95232	Luc7-like protein 3	LUC7L3	294	Color2 [A=255, R=169, G=169, B=169]	1	4					7	7	7	16.4	16.4	16.4	51.466	0	66.512	703520	19	13	12.6039	12.7178	10.0524	11.3562	15.8803	14.9911	11.063	9.89351	10.5102	10.2594	12.0922	11.6005	9.78344	10.6564	9.42545	11.8933	11.5286	10.7742
0.00172698	4.77326	2.76271	2.25498	Q8N1F7;Q8N1F7-2	Q8N1F7;Q8N1F7-2	Nuclear pore complex protein Nup93	NUP93	1711	Color2 [A=255, R=169, G=169, B=169]	1	4					5	5	5	7.6	7.6	7.6	93.487	0	22.725	902810	51	9	13.2395	13.5136	14.1648	14.0199	15.665	15.5355	12.1238	10.0233	12.8885	12.1243	9.13096	11.5818	12.0895	12.2612	12.806	12.7506	10.5698	12.1314
0.000694374	4.76969	3.15841	2.25389	Q9BT23	Q9BT23	LIM domain-containing protein 2	LIMD2	1977	Color2 [A=255, R=169, G=169, B=169]	1	4					1	1	1	13.4	13.4	13.4	14.07	0	7.5163	148950	9	3	14.4127	13.8905	12.7681	13.6764	13.2025	13.2035	10.8382	11.2227	10.3967	9.85637	11.8383	11.8166	10.6663	9.53446	11.9278	11.996	11.8305	11.6752
0.0138709	4.76589	1.8579	2.25274	P09693	P09693	T-cell surface glycoprotein CD3 gamma chain	CD3G	473	Color2 [A=255, R=169, G=169, B=169]	1	4					1	1	1	6	6	6	20.469	0.0069717	2.5156	118390	7	4	14.7903	14.8466	11.9148	10.3792	13.3554	13.0314	11.5208	10.9806	11.9926	9.91425	12.0279	11.4305	10.8852	10.0861	11.3368	9.81386	11.1925	11.4868
0.00919106	4.7627	2.03663	2.25178	O75964	O75964	ATP synthase subunit g, mitochondrial	ATP5L	269	Color2 [A=255, R=169, G=169, B=169]	1	4					3	3	3	38.8	38.8	38.8	11.428	0	31.846	1074700	6	20	16.0798	15.9016	14.8519	15.3981	15.5073	15.3673	13.6497	13.8455	14.4196	10.963	10.9769	10.8581	10.309	12.4293	13.8341	13.7728	14.7237	14.5264
0.00207456	4.76074	2.68307	2.25118	Q5SSJ5;Q5SSJ5-3;Q5SSJ5-2;Q5SSJ5-5	Q5SSJ5;Q5SSJ5-3;Q5SSJ5-2	Heterochromatin protein 1-binding protein 3	HP1BP3	1603	Color2 [A=255, R=169, G=169, B=169]	1	4					8	8	8	17	17	17	61.206	0	45.582	1025600	25	11	12.8393	12.6257	14.783	13.2972	15.4198	15.4331	12.0551	11.3825	11.3061	11.8174	13.1699	13.2853	12.3728	11.6211	11.8876	11.9657	11.6187	11.425
0.000823423	4.73423	3.08438	2.24313	O43837-3;O43837;O43837-2	O43837-3;O43837;O43837-2	Isocitrate dehydrogenase [NAD] subunit beta, mitochondrial	IDH3B	191	Color2 [A=255, R=169, G=169, B=169]	1	4					3	3	3	16.7	16.7	16.7	25.555	0	7.3694	533660	9	9	14.5905	14.5996	14.5366	14.4593	14.0452	13.2791	14.1235	13.5017	14.3019	12.2008	11.8483	12.4717	10.2212	12.3422	12.7707	12.4557	12.9452	11.3165
0.00265818	4.73307	2.57542	2.24278	Q8N684-2;Q8N684;Q8N684-3	Q8N684-2;Q8N684;Q8N684-3	Cleavage and polyadenylation specificity factor subunit 7	CPSF7	1717	Color2 [A=255, R=169, G=169, B=169]	1	4					1	1	1	3.2	3.2	3.2	51.095	0.0010433	4.5508	212480	19	3	13.1177	13.3695	12.5216	12.3403	14.719	14.3597	11.845	11.9238	13.1548	10.4193	11.1087	12.224	10.11	9.80229	11.6423	11.8633	11.2658	12.2874
0.00876554	4.73298	2.05722	2.24275	P04818;P04818-3;P04818-2	P04818;P04818-3;P04818-2	Thymidylate synthase	TYMS	383	Color2 [A=255, R=169, G=169, B=169]	1	4					3	3	3	18.8	18.8	18.8	35.716	0	32.543	422230	16	5	11.7371	11.6912	11.5241	11.9548	14.9175	14.7142	10.3665	10.4023	10.5693	9.66061	11.2335	11.7108	9.74384	10.1321	10.4501	10.5454	10.9806	11.2304
0.0431319	4.69608	1.3652	2.23146	P02787	P02787	Serotransferrin	TF	367	Color2 [A=255, R=169, G=169, B=169]	1	4					8	8	8	15.6	15.6	15.6	77.063	0	36.483	1889200	41	13	16.5021	16.6364	14.6622	15.4274	16.2683	16.0493	10.6215	10.77	11.7656	10.4049	10.9383	11.713	11.3888	15.9111	15.5734	15.7044	11.816	11.7634
0.00178205	4.69403	2.74908	2.23083	Q96PK6-5;Q96PK6-3;Q96PK6-4;Q96PK6-2;Q96PK6	Q96PK6-5	RNA-binding protein 14	RBM14	1904	Color2 [A=255, R=169, G=169, B=169]	1	4					4	4	1	26.5	26.5	4.1	37.034	0	43.541	526600	12	10	12.6237	13.6199	12.5126	12.9167	14.4344	15.1583	10.9863	12.251	10.0917	11.0947	10.6577	11.2565	10.2434	10.933	12.1602	11.1642	11.2557	12.1241
0.237805	4.68697	0.623779	2.22865	P02679-2;P02679	P02679-2;P02679	Fibrinogen gamma chain	FGG	362	Color2 [A=255, R=169, G=169, B=169]	1	4					13	13	13	34.6	34.6	34.6	49.496	0	119.49	1859300	27	19	18.2128	17.1621	10.958	10.4915	8.88371	9.9499	11.1756	10.6361	11.1969	11.3154	11.809	12.2503	10.368	9.39322	7.57145	11.3311	12.2359	11.3866
0.000506564	4.66339	3.29537	2.22138	Q16698-2;Q16698	Q16698-2;Q16698	2,4-dienoyl-CoA reductase, mitochondrial	DECR1	1553	Color2 [A=255, R=169, G=169, B=169]	1	4					1	1	1	4	4	4	34.994	0	7.7585	267400	20	6	13.8188	14.0241	14.6118	14.5205	14.1691	13.8597	11.3737	11.3459	8.7274	9.89164	12.533	11.0069	11.6625	10.9783	13.2251	13.2118	11.0018	11.5963
0.000584317	4.64319	3.23335	2.21512	Q9GZT3-2;Q9GZT3	Q9GZT3-2;Q9GZT3	SRA stem-loop-interacting RNA-binding protein, mitochondrial	SLIRP	2018	Color2 [A=255, R=169, G=169, B=169]	1	4					1	1	1	13.1	13.1	13.1	12.122	0	16.096	159800	8	5	14.2587	13.9049	12.2268	12.5321	13.9368	13.2348	12.2752	12.2372	12.593	10.4873	11.7091	10.8088	10.9514	10.4736	11.4125	10.3802	11.2368	12.349
0.0237695	4.63852	1.62398	2.21367	Q9NR30-2;Q9NR30;Q9BQ39	Q9NR30-2;Q9NR30	Nucleolar RNA helicase 2	DDX21	2099	Color2 [A=255, R=169, G=169, B=169]	1	4					12	12	12	23.8	23.8	23.8	79.656	0	70.301	1625700	37	27	12.5297	12.0067	12.4073	13.4522	15.9341	15.5216	11.1451	12.5174	11.6812	11.3852	12.1701	11.5521	10.5751	10.0833	12.5455	12.4562	12.3564	10.5531
0.000156227	4.6362	3.80624	2.21294	P20701-3;P20701;P20701-2	P20701-3;P20701;P20701-2	Integrin alpha-L	ITGAL	625	Color2 [A=255, R=169, G=169, B=169]	1	4					3	3	3	3.6	3.6	3.6	119.22	0	8.3314	244640	39	5	13.5434	13.3512	13.0567	13.1489	13.146	13.0663	11.9182	9.77948	10.6764	10.4397	10.8009	12.7237	10.3252	10.8721	10.4372	10.4642	12.7178	11.2182
0.0397486	4.63546	1.40068	2.21271	P24941;P24941-2	P24941;P24941-2	Cyclin-dependent kinase 2	CDK2	670	Color2 [A=255, R=169, G=169, B=169]	1	4					5	3	3	21.1	14.8	14.8	33.929	0.00199	3.7936	344190	19	3	12.6406	9.63029	13.5814	13.7488	15.1715	13.8757	11.5519	11.6268	11.196	14.0175	10.7276	11.8091	8.73386	10.4509	12.6874	10.9548	11.0072	11.5378
0.00573997	4.63415	2.24109	2.21231	P50213;P50213-2	P50213;P50213-2	Isocitrate dehydrogenase [NAD] subunit alpha, mitochondrial	IDH3A	956	Color2 [A=255, R=169, G=169, B=169]	1	4					8	8	8	25.4	25.4	25.4	39.591	0	19.718	1808400	21	30	13.9375	14.7658	14.9649	15.1023	15.2069	15.2835	14.8579	14.5333	15.5174	15.5317	13.1174	12.773	11.5091	12.1932	10.7421	12.9781	13.9802	14.5843
0.000284112	4.60165	3.54651	2.20215	Q8N8A2-4;Q8N8A2;Q8N8A2-2;Q8N8A2-3;Q8N8A2-5	Q8N8A2-4;Q8N8A2;Q8N8A2-2;Q8N8A2-3	Serine/threonine-protein phosphatase 6 regulatory ankyrin repeat subunit B	ANKRD44	1719	Color2 [A=255, R=169, G=169, B=169]	1	4					5	5	4	7	7	5.9	99.787	0	12.158	581100	42	19	13.5485	13.9826	13.7343	13.7022	14.0235	13.7897	13.1163	13.1694	13.0178	12.7455	11.793	11.1897	9.96908	11.1413	12.5951	12.5039	11.8558	11.5027
0.0547948	4.57804	1.26126	2.19473	O43719	O43719	HIV Tat-specific factor 1	HTATSF1	180	Color2 [A=255, R=169, G=169, B=169]	1	4					6	6	6	10.9	10.9	10.9	85.852	0	26.077	557480	51	13	12.1225	10.3105	12.0258	12.1499	14.9856	14.5599	10.2221	11.5177	9.3469	11.169	11.3685	11.5414	9.39289	10.539	12.2632	7.6632	11.0926	12.035
0.00272447	4.57641	2.56472	2.19422	Q15233;Q15233-2	Q15233;Q15233-2	Non-POU domain-containing octamer-binding protein	NONO	1494	Color2 [A=255, R=169, G=169, B=169]	1	4					21	21	20	44.6	44.6	42.5	54.231	0	64.921	5068800	21	75	15.9091	15.384	15.7545	15.8782	16.7625	16.7277	14.9267	14.9273	14.9869	13.9516	15.2283	14.947	12.1255	13.1326	14.3169	13.2783	15.0601	15.3373
0.000844323	4.54871	3.07349	2.18546	Q9H0A0-2;Q9H0A0	Q9H0A0-2;Q9H0A0	N-acetyltransferase 10	NAT10	2022	Color2 [A=255, R=169, G=169, B=169]	1	4					4	4	4	5.8	5.8	5.8	107.3	0	29.496	194520	48	9	12.317	12.2608	11.7172	11.4592	13.2238	13.479	11.2914	10.1495	10.8929	10.032	10.6937	12.3272	9.96746	10.4831	9.24885	9.43231	11.156	11.0567
0.0142216	4.53201	1.84705	2.18015	Q13505-3;Q13505-2;Q13505	Q13505-3;Q13505-2;Q13505	Metaxin-1	MTX1	1389	Color2 [A=255, R=169, G=169, B=169]	1	4					1	1	1	6.9	6.9	6.9	35.777	0	24.054	175830	16	2	14.4142	10.191	13.4089	13.4464	13.9758	14.121	10.0067	10.4959	12.5154	11.7983	11.1193	11.1286	10.1611	10.2427	12.1246	12.2162	10.5797	11.1521
0.00312357	4.5317	2.50535	2.18005	P25098;P35626	P25098	Beta-adrenergic receptor kinase 1	ADRBK1	671	Color2 [A=255, R=169, G=169, B=169]	1	4					4	4	4	7.4	7.4	7.4	79.573	0	7.827	404070	37	6	11.5856	12.5394	14.2552	13.6003	13.9921	14.7199	12.4924	12.6471	12.7809	10.5695	10.3498	11.1347	11.8537	10.061	11.8477	10.7022	11.5098	11.6378
0.00599283	4.52834	2.22237	2.17898	P47813	P47813	Eukaryotic translation initiation factor 1A, X-chromosomal	EIF1AX	906	Color2 [A=255, R=169, G=169, B=169]	1	4					4	1	1	34	7.6	7.6	16.46	0.0010183	4.1559	263680	7	7	10.7074	13.2038	12.3689	13.1485	14.1625	14.0135	12.6968	12.9394	13.4639	10.8431	11.1085	12.2833	9.18017	10.7498	10.9786	10.5863	11.4254	11.6105
0.000342663	4.52384	3.46513	2.17755	O00743-3;O00743;O00743-2	O00743-3;O00743;O00743-2	Serine/threonine-protein phosphatase 6 catalytic subunit;Serine/threonine-protein phosphatase 6 catalytic subunit, N-terminally processed	PPP6C	94	Color2 [A=255, R=169, G=169, B=169]	1	4					5	5	5	20.2	20.2	20.2	38.946	0	13.75	1962100	18	17	14.9242	15.9047	14.8414	15.2563	15.9837	15.7161	14.1511	13.4082	13.6904	9.68636	12.1421	12.5545	13.5733	13.7254	14.3039	13.5741	12.2822	12.1022
0.00322251	4.51689	2.49181	2.17533	Q13838;Q13838-2	Q13838;Q13838-2	Spliceosome RNA helicase DDX39B	DDX39B	1413	Color2 [A=255, R=169, G=169, B=169]	1	4					18	18	7	44.4	44.4	22.4	48.991	0	136.57	5578500	19	63	15.4818	16.2198	16.9089	16.874	17.3527	17.6712	16.038	15.8195	16.2378	14.8509	16.0992	16.4743	14.4499	13.6148	13.7328	13.6809	15.9966	15.9815
0.00150702	4.51593	2.82188	2.17502	O76094-2;O76094	O76094-2;O76094	Signal recognition particle subunit SRP72	SRP72	273	Color2 [A=255, R=169, G=169, B=169]	1	4					15	15	15	27.7	27.7	27.7	67.879	0	48.08	2859800	31	55	14.7077	14.0607	15.6742	15.574	16.1336	16.1501	14.7855	14.9205	15.0789	13.1087	13.4033	13.9769	13.287	13.0793	14.1445	14.24	11.852	12.6474
0.00525789	4.48027	2.27919	2.16359	P17096;P17096-3	P17096;P17096-3	High mobility group protein HMG-I/HMG-Y	HMGA1	584	Color2 [A=255, R=169, G=169, B=169]	1	4					7	7	1	66.4	66.4	23.4	11.676	0	118.55	9554300	6	47	17.8583	17.8793	18.2786	18.3018	18.0432	17.6408	14.8886	14.782	15.0248	11.197	17.2589	16.4241	16.7546	16.7379	16.7653	16.8818	13.9219	13.9589
0.00163689	4.47548	2.78598	2.16204	Q96C86	Q96C86	m7GpppX diphosphatase	DCPS	1850	Color2 [A=255, R=169, G=169, B=169]	1	4					3	3	3	15.1	15.1	15.1	38.608	0	10.128	865120	18	13	14.0626	14.1176	12.4825	13.4897	15.2978	15.1164	15.1769	15.2815	14.9048	14.2895	10.7738	14.6101	11.6457	10.8397	12.5668	12.4147	11.6849	12.4426
0.000338006	4.4562	3.47108	2.15581	P13995-2;P13995	P13995-2;P13995	Bifunctional methylenetetrahydrofolate dehydrogenase/cyclohydrolase, mitochondrial;NAD-dependent methylenetetrahydrofolate dehydrogenase;Methenyltetrahydrofolate cyclohydrolase	MTHFD2	539	Color2 [A=255, R=169, G=169, B=169]	1	4					2	2	2	12.9	12.9	12.9	26.849	0.0010309	4.3569	241200	16	3	13.3393	12.5858	13.4391	14.679	13.3923	13.4093	12.4463	12.4467	12.2877	10.757	11.0413	10.8444	11.494	10.6837	11.5489	10.379	11.3521	12.4523
0.00260023	4.44119	2.58499	2.15095	Q8IUI8-2;Q8IUI8	Q8IUI8-2;Q8IUI8	Cytokine receptor-like factor 3	CRLF3	1695	Color2 [A=255, R=169, G=169, B=169]	1	4					3	3	3	11.9	11.9	11.9	49.35	0	11.352	660620	20	5	14.4733	13.7705	13.5872	14.7068	13.7573	15.0794	11.9394	12.7865	13.0066	10.5071	12.1023	11.3354	12.332	12.8508	12.8143	12.8927	11.7161	9.86281
0.00855802	4.44095	2.06763	2.15087	P55265-5;P55265;P55265-4;P55265-3;P55265-2	P55265-5;P55265;P55265-4;P55265-3;P55265-2	Double-stranded RNA-specific adenosine deaminase	ADAR	1048	Color2 [A=255, R=169, G=169, B=169]	1	4					7	7	7	12.5	12.5	12.5	103.64	0	55.382	866280	55	15	12.2752	11.8901	12.8317	13.1311	15.2434	15.3687	13.0137	12.9755	14.1474	10.8191	11.6887	12.1252	10.7417	10.7649	11.3296	10.9415	11.8462	12.2111
0.203072	4.44014	0.692351	2.15061	Q9UHK6;Q9UHK6-5	Q9UHK6;Q9UHK6-5	Alpha-methylacyl-CoA racemase	AMACR	2210	Color2 [A=255, R=169, G=169, B=169]	1	4					1	1	1	2.6	2.6	2.6	42.386	0.0049261	2.7135	1820800	17	1	16.1405	20.5999	13.6397	13.5358	10.3838	11.1483	13.2162	13.1377	10.3241	11.4865	11.1809	12.4808	13.3548	13.3753	11.1779	12.093	11.3798	11.1635
0.00192053	4.43308	2.71658	2.14831	Q05086-2;Q05086-3;Q05086	Q05086-2;Q05086-3;Q05086	Ubiquitin-protein ligase E3A	UBE3A	1300	Color2 [A=255, R=169, G=169, B=169]	1	4					6	6	6	11.2	11.2	11.2	97.967	0	15.73	1023200	40	17	16.2176	15.6135	14.0111	13.8903	15.3983	14.5017	13.0986	12.9842	12.8528	11.4309	10.8128	11.5684	13.1927	13.3372	13.2122	13.5412	11.5565	11.9029
0.00414682	4.42662	2.38229	2.1462	P83916	P83916	Chromobox protein homolog 1	CBX1	1234	Color2 [A=255, R=169, G=169, B=169]	1	4					4	3	3	24.9	16.2	16.2	21.418	0	16.068	402780	8	4	13.108	13.4504	12.8288	13.2978	14.6644	15.5125	10.7588	12.1513	11.7684	9.54606	10.9194	11.7271	11.6765	10.1619	12.2733	12.4065	12.5878	10.8788
0.0268318	4.39325	1.57135	2.13529	Q9NTJ3;Q9NTJ3-2	Q9NTJ3;Q9NTJ3-2	Structural maintenance of chromosomes protein 4	SMC4	2119	Color2 [A=255, R=169, G=169, B=169]	1	4					15	15	15	13.6	13.6	13.6	147.18	0	58.514	4106400	71	55	16.641	17.1916	16.6979	16.6711	17.7561	17.8246	16.0272	15.9203	15.9744	12.136	10.3445	15.8839	15.73	15.7415	15.7553	16.0706	15.6282	11.045
0.0209598	4.3781	1.67861	2.1303	Q96AE4;Q96AE4-2	Q96AE4;Q96AE4-2	Far upstream element-binding protein 1	FUBP1	1837	Color2 [A=255, R=169, G=169, B=169]	1	4					6	4	4	10.9	8.2	8.2	67.56	0	9.254	474410	30	5	10.7013	13.5759	13.3432	13.0755	15.4501	14.701	12.9886	13.2169	13.0372	9.86677	11.3627	11.3644	13.0846	10.4037	10.8673	11.5039	11.6569	10.5487
0.0013847	4.36526	2.85864	2.12607	O75695	O75695	Protein XRP2	RP2	258	Color2 [A=255, R=169, G=169, B=169]	1	4					2	2	2	6.6	6.6	6.6	39.641	0.0032392	3.0277	698060	16	3	15.434	15.2808	15.7714	14.9748	15.5953	14.5207	12.9566	12.9366	13.5751	13.5386	11.5521	11.1034	12.785	13.8923	14.3382	13.939	12.3617	11.5043
3.12124e-06	4.36175	5.50567	2.12491	P20700	P20700	Lamin-B1	LMNB1	624	Color2 [A=255, R=169, G=169, B=169]	1	4					16	16	15	32.6	32.6	31.2	66.408	0	81.532	4221100	35	55	17.4027	17.0898	17.015	17.173	17.6821	17.2224	16.4735	16.5909	16.6424	14.0247	17.0779	17.4039	14.6019	14.6077	15.274	15.1755	15.2137	15.9628
0.000559963	4.36081	3.25184	2.1246	P22695	P22695	Cytochrome b-c1 complex subunit 2, mitochondrial	UQCRC2	648	Color2 [A=255, R=169, G=169, B=169]	1	4					3	3	3	9.7	9.7	9.7	48.442	0	18.093	712360	19	14	13.5358	13.7504	14.2145	14.2337	14.3166	14.3255	14.0704	14.2254	14.4091	14.1813	12.0074	10.8674	11.0897	13.6345	12.469	11.9915	11.2901	11.1542
0.00121255	4.3591	2.9163	2.12403	Q92499-3;Q92499;Q92499-2	Q92499-3;Q92499;Q92499-2	ATP-dependent RNA helicase DDX1	DDX1	1782	Color2 [A=255, R=169, G=169, B=169]	1	4					10	10	10	23.5	23.5	23.5	68.712	0	94.961	1833900	35	29	14.3889	14.2188	15.0708	15.2581	15.9654	15.9418	13.3428	13.5309	14.4366	13.2441	13.6818	13.9129	13.1177	12.9844	14.2782	13.6802	12.0931	11.9459
0.000633842	4.34935	3.19802	2.1208	P13612;P13612-2	P13612	Integrin alpha-4	ITGA4	528	Color2 [A=255, R=169, G=169, B=169]	1	4					21	21	21	26.6	26.6	26.6	114.9	0	222.87	16195000	46	133	17.684	17.818	18.2522	18.4893	17.6383	17.028	12.6756	11.6363	13.0056	7.31234	12.7377	12.8036	15.9016	15.945	16.9425	16.1765	14.8143	14.4051
0.00149892	4.34616	2.82422	2.11974	Q00059-2;Q00059	Q00059-2;Q00059	Transcription factor A, mitochondrial	TFAM	1248	Color2 [A=255, R=169, G=169, B=169]	1	4					4	4	4	20.6	20.6	20.6	25.465	0	12.843	856660	13	11	14.5736	14.7206	13.8173	14.3617	14.5568	14.7464	11.2078	12.3467	13.0769	13.2516	11.8186	11.8655	10.5898	12.0731	13.5435	13.7109	12.0586	12.082
0.0112742	4.33931	1.94791	2.11746	Q92769-3;Q92769	Q92769-3;Q92769	Histone deacetylase 2	HDAC2	1803	Color2 [A=255, R=169, G=169, B=169]	1	4					9	5	5	26.4	19	19	51.998	0	46.717	661840	18	8	12.185	12.2236	12.883	12.6642	15.0555	15.7945	12.3112	11.3075	11.6444	9.24154	10.4395	12.2009	11.1171	11.1137	11.7596	11.9115	10.3336	11.8656
0.00176115	4.33295	2.7542	2.11535	Q15293-2;Q15293	Q15293-2;Q15293	Reticulocalbin-1	RCN1	1499	Color2 [A=255, R=169, G=169, B=169]	1	4					2	2	2	10.4	10.4	10.4	33.026	0	6.424	213180	13	3	13.3174	13.0484	11.6931	12.0093	14.2223	13.8179	12.1911	10.1997	13.4335	10.0691	11.5193	11.5959	9.52997	10.7729	11.089	11.1548	11.4867	11.3829
0.0107081	4.32824	1.97029	2.11378	Q9HBU6;Q9HBU6-2	Q9HBU6;Q9HBU6-2	Ethanolamine kinase 1	ETNK1	2074	Color2 [A=255, R=169, G=169, B=169]	1	4					6	6	6	15.9	15.9	15.9	50.968	0	19.755	520960	20	9	11.3872	11.8293	12.5474	13.2678	14.7619	14.3292	10.8581	10.4446	10.2611	10.9154	11.0712	11.6986	11.03	9.92659	10.3365	11.7433	10.1068	12.297
0.00724211	4.32593	2.14014	2.11301	O95347;O95347-2	O95347;O95347-2	Structural maintenance of chromosomes protein 2	SMC2	303	Color2 [A=255, R=169, G=169, B=169]	1	4					20	20	20	20.6	20.6	20.6	135.65	0	51.774	3512800	65	48	14.7584	14.8763	14.0566	14.4778	16.4956	16.0446	12.8096	12.535	11.8829	9.88272	11.5569	10.9728	13.4431	13.4781	13.9745	14.0229	12.1865	10.9261
0.000547722	4.32464	3.26144	2.11258	Q14699	Q14699	Raftlin	RFTN1	1454	Color2 [A=255, R=169, G=169, B=169]	1	4					2	2	2	6.6	6.6	6.6	63.145	0	5.8763	376090	28	3	13.246	13.6496	13.6032	13.833	14.4992	14.8385	12.6051	12.9116	12.6733	11.1275	12.5737	12.4303	11.9875	10.439	12.8057	12.0306	12.4217	11.3095
0.0103689	4.32457	1.98427	2.11256	Q16891-3;Q16891-2;Q16891-4;Q16891	Q16891-3;Q16891-2;Q16891-4;Q16891	MICOS complex subunit MIC60	IMMT	1565	Color2 [A=255, R=169, G=169, B=169]	1	4					9	9	9	14.9	14.9	14.9	80.026	0	29.244	1330800	43	22	13.4656	15.2873	15.5344	15.2629	15.8763	15.1508	14.5715	14.444	14.2815	10.938	15.6171	15.7209	12.7566	10.5014	13.1691	12.925	13.8287	14.7211
0.0032147	4.30621	2.49286	2.10642	Q9H4G4	Q9H4G4	Golgi-associated plant pathogenesis-related protein 1	GLIPR2	2051	Color2 [A=255, R=169, G=169, B=169]	1	4					4	4	4	33.1	33.1	33.1	17.218	0	44.586	2103100	8	24	14.7585	13.6353	16.6283	16.3542	15.3865	16.0961	15.2974	14.2926	15.2882	10.731	13.8647	15.3253	13.8726	13.3502	13.9005	14.0862	12.3544	12.6564
0.00396039	4.28391	2.40226	2.09893	Q9Y4Z0	Q9Y4Z0	U6 snRNA-associated Sm-like protein LSm4	LSM4	2326	Color2 [A=255, R=169, G=169, B=169]	1	4					2	2	2	20.1	20.1	20.1	15.35	0	10.476	857850	9	10	15.0807	15.0496	14.7352	15.5067	15.2194	15.4845	14.7972	14.7394	15.0418	11.2761	12.337	13.784	12.8685	14.2696	14.3146	13.8018	10.8047	12.4235
0.000131136	4.28126	3.88228	2.09804	P50454	P50454	Serpin H1	SERPINH1	961	Color2 [A=255, R=169, G=169, B=169]	1	4					3	3	3	9.8	9.8	9.8	46.44	0	5.9916	333640	23	4	14.0434	12.649	13.165	14.5846	14.1794	14.2167	12.2853	11.1699	11.0969	11.7689	10.5898	11.4839	11.5715	11.7757	12.452	11.1184	11.5843	11.748
0.240674	4.27999	0.618571	2.09761	P00738;P00738-2;P00739;P00739-2	P00738;P00738-2	Haptoglobin;Haptoglobin alpha chain;Haptoglobin beta chain	HP	336	Color2 [A=255, R=169, G=169, B=169]	1	4					8	8	8	29.3	29.3	29.3	45.205	0	40.224	1138200	22	17	17.3134	17.1043	7.47362	11.3362	11.492	10.6885	11.0607	12.3747	11.7999	8.02386	10.6822	12.2954	7.72219	10.9445	10.7211	10.7506	11.0799	11.6039
0.0404249	4.27398	1.39335	2.09558	Q9NZ08;Q9NZ08-2	Q9NZ08;Q9NZ08-2	Endoplasmic reticulum aminopeptidase 1	ERAP1	2155	Color2 [A=255, R=169, G=169, B=169]	1	4					2	2	2	3.3	3.3	3.3	107.23	0.0010499	4.6346	259100	46	4	10.1305	11.2971	14.8476	14.3437	14.1411	14.1444	10.6514	10.696	10.0886	10.957	10.6062	11.3006	10.1681	12.2072	9.72925	10.8951	12.0661	11.2652
0.00336517	4.27207	2.47299	2.09493	Q92747;Q92747-2	Q92747;Q92747-2	Actin-related protein 2/3 complex subunit 1A	ARPC1A	1802	Color2 [A=255, R=169, G=169, B=169]	1	4					7	6	6	25.7	19.5	19.5	41.569	0	22.432	1557100	21	19	15.6549	15.5625	14.1141	15.0196	15.379	14.3086	15.0131	15.7612	16.0274	15.8502	15.1866	15.4069	12.8591	13.4876	14.3265	13.6461	12.0296	11.1201
0.00526001	4.24851	2.27901	2.08696	Q53HL2	Q53HL2	Borealin	CDCA8	1589	Color2 [A=255, R=169, G=169, B=169]	1	4					3	3	3	16.4	16.4	16.4	31.323	0	12.103	342910	15	4	13.508	13.4358	12.6182	12.9877	14.8035	14.7804	11.5484	10.1411	12.0337	11.0568	11.2243	10.4248	10.5408	9.92631	12.6685	12.5166	11.9923	11.9674
0.0599632	4.24772	1.22211	2.08669	O75312	O75312	Zinc finger protein ZPR1	ZPR1	235	Color2 [A=255, R=169, G=169, B=169]	1	4					1	1	1	3.5	3.5	3.5	50.925	0.001993	3.8078	237330	26	3	13.9214	10.5503	12.5728	9.99537	14.941	15.0231	12.0293	12.1378	13.5195	11.2029	11.1866	10.8672	12.135	10.7582	9.2768	10.0692	11.6038	10.6409
0.0100742	4.20263	1.99679	2.07129	Q9NQS7-2;Q9NQS7	Q9NQS7-2;Q9NQS7	Inner centromere protein	INCENP	2094	Color2 [A=255, R=169, G=169, B=169]	1	4					3	3	3	4.8	4.8	4.8	104.99	0	7.1255	196760	41	3	13.5533	10.4261	13.4001	13.4429	13.6925	14.344	10.2248	10.8039	10.3839	11.8704	10.368	10.0718	10.5082	10.4505	12.6917	10.8898	11.0025	10.8885
0.00827398	4.19624	2.08229	2.0691	P53004	P53004	Biliverdin reductase A	BLVRA	1006	Color2 [A=255, R=169, G=169, B=169]	1	4					7	7	7	22.3	22.3	22.3	33.428	0	35.665	1532800	16	20	14.7502	14.8387	11.7708	14.405	15.2707	15.0933	16.152	16.7318	16.2125	16.4481	13.8072	14.7635	12.4843	13.1217	12.8931	12.3585	12.0964	10.76
0.000121349	4.19448	3.91596	2.06849	Q01844-2;Q01844-6;Q01844-3;Q01844;Q01844-5	Q01844-2;Q01844-6;Q01844-3;Q01844;Q01844-5	RNA-binding protein EWS	EWSR1	1274	Color2 [A=255, R=169, G=169, B=169]	1	4					2	2	2	5.7	5.7	5.7	61.217	0.0010616	4.8952	652300	14	11	14.0534	14.2287	14.0633	14.2078	14.4682	13.7217	14.7446	14.5336	14.9786	14.5439	15.0873	14.7694	12.769	12.0664	13.184	11.6173	11.0257	11.6698
0.0234592	4.19099	1.62969	2.06729	Q9BXP5-5;Q9BXP5-4;Q9BXP5-2;Q9BXP5-3;Q9BXP5	Q9BXP5-5;Q9BXP5-4;Q9BXP5-2;Q9BXP5-3;Q9BXP5	Serrate RNA effector molecule homolog	SRRT	1998	Color2 [A=255, R=169, G=169, B=169]	1	4					9	9	9	13	13	13	96.221	0	32.072	1272500	43	24	12.463	12.5365	14.5912	14.6065	16.2605	15.718	13.1555	13.3218	13.0853	10.2543	14.2728	14.6978	12.4126	12.1547	13.3188	10.6716	13.4925	11.7216
0.00439919	4.1891	2.35663	2.06664	P60602-2;P60602	P60602-2;P60602	Reactive oxygen species modulator 1	ROMO1	1073	Color2 [A=255, R=169, G=169, B=169]	1	4					1	1	1	28.8	28.8	28.8	5.8998	0.0015182	4.0104	189580	1	4	13.9097	13.9558	12.8053	13.4209	11.3537	14.1494	13.0432	12.9586	13.9898	11.2148	10.9188	11.378	11.0046	10.0463	12.5608	11.8663	11.0935	10.6233
0.00121248	4.17227	2.91633	2.06083	Q9HBH0-2;Q9HBH0	Q9HBH0-2;Q9HBH0	Rho-related GTP-binding protein RhoF	RHOF	2071	Color2 [A=255, R=169, G=169, B=169]	1	4					2	2	2	20.6	20.6	20.6	18.868	0	31.19	409860	10	7	14.984	15.0606	14.4507	15.0723	14.1244	13.6397	11.2868	10.2389	12.483	10.5319	11.7944	11.4396	12.6045	13.1958	13.1728	13.3863	11.1261	11.4814
0.0194608	4.16373	1.71084	2.05788	Q9Y5S9;Q9Y5S9-2	Q9Y5S9;Q9Y5S9-2	RNA-binding protein 8A	RBM8A	2338	Color2 [A=255, R=169, G=169, B=169]	1	4					4	4	3	31.6	31.6	16.7	19.889	0.0010417	4.5399	440600	8	8	13.0677	10.3968	13.8668	13.294	15.301	14.0372	13.7774	14.0492	13.8085	10.9411	10.6782	10.973	11.7067	10.4778	10.563	10.6761	12.2681	11.9245
1.63407e-05	4.15272	4.78673	2.05406	P49411	P49411	Elongation factor Tu, mitochondrial	TUFM	931	Color2 [A=255, R=169, G=169, B=169]	1	4					19	19	19	54	54	54	49.541	0	192.82	12277000	30	108	19.4108	19.6561	18.631	18.867	18.7893	18.5138	18.1774	18.0227	18.2854	18.5103	15.8906	15.781	16.3673	16.3686	17.432	17.0789	17.372	16.925
0.0134803	4.14009	1.8703	2.04966	Q99459	Q99459	Cell division cycle 5-like protein	CDC5L	1925	Color2 [A=255, R=169, G=169, B=169]	1	4					4	4	4	7.5	7.5	7.5	92.25	0	13.701	534770	38	6	12.7521	12.9369	12.0775	11.79	15.2393	15.0784	9.27996	11.4498	11.6234	10.3897	10.3615	10.6165	10.0793	11.6545	11.8848	11.8165	10.5188	11.6223
4.0303e-05	4.11654	4.39466	2.04143	Q15102	Q15102	Platelet-activating factor acetylhydrolase IB subunit gamma	PAFAH1B3	1485	Color2 [A=255, R=169, G=169, B=169]	1	4					8	8	7	58.4	58.4	49.4	25.734	0	84.549	1397600	16	18	14.3055	14.8081	15.2014	14.7288	15.3826	15.6441	13.1725	13.3914	12.8403	12.0599	12.0807	11.1052	13.4885	12.4187	12.9893	13.0423	13.5848	12.2984
0.000203641	4.10542	3.69113	2.03753	P24539	P24539	ATP synthase F(0) complex subunit B1, mitochondrial	ATP5F1	667	Color2 [A=255, R=169, G=169, B=169]	1	4					6	6	6	24.6	24.6	24.6	28.908	0	77.227	2486600	16	43	16.4379	16.2475	16.2895	16.328	16.2133	15.9904	14.833	14.6595	15.1747	15.2443	11.2757	12.3279	13.1246	13.3537	14.1931	14.3508	15.3797	14.8795
0.0245803	4.08596	1.60941	2.03067	Q96H79;Q96H79-2	Q96H79	Zinc finger CCCH-type antiviral protein 1-like	ZC3HAV1L	1876	Color2 [A=255, R=169, G=169, B=169]	1	4					5	5	5	32.3	32.3	32.3	32.962	0	12.448	448690	14	7	9.84129	12.4381	13.4935	13.5237	14.3167	13.9894	10.5104	10.1056	10.3717	12.5743	11.8454	11.2482	10.5769	9.79901	10.2642	12.0328	11.9863	10.7594
0.00109013	4.08092	2.96252	2.0289	Q9NYB0	Q9NYB0	Telomeric repeat-binding factor 2-interacting protein 1	TERF2IP	2152	Color2 [A=255, R=169, G=169, B=169]	1	4					1	1	1	5.5	5.5	5.5	44.259	0	10.13	179400	21	2	12.6261	12.609	12.6031	12.828	14.4319	14.5023	10.8403	11.4666	10.8572	10.4156	11.0294	10.6366	11.2544	11.4085	10.3861	12.0927	10.8669	11.4184
0.030047	4.07916	1.5222	2.02827	Q969G3-2;Q969G3;Q969G3-6;Q969G3-5;Q969G3-3;Q969G3-4	Q969G3-2;Q969G3;Q969G3-6;Q969G3-5;Q969G3-3;Q969G3-4	SWI/SNF-related matrix-associated actin-dependent regulator of chromatin subfamily E member 1	SMARCE1	1827	Color2 [A=255, R=169, G=169, B=169]	1	4					4	4	4	14.3	14.3	14.3	41.779	0	8.9127	436880	22	5	13.0123	13.4269	10.156	12.0966	15.3586	14.7778	10.54	10.9082	11.3416	10.0872	12.1591	11.6072	10.8401	10.3254	11.2936	10.7631	11.8843	11.5522
0.000103508	4.07904	3.98503	2.02823	Q09028-3;Q09028;Q09028-2;Q09028-4	Q09028-3;Q09028;Q09028-2;Q09028-4	Histone-binding protein RBBP4	RBBP4	1328	Color2 [A=255, R=169, G=169, B=169]	1	4					12	7	7	40.2	32.4	32.4	46.158	0	145.98	5909100	14	52	17.257	17.1703	16.4604	16.6541	18.3079	18.18	15.3382	15.4577	15.3822	13.2259	15.868	15.8518	15.0542	15.4541	15.5571	15.5667	15.0296	15.1985
0.017724	4.07865	1.75144	2.02809	Q9Y2W1	Q9Y2W1	Thyroid hormone receptor-associated protein 3	THRAP3	2298	Color2 [A=255, R=169, G=169, B=169]	1	4					4	4	4	6.7	6.7	6.7	108.66	0	15.751	507980	42	7	11.0359	11.6998	12.386	13.8836	14.7332	15.3492	10.4382	11.0662	11.5661	10.6417	10.8976	11.0435	11.1695	10.6659	11.2488	11.1733	11.4292	11.2324
5.41244e-06	4.0739	5.26661	2.02641	P31689;P31689-2	P31689;P31689-2	DnaJ homolog subfamily A member 1	DNAJA1	754	Color2 [A=255, R=169, G=169, B=169]	1	4					17	17	17	55.9	55.9	55.9	44.868	0	202.15	7155900	21	103	16.4474	16.7449	16.7172	16.7032	17.1534	16.8218	14.2274	14.2983	14.1642	13.7406	12.855	12.9497	14.9675	14.8281	15.2009	15.2106	14.2968	13.9255
0.00636577	4.06459	2.19615	2.02311	P33316-2;P33316	P33316-2;P33316	Deoxyuridine 5-triphosphate nucleotidohydrolase, mitochondrial	DUT	775	Color2 [A=255, R=169, G=169, B=169]	1	4					6	6	6	45.7	45.7	45.7	17.748	0	16.228	1786500	10	24	15.262	16.0722	15.4489	15.6115	16.7794	16.4928	14.005	14.1519	14.1849	10.3988	11.6835	11.532	14.707	14.6041	13.5923	14.1406	11.4537	15.0305
0.256947	4.05981	0.590156	2.02141	Q05C16	Q05C16	Leucine-rich repeat-containing protein 63	LRRC63	1302	Color2 [A=255, R=169, G=169, B=169]	1	4					1	1	1	1.6	1.6	1.6	66.308	0.0053381	2.6623	467020	25	2	17.6192	17.83	10.3057	10.3865	11.1275	8.72448	8.92139	11.5357	11.7476	11.1559	11.8055	11.0376	9.1737	9.72081	11.4896	10.6618	11.2856	11.5335
0.01179	4.05365	1.92849	2.01922	Q8WYJ6;Q8WYJ6-2	Q8WYJ6;Q8WYJ6-2	Septin-1	2001-09-01	1779	Color2 [A=255, R=169, G=169, B=169]	1	4					10	10	10	37.6	37.6	37.6	42.386	0	41.799	45197000	23	34	21.4739	19.4058	19.9441	20.7938	21.917	21.1873	21.3895	19.9107	20.2599	19.7462	19.3568	19.6035	19.1431	16.8708	19.1005	17.5095	19.961	20.0217
0.00560582	4.04176	2.25136	2.01499	Q9BWJ5	Q9BWJ5	Splicing factor 3B subunit 5	SF3B5	1994	Color2 [A=255, R=169, G=169, B=169]	1	4					4	4	4	59.3	59.3	59.3	10.135	0	22.151	510620	5	9	12.7046	12.8755	11.8684	12.2959	14.8138	14.5545	12.1914	10.8747	10.699	11.0225	11.263	11.5494	9.9814	10.6835	11.4751	11.3431	11.7764	11.7632
0.0476518	4.0037	1.32192	2.00133	Q96A26	Q96A26	Protein FAM162A	FAM162A	1834	Color2 [A=255, R=169, G=169, B=169]	1	4					2	2	2	20.1	20.1	20.1	17.342	0	11.509	211480	9	4	10.2088	10.592	14.7476	13.6813	14.1778	13.9049	11.2121	10.793	11.3627	10.1182	11.6913	12.4003	10.0156	10.535	11.2302	9.74232	11.7526	12.0287
5.76526e-06	4.00265	5.23918	2.00096	Q7L0Y3	Q7L0Y3	Mitochondrial ribonuclease P protein 1	TRMT10C	1657	Color2 [A=255, R=169, G=169, B=169]	1	4					1	1	1	2.7	2.7	2.7	47.346	0.0045126	2.787	73009	26	3	12.6106	12.7785	12.5417	12.6068	12.7596	12.4316	10.6307	11.4996	11.2094	10.5977	12.4741	12.6115	10.1948	10.4862	10.3495	10.078	11.2993	11.3152
1.49301e-05	3.98272	4.82594	1.99375	Q9UHB9-4;Q9UHB9-2;Q9UHB9;Q9UHB9-3	Q9UHB9-4;Q9UHB9-2;Q9UHB9	Signal recognition particle subunit SRP68	SRP68	2205	Color2 [A=255, R=169, G=169, B=169]	1	4					11	11	11	28	28	28	66.107	0	85.769	2254400	33	29	14.7575	14.9955	14.7779	14.8715	15.8613	15.9053	14.4601	14.8184	13.726	12.9064	12.6663	14.4427	13.2728	13.3211	13.7096	12.9225	13.17	12.8106
0.0132838	3.97646	1.87668	1.99148	O43561-4;O43561-2;O43561-5;O43561;O43561-3	O43561-4;O43561-2;O43561-5;O43561;O43561-3	Linker for activation of T-cells family member 1	LAT	168	Color2 [A=255, R=169, G=169, B=169]	1	4					1	1	1	6.5	6.5	6.5	24.829	0.0045167	2.7887	82155	4	1	12.9678	13.5833	10.8557	13.0355	13.7852	11.69	11.4456	10.0161	11.3128	13.1097	10.8124	11.1755	11.0877	11.0579	8.77519	10.5142	12.2655	10.2681
0.0641845	3.96014	1.19257	1.98555	P29377	P29377	Protein S100-G	S100G	722	Color2 [A=255, R=169, G=169, B=169]	1	4					2	2	2	21.5	21.5	21.5	9.0161	0	106.09	1950900	4	20	18.7603	18.1163	15.4358	15.4708	15.4976	15.3086	13.4423	13.2589	10.6826	14.2853	10.719	11.3793	15.792	16.1581	14.1025	14.627	11.2751	14.7216
6.26152e-05	3.9566	4.20332	1.98426	P35659-2;P35659	P35659-2;P35659	Protein DEK	DEK	802	Color2 [A=255, R=169, G=169, B=169]	1	4					3	3	3	10.9	10.9	10.9	38.704	0	7.0661	1008400	18	9	14.6207	14.577	14.7722	15.0749	15.5285	15.5053	14.0336	14.9005	14.5839	13.869	14.6125	11.1348	12.7257	12.6565	12.8185	12.4068	13.8798	13.6857
0.000242565	3.94055	3.61517	1.9784	Q92621	Q92621	Nuclear pore complex protein Nup205	NUP205	1800	Color2 [A=255, R=169, G=169, B=169]	1	4					3	3	3	2.1	2.1	2.1	227.92	0	6.9874	159300	98	6	12.5658	12.5984	12.1262	12.1453	13.4769	12.8033	12.0096	10.6653	10.6378	11.6034	10.8895	11.8448	9.90217	9.86547	11.1348	11.657	10.3766	10.9094
0.028409	3.93407	1.54654	1.97602	Q9H0C8	Q9H0C8	Integrin-linked kinase-associated serine/threonine phosphatase 2C	ILKAP	2023	Color2 [A=255, R=169, G=169, B=169]	1	4					2	2	2	6.9	6.9	6.9	42.906	0	10.669	257200	22	5	10.8713	11.3652	11.7948	12.8214	14.3638	14.5268	11.0258	12.5505	9.88641	10.9959	11.5475	11.5248	9.43653	9.71551	10.0107	11.194	11.3677	12.1626
0.01541	3.93339	1.8122	1.97577	P55145	P55145	Mesencephalic astrocyte-derived neurotrophic factor	MANF	1042	Color2 [A=255, R=169, G=169, B=169]	1	4					3	3	3	23.1	23.1	23.1	20.7	0.0010526	4.6782	685610	10	5	15.4403	13.6683	15.4983	15.6569	15.5503	14.6311	11.5135	10.0993	10.0845	11.4776	10.0872	11.2688	13.0141	11.3186	14.118	11.3384	14.493	14.3084
0.00015294	3.93215	3.81548	1.97532	Q15052;Q15052-2	Q15052	Rho guanine nucleotide exchange factor 6	ARHGEF6	1480	Color2 [A=255, R=169, G=169, B=169]	1	4					3	3	3	5	5	5	87.498	0	10.383	178360	43	5	13.0162	13.209	12.9043	13.0963	12.8433	12.7865	10.7165	10.7595	11.198	11.2796	11.1701	10.6916	11.1584	10.9234	9.5886	10.8313	11.9311	11.5708
0.0159835	3.91653	1.79633	1.96958	P48059;P48059-4;P48059-2;P48059-5;P48059-3;Q7Z4I7-4;Q7Z4I7-3;Q7Z4I7;Q7Z4I7-5;Q7Z4I7-2	P48059;P48059-4;P48059-2;P48059-5;P48059-3	LIM and senescent cell antigen-like-containing domain protein 1	LIMS1	910	Color2 [A=255, R=169, G=169, B=169]	1	4					3	3	3	12.9	12.9	12.9	37.251	0	8.1809	554670	17	4	14.4418	14.6346	14.1646	12.233	15.8353	15.514	15.5168	14.3255	13.87	11.5682	14.4236	14.4299	11.2494	12.7476	12.478	12.5284	11.6443	14.3581
0.0261818	3.90257	1.582	1.96442	Q96SB4-4;Q96SB4;Q96SB4-3	Q96SB4-4;Q96SB4;Q96SB4-3	SRSF protein kinase 1	SRPK1	1916	Color2 [A=255, R=169, G=169, B=169]	1	4					6	6	4	12.7	12.7	9.4	72.383	0	15.179	2147500	28	19	14.0423	14.8826	14.5152	14.3656	15.8667	15.5906	13.4548	12.8573	13.2036	10.5734	11.505	12.0466	13.8095	13.4625	14.1904	14.3861	10.2064	11.4216
1.67701e-06	3.90127	5.77546	1.96394	P31749-2;P31749	P31749-2;P31749	RAC-alpha serine/threonine-protein kinase	AKT1	755	Color2 [A=255, R=169, G=169, B=169]	1	4					1	1	1	4.1	4.1	4.1	48.346	0.0032452	3.0325	86547	25	1	13.3154	13.3512	13.1258	12.7949	12.7354	12.8798	11.6302	10.6025	10.7566	10.1432	12.3742	10.8776	10.6936	11.5809	10.5478	11.3094	11.3291	10.9582
0.00155414	3.87967	2.80851	1.95594	O14672;O14672-2	O14672;O14672-2	Disintegrin and metalloproteinase domain-containing protein 10	ADAM10	103	Color2 [A=255, R=169, G=169, B=169]	1	4					5	5	5	12	12	12	84.141	0	51.947	1200500	41	16	15.1301	15.4784	14.8422	15.8759	15.1774	14.5537	10.8657	9.65314	13.4898	11.6694	13.4457	11.7051	13.923	13.435	13.8403	14.0894	11.4966	12.5379
0.0392077	3.87747	1.40663	1.95512	P46060	P46060	Ran GTPase-activating protein 1	RANGAP1	887	Color2 [A=255, R=169, G=169, B=169]	1	4					11	11	11	24.7	24.7	24.7	63.541	0	47.231	1925300	27	23	12.684	12.2467	14.709	15.0501	16.7144	16.3494	14.4736	13.5516	14.2842	13.6733	14.7609	13.5841	11.8981	12.3835	13.0528	13.6885	11.6259	13.3741
4.77179e-05	3.86775	4.32132	1.9515	Q08211;Q08211-2	Q08211	ATP-dependent RNA helicase A	DHX9	1320	Color2 [A=255, R=169, G=169, B=169]	1	4					38	38	38	35.8	35.8	35.8	140.96	0	323.31	19697000	61	209	16.7625	17.083	16.6629	16.6978	17.616	17.508	15.8252	16.1314	15.8313	15.3068	15.3839	15.4578	14.2481	14.7072	15.297	15.049	15.7991	15.5208
8.8308e-05	3.84438	4.054	1.94275	Q16576;Q16576-2	Q16576;Q16576-2	Histone-binding protein RBBP7	RBBP7	1546	Color2 [A=255, R=169, G=169, B=169]	1	4					13	13	8	39.8	39.8	32	47.82	0	79.171	4442400	16	50	15.5068	15.4167	15.6854	15.501	16.7756	16.7106	15.7388	15.2099	14.8672	14.8043	14.5308	13.8908	14.1573	14.4381	13.719	14.2892	13.3239	14.0122
0.0452105	3.83356	1.34476	1.93868	P62633-7;P62633-3;P62633-2;P62633;P62633-8;P62633-5;P62633-4;P62633-6	P62633-7;P62633-3;P62633-2;P62633;P62633-8;P62633-5;P62633-4;P62633-6	Cellular nucleic acid-binding protein	CNBP	1154	Color2 [A=255, R=169, G=169, B=169]	1	4					6	6	6	44.4	44.4	44.4	17.692	0	23.645	798700	11	10	13.0862	11.2349	13.183	12.0406	15.7322	15.6048	13.2441	13.1763	12.0407	10.1594	11.5365	11.145	10.4804	10.8885	11.0504	11.4329	12.4508	12.9466
0.011544	3.8253	1.93764	1.93557	Q14683	Q14683	Structural maintenance of chromosomes protein 1A	SMC1A	1452	Color2 [A=255, R=169, G=169, B=169]	1	4					7	7	7	7.1	7.1	7.1	143.23	0	11.145	732570	72	8	14.4798	13.9493	12.8646	13.0342	15.8286	14.7057	14.0306	13.4161	13.0582	11.473	11.5001	12.3709	10.1824	12.5013	12.6177	12.3312	13.3302	12.2859
0.00591248	3.81672	2.22823	1.93233	Q8IZP0-10;Q8IZP0-8;Q8IZP0-7;Q8IZP0-2;Q8IZP0-4;Q8IZP0-3;Q8IZP0-5;Q8IZP0-6;Q8IZP0-9;Q8IZP0;Q8IZP0-11;Q8IZP0-12	Q8IZP0-10;Q8IZP0-8;Q8IZP0-7;Q8IZP0-2;Q8IZP0-4;Q8IZP0-3;Q8IZP0-5;Q8IZP0-6;Q8IZP0-9;Q8IZP0;Q8IZP0-11;Q8IZP0-12	Abl interactor 1	ABI1	1709	Color2 [A=255, R=169, G=169, B=169]	1	4					4	4	4	15.2	15.2	15.2	42.667	0	15.458	1145100	18	15	12.2589	15.3529	14.9218	14.9416	14.9404	14.8678	15.2786	14.8906	15.3522	14.8538	14.6262	15.0387	13.0828	12.2488	12.6372	13.6374	12.654	11.4293
0.118609	3.81041	0.925881	1.92995	Q9BTT0-3;Q9BTT0	Q9BTT0-3;Q9BTT0	Acidic leucine-rich nuclear phosphoprotein 32 family member E	ANP32E	1982	Color2 [A=255, R=169, G=169, B=169]	1	4					2	2	2	12.3	12.3	12.3	25.125	0	19.002	808710	7	4	14.5048	13.7646	13.7939	10.8335	16.3814	16.4047	11.2456	10.8771	12.9406	15.261	11.7577	14.471	11.1103	14.1486	10.4795	11.2421	12.0531	15.0696
0.146735	3.81009	0.833467	1.92982	Q92922	Q92922	SWI/SNF complex subunit SMARCC1	SMARCC1	1813	Color2 [A=255, R=169, G=169, B=169]	1	4					8	8	5	7.1	7.1	5.2	122.87	0	18.963	823990	49	12	10.4703	10.4386	10.5728	10.7045	15.7945	15.4472	10.8294	10.7856	10.2782	10.376	11.2347	10.9651	8.475	9.14346	9.96515	10.4678	12.525	11.2725
0.00310742	3.80833	2.5076	1.92916	Q9NRN7	Q9NRN7	L-aminoadipate-semialdehyde dehydrogenase-phosphopantetheinyl transferase	AASDHPPT	2105	Color2 [A=255, R=169, G=169, B=169]	1	4					1	1	1	4.9	4.9	4.9	35.776	0	8.9037	471830	14	13	14.703	14.6178	14.3138	14.2085	14.8686	14.8357	13.7066	13.262	13.6048	10.2427	10.9578	11.5229	13.1404	13.3089	13.5738	13.6427	11.362	10.9446
0.0364592	3.80025	1.43819	1.92609	O95319-5;O95319-2;O95319;O95319-4;O95319-3	O95319-5;O95319-2;O95319;O95319-4;O95319-3	CUGBP Elav-like family member 2	CELF2	301	Color2 [A=255, R=169, G=169, B=169]	1	4					4	4	4	12.7	12.7	12.7	52.054	0	16.327	354150	16	7	13.3485	13.2211	13.1112	13.0488	14.514	14.9108	12.69	12.5623	12.7184	11.4884	11.053	11.6665	11.1413	10.3108	10.4339	11.6446	15.1626	11.9046
0.016154	3.79343	1.79172	1.9235	Q9HAV4	Q9HAV4	Exportin-5	XPO5	2065	Color2 [A=255, R=169, G=169, B=169]	1	4					3	3	3	3.2	3.2	3.2	136.31	0	8.7452	275390	62	5	13.4987	10.9072	12.7538	12.4842	14.8343	14.1656	11.4972	10.598	11.4409	11.1418	10.9115	11.4566	10.6106	10.6262	10.263	11.5135	12.6002	11.4893
0.243797	3.79075	0.612972	1.92248	P23378	P23378	Glycine dehydrogenase (decarboxylating), mitochondrial	GLDC	655	Color2 [A=255, R=169, G=169, B=169]	1	4					1	1	1	1.9	1.9	1.9	112.73	0	18.552	932030	45	6	18.5963	17.9325	13.2948	13.4715	11.6731	10.7497	11.0567	9.9577	11.0884	9.56349	12.2244	10.2881	14.7569	14.6797	9.88277	11.1164	12.1412	11.6062
0.00188831	3.7887	2.72393	1.9217	P27695	P27695	DNA-(apurinic or apyrimidinic site) lyase;DNA-(apurinic or apyrimidinic site) lyase, mitochondrial	APEX1	701	Color2 [A=255, R=169, G=169, B=169]	1	4					12	12	12	49.4	49.4	49.4	35.554	0	70.633	5572600	14	53	15.6682	14.9492	16.5581	16.7525	17.0689	17.0489	15.0413	15.07	14.8147	14.2463	13.5781	13.6332	13.2544	14.1632	14.2839	14.3923	15.2787	15.1432
0.0045903	3.78152	2.33816	1.91896	O75400-2;O75400-3;O75400	O75400-2;O75400-3;O75400	Pre-mRNA-processing factor 40 homolog A	PRPF40A	245	Color2 [A=255, R=169, G=169, B=169]	1	4					1	1	1	1.3	1.3	1.3	105.93	0	6.7211	140970	33	3	12.4532	12.6732	12.1443	11.9603	14.1731	13.9138	10.6929	10.2045	11.7982	9.3401	11.2522	11.4733	9.80452	9.91601	11.2253	11.5626	11.3213	11.9744
0.0974863	3.76067	1.01106	1.91099	Q08945	Q08945	FACT complex subunit SSRP1	SSRP1	1326	Color2 [A=255, R=169, G=169, B=169]	1	4					8	8	8	14	14	14	81.074	0	17.175	1248400	30	14	10.9008	9.65039	11.8484	12.2245	16.179	14.9424	11.7011	11.6733	9.66857	10.7465	10.9369	11.5156	9.91915	10.0678	10.8855	10.5759	11.6564	11.1747
5.83611e-06	3.75865	5.23388	1.91021	Q99729-3;Q99729-2;Q99729-4;Q99729	Q99729-3;Q99729-2;Q99729-4;Q99729	Heterogeneous nuclear ribonucleoprotein A/B	HNRNPAB	1942	Color2 [A=255, R=169, G=169, B=169]	1	4					8	8	8	32.3	32.3	32.3	30.588	0	47.635	7563300	13	58	16.9464	16.893	17.6027	17.4654	17.9549	18.0491	17.0755	17.0268	17.4041	16.7452	17.789	17.6181	15.337	15.3234	15.5408	15.5699	15.8865	15.7925
0.0152533	3.75331	1.81664	1.90816	P27986;P27986-4;P27986-5;P27986-3;P27986-2	P27986;P27986-4;P27986-5;P27986-3;P27986-2	Phosphatidylinositol 3-kinase regulatory subunit alpha	PIK3R1	708	Color2 [A=255, R=169, G=169, B=169]	1	4					2	2	2	4.4	4.4	4.4	83.597	0.003305	3.2095	235770	39	2	14.7176	14.7294	12.95	12.6672	14.4945	12.2068	10.233	10.3759	10.66	11.0384	11.6319	9.90201	10.2782	12.9761	10.5597	12.7691	12.0844	11.6489
8.54851e-07	3.74011	6.06811	1.90308	Q9Y5J7	Q9Y5J7	Mitochondrial import inner membrane translocase subunit Tim9	TIMM9	2331	Color2 [A=255, R=169, G=169, B=169]	1	4					2	2	2	34.8	34.8	34.8	10.378	0.0024038	3.4502	98247	6	3	12.5211	12.5621	12.116	12.3807	13.108	12.7228	11.3595	10.4564	11.7667	9.62806	11.8168	10.6678	10.8355	10.7724	10.7739	10.3373	10.9764	10.2967
0.015404	3.72472	1.81237	1.89713	Q8TDN6	Q8TDN6	Ribosome biogenesis protein BRX1 homolog	BRIX1	1755	Color2 [A=255, R=169, G=169, B=169]	1	4					5	5	5	24.6	24.6	24.6	41.401	0	11.289	352580	20	9	11.9598	12.1351	11.9022	12.2057	14.5441	14.5272	10.9664	10.7033	9.45208	11.3898	12.3619	11.3482	9.55933	11.1106	10.9564	10.7418	11.0239	12.4993
0.00744084	3.72118	2.12838	1.89576	Q8WUH1	Q8WUH1	Protein Churchill	CHURC1	1766	Color2 [A=255, R=169, G=169, B=169]	1	4					1	1	1	12.9	12.9	12.9	16.111	0	7.903	93823	8	2	12.0644	12.5997	11.1617	11.8632	13.6512	13.6884	10.4591	11.4326	9.8802	11.8118	12.587	11.5732	11.0292	10.6545	9.08205	10.0355	11.0181	11.8346
0.075354	3.71205	1.12289	1.89221	P27482	P27482	Calmodulin-like protein 3	CALML3	698	Color2 [A=255, R=169, G=169, B=169]	1	4					4	3	3	31.5	26.8	26.8	16.891	0	18.88	655390	11	5	14.8835	14.6812	11.0107	14.9524	14.6226	11.4753	16.263	16.3158	11.2112	12.9045	12.093	11.6705	14.3214	10.8805	10.7069	10.5526	11.4336	12.3773
2.93337e-05	3.70589	4.53263	1.88982	P84103-2;P84103	P84103-2;P84103	Serine/arginine-rich splicing factor 3	SRSF3	1240	Color2 [A=255, R=169, G=169, B=169]	1	4					8	8	8	61.3	61.3	61.3	14.203	0	62.812	7148700	8	51	16.931	16.1651	16.7616	16.9579	17.5857	17.3037	15.5806	15.4862	15.7082	14.2063	15.9763	16.051	15.0384	14.7042	14.7276	14.7415	15.4969	15.6575
0.00567252	3.7057	2.24622	1.88975	Q16629-3;Q16629-2;Q16629-4;Q16629	Q16629-3;Q16629-2;Q16629-4;Q16629	Serine/arginine-rich splicing factor 7	SRSF7	1547	Color2 [A=255, R=169, G=169, B=169]	1	4					6	6	6	60.6	60.6	60.6	15.257	0	65.522	2617600	8	36	15.0529	14.6017	14.7908	15.0911	16.7043	16.7499	14.2645	15.164	13.8229	12.3245	13.8453	13.1533	13.8347	13.6863	13.5122	13.7221	14.8444	12.0525
0.00439934	3.70246	2.35661	1.88848	O15355	O15355	Protein phosphatase 1G	PPM1G	139	Color2 [A=255, R=169, G=169, B=169]	1	4					5	5	5	14.3	14.3	14.3	59.271	0	18.095	942150	25	17	13.5979	13.4861	13.4574	13.4375	15.053	15.0185	12.6304	12.7816	12.9101	10.6149	11.8066	11.8514	12.3367	12.3371	12.956	13.2185	10.8843	10.9868
0.0132174	3.65469	1.87885	1.86975	Q16401-2;Q16401	Q16401-2;Q16401	26S proteasome non-ATPase regulatory subunit 5	PSMD5	1539	Color2 [A=255, R=169, G=169, B=169]	1	4					6	6	6	20.8	20.8	20.8	51.311	0	114.86	1701500	27	31	15.1743	15.4556	14.8543	15.0776	15.4437	15.6668	14.9812	15.6029	15.4219	14.2365	14.1748	13.6454	13.8063	14.3202	14.6539	14.6227	11.7024	11.3484
0.0113999	3.63656	1.9431	1.86258	Q8WX92-2;Q8WX92	Q8WX92-2;Q8WX92	Negative elongation factor B	NELFB	1773	Color2 [A=255, R=169, G=169, B=169]	1	4					3	3	2	6.2	6.2	4.6	70.056	0	6.9668	307500	32	4	12.2723	12.8023	11.8069	12.4188	14.5997	14.863	11.5274	10.7021	10.8891	11.2596	11.4631	11.4258	10.0352	11.8871	11.5743	11.9607	10.888	11.2423
0.00145104	3.63414	2.83832	1.86162	Q9UPN7	Q9UPN7	Serine/threonine-protein phosphatase 6 regulatory subunit 1	PPP6R1	2271	Color2 [A=255, R=169, G=169, B=169]	1	4					6	6	6	11	11	11	96.723	0	23.764	971540	32	17	13.5311	13.9815	14.0245	13.0052	15.0013	15.1853	12.1334	12.2676	12.631	10.1363	12.4264	11.8943	12.1057	12.4885	12.6396	13.0917	11.2747	11.9591
0.00273457	3.63065	2.56311	1.86023	Q13435	Q13435	Splicing factor 3B subunit 2	SF3B2	1384	Color2 [A=255, R=169, G=169, B=169]	1	4					6	6	6	10.3	10.3	10.3	100.23	0	26.829	843860	45	19	13.6353	13.7688	13.1264	13.0418	14.9438	14.7848	12.6492	12.3079	13.1796	11.4308	10.9002	11.2355	10.8694	12.0965	12.813	13.0772	11.6707	11.6127
0.000102974	3.62516	3.98727	1.85805	Q03252	Q03252	Lamin-B2	LMNB2	1290	Color2 [A=255, R=169, G=169, B=169]	1	4					5	4	4	9.5	8.2	8.2	69.948	0	9.8458	606580	37	7	13.3621	13.0043	12.7297	12.9789	14.1189	14.1917	13.8582	13.9163	14.5218	11.0459	12.4638	12.9695	11.5193	11.5031	11.7553	11.9338	11.7208	10.805
0.017467	3.62188	1.75778	1.85674	P00390-5;P00390-4;P00390-2;P00390-3;P00390	P00390-5;P00390-4;P00390-2;P00390-3;P00390	Glutathione reductase, mitochondrial	GSR	330	Color2 [A=255, R=169, G=169, B=169]	1	4					4	4	4	13.6	13.6	13.6	47.267	0	11.55	821420	20	11	16.2093	15.7049	13.9888	13.6174	13.6826	13.5534	14.2334	14.8326	14.6308	12.6267	13.6541	13.6098	12.815	12.2908	13.3302	14.1223	11.0078	12.0498
0.0274601	3.59121	1.5613	1.84447	P17026	P17026	Zinc finger protein 22	ZNF22	582	Color2 [A=255, R=169, G=169, B=169]	1	4					3	3	3	17	17	17	25.915	0	16.382	381850	10	6	10.4274	13.0475	12.3975	13.2003	14.704	14.8294	9.82259	11.2029	11.5446	12.0309	11.8869	10.0002	10.3249	11.2178	11.0934	11.592	11.0215	12.2897
0.0929846	3.58678	1.03159	1.84269	P46087-2;P46087;P46087-4;P46087-3	P46087-2;P46087;P46087-4;P46087-3	Probable 28S rRNA (cytosine(4447)-C(5))-methyltransferase	NOP2	889	Color2 [A=255, R=169, G=169, B=169]	1	4					6	6	6	10.5	10.5	10.5	88.972	0	31.46	795210	32	13	10.0898	10.0048	12.8655	12.1071	15.3138	15.2457	10.7778	10.9905	11.8922	11.8811	11.1806	10.497	10.7344	10.6974	10.1417	10.0872	11.5627	11.3472
0.00193946	3.58231	2.71232	1.84089	Q6NXE6-2;Q6NXE6	Q6NXE6-2;Q6NXE6	Armadillo repeat-containing protein 6	ARMC6	1630	Color2 [A=255, R=169, G=169, B=169]	1	4					1	1	1	2.9	2.9	2.9	51.547	0	15.674	106950	24	2	12.618	12.8608	11.8369	12.4379	13.9382	13.3405	10.4669	11.3057	10.7347	11.7351	10.5446	12.0127	11.1493	9.79014	11.2375	10.6971	12.2416	10.8714
0.00246884	3.57911	2.60751	1.8396	Q9Y2V2	Q9Y2V2	Calcium-regulated heat stable protein 1	CARHSP1	2297	Color2 [A=255, R=169, G=169, B=169]	1	4					5	5	4	48.3	48.3	32	15.892	0	16.553	1958500	7	29	14.514	14.4265	15.5146	15.6197	15.4437	15.7407	13.6102	12.2199	13.4681	12.7716	11.1555	11.1411	13.6541	14.0878	14.2112	13.798	12.7593	11.7112
0.00857475	3.57213	2.06678	1.83679	Q8WYA6-4;Q8WYA6;Q8WYA6-3;Q8WYA6-2	Q8WYA6-4;Q8WYA6;Q8WYA6-3;Q8WYA6-2	Beta-catenin-like protein 1	CTNNBL1	1778	Color2 [A=255, R=169, G=169, B=169]	1	4					4	4	4	11	11	11	61.97	0	7.9932	282330	24	6	12.0304	11.6376	11.5558	12.4416	13.7626	14	10.3387	10.742	10.549	8.27009	11.9253	11.572	11.116	10.7015	9.14512	10.7402	11.8079	10.8967
0.00223295	3.56205	2.65112	1.83271	Q13526;O15428	Q13526	Peptidyl-prolyl cis-trans isomerase NIMA-interacting 1	PIN1	1392	Color2 [A=255, R=169, G=169, B=169]	1	4					6	6	6	39.9	39.9	39.9	18.243	0	47.598	1794200	10	20	16.5504	14.9382	16.0079	15.6978	15.9921	15.014	13.8829	13.1691	12.1668	15.087	12.0291	10.6318	14.3992	14.6318	14.7016	13.639	13.5036	12.3289
0.000647063	3.54621	3.18905	1.82628	O75306-2;O75306	O75306-2;O75306	NADH dehydrogenase [ubiquinone] iron-sulfur protein 2, mitochondrial	NDUFS2	234	Color2 [A=255, R=169, G=169, B=169]	1	4					1	1	1	2.4	2.4	2.4	51.851	0.0036647	2.9178	92413	25	5	13.0583	13.1606	11.5908	13.0781	12.7963	13.0558	11.9686	11.9539	10.7816	13.0217	11.1801	11.9563	10.2697	10.5635	11.519	10.5274	12.0812	10.8215
0.0402187	3.537	1.39557	1.82253	P78362;P78362-2;Q9UPE1-2;Q9UPE1-3;Q9UPE1-4;Q9UPE1	P78362;P78362-2;Q9UPE1-2;Q9UPE1-3;Q9UPE1-4;Q9UPE1	SRSF protein kinase 2;SRSF protein kinase 2 N-terminal;SRSF protein kinase 2 C-terminal;SRSF protein kinase 3	SRPK2;SRPK3	1222	Color2 [A=255, R=169, G=169, B=169]	1	4					4	2	2	6.8	3.8	3.8	77.526	0.0010444	4.5615	527150	29	4	16.6568	16.6178	13.175	13.2841	15.0731	15.0189	11.5593	10.6311	10.826	10.7089	11.2547	11.2051	13.3337	14.0714	14.0816	13.6218	11.1263	12.6557
0.00020211	3.53096	3.69441	1.82006	Q16774;Q16774-2;Q16774-3	Q16774;Q16774-2;Q16774-3	Guanylate kinase	GUK1	1558	Color2 [A=255, R=169, G=169, B=169]	1	4					3	3	3	22.8	22.8	22.8	21.725	0	7.6834	603660	12	4	14.739	14.5692	13.4633	13.619	14.7497	14.3002	13.8535	13.0178	13.2507	10.3927	10.9997	11.4655	12.5172	12.7251	12.836	12.9082	11.5473	11.9862
0.081628	3.51736	1.08816	1.81449	Q16630-3;Q16630;Q16630-2	Q16630-3;Q16630;Q16630-2	Cleavage and polyadenylation specificity factor subunit 6	CPSF6	1548	Color2 [A=255, R=169, G=169, B=169]	1	4					4	4	4	12.3	12.3	12.3	52.325	0	21.292	463240	15	7	9.26382	12.5438	13.055	12.8258	15.0594	14.9006	10.3083	12.2776	10.7428	10.3767	12.6821	12.1589	9.83897	11.0471	11.6944	11.7626	12.1879	10.2304
0.0197247	3.49149	1.70499	1.80384	Q13423	Q13423	NAD(P) transhydrogenase, mitochondrial	NNT	1382	Color2 [A=255, R=169, G=169, B=169]	1	4					12	12	12	18.1	18.1	18.1	113.89	0	61.88	2521300	48	35	15.2213	14.4989	14.767	15.1632	15.4662	15.2422	15.9967	16.3498	16.2878	14.8083	13.6574	12.9271	11.2269	12.6563	12.7299	12.6749	15.1292	15.1187
0.0185441	3.48344	1.7318	1.80051	Q00534;Q00536-3;Q9NYV4;Q9NYV4-2;Q14004-2;Q9NYV4-3;Q00536-2;Q00537-2;Q00537;Q07002-3;Q00536;Q96Q40-6;Q07002;O94921;O94921-2;Q96Q40;Q96Q40-5;O94921-3;Q96Q40-3;Q96Q40-4;Q14004	Q00534	Cyclin-dependent kinase 6	CDK6	1251	Color2 [A=255, R=169, G=169, B=169]	1	4					10	10	9	41.1	41.1	38.7	36.938	0	68.55	3201100	19	34	15.1057	14.7204	17.0791	17.0822	15.8736	16.2618	13.9927	13.7638	14.4526	8.83669	13.9082	13.9571	14.7643	14.2849	12.4775	13.0239	15.3606	15.4085
5.92151e-05	3.48305	4.22757	1.80035	O95239;O95239-2;Q2VIQ3;Q6ZMV9-3;Q6ZMV9	O95239;O95239-2	Chromosome-associated kinesin KIF4A	KIF4A	296	Color2 [A=255, R=169, G=169, B=169]	1	4					26	26	25	26.5	26.5	26.5	139.88	0	167.01	6692800	60	93	16.0323	16.3304	16.4025	16.3223	16.9892	17.0723	13.476	12.3151	13.4138	14.6422	11.4185	12.1209	14.8638	14.5259	15.3632	15.2435	14.2907	14.0596
0.00122811	3.46745	2.91076	1.79388	Q9NVP1	Q9NVP1	ATP-dependent RNA helicase DDX18	DDX18	2134	Color2 [A=255, R=169, G=169, B=169]	1	4					4	4	4	9.3	9.3	9.3	75.406	0	53.323	376100	34	7	11.7199	12.8603	13.673	13.4427	13.5573	13.9463	11.1664	11.0488	11.0308	9.38185	10.3047	11.1805	10.4212	11.2695	12.1227	11.4909	11.4368	11.6952
0.0368341	3.46457	1.43375	1.79267	Q8TDX7;Q9HC98;Q9HC98-3;Q9HC98-4;Q9HC98-2	Q8TDX7	Serine/threonine-protein kinase Nek7	NEK7	1757	Color2 [A=255, R=169, G=169, B=169]	1	4					3	3	3	16.2	16.2	16.2	34.551	0	6.4845	258380	18	6	10.9446	10.2864	13.8961	14.2692	13.7205	13.756	11.5032	11.7352	12.0406	9.75749	12.748	12.5474	9.98586	10.6766	11.329	11.2018	11.3118	11.6116
0.0152335	3.4639	1.8172	1.7924	Q86UP2-2;Q86UP2-3;Q86UP2-4;Q86UP2	Q86UP2-2;Q86UP2-3;Q86UP2-4;Q86UP2	Kinectin	KTN1	1680	Color2 [A=255, R=169, G=169, B=169]	1	4					4	4	4	4.4	4.4	4.4	149.61	0	10.98	432260	79	6	12.2675	13.5605	12.5041	13.0426	14.7861	14.9665	12.958	13.3886	12.5725	11.47	10.7564	10.4477	10.5716	10.4805	12.1872	12.8785	12.2024	12.0526
0.154081	3.44591	0.812252	1.78489	Q9HC35-2;Q9HC35	Q9HC35-2;Q9HC35	Echinoderm microtubule-associated protein-like 4	EML4	2075	Color2 [A=255, R=169, G=169, B=169]	1	4					5	5	5	6.1	6.1	6.1	102.44	0	12.043	4319500	47	11	17.6689	17.7944	15.8456	16.6889	16.9901	16.9652	16.7585	15.0731	16.5131	16.7009	16.066	14.8112	16.0029	17.9924	16.805	16.761	10.9288	12.7538
0.0011932	3.43862	2.92329	1.78183	Q01081;Q01081-2;Q01081-3;Q01081-4;Q8WU68-3;Q8WU68-2;Q8WU68	Q01081;Q01081-2	Splicing factor U2AF 35 kDa subunit	U2AF1	1261	Color2 [A=255, R=169, G=169, B=169]	1	4					7	7	7	34.2	34.2	34.2	27.872	0	90.967	2819400	11	38	14.2771	14.7586	15.8095	15.7241	16.484	16.591	14.8483	14.6542	14.5742	15.2379	14.6319	13.5753	13.325	13.5778	13.992	14.0397	13.8904	14.1286
0.0274865	3.42464	1.56088	1.77595	Q13094	Q13094	Lymphocyte cytosolic protein 2	LCP2	1355	Color2 [A=255, R=169, G=169, B=169]	1	4					2	2	2	2.3	2.3	2.3	60.187	0.0010549	4.7366	106550	28	5	9.96064	10.909	13.7556	13.8289	13.2015	13.1609	10.5679	10.0619	10.2137	11.3586	11.1949	10.9961	9.94157	10.8785	10.5618	11.2105	10.9905	10.578
0.184894	3.42428	0.733077	1.7758	P48047	P48047	ATP synthase subunit O, mitochondrial	ATP5O	909	Color2 [A=255, R=169, G=169, B=169]	1	4					8	8	8	50.7	50.7	50.7	23.277	0	40.987	2373300	12	36	14.0521	14.7896	16.1477	16.1559	13.6611	14.6371	15.7637	15.3909	15.8705	15.2346	13.0489	13.8193	11.5324	8.9971	13.001	12.5052	16.195	16.558
0.225325	3.42354	0.647191	1.77549	Q9HBI0-3;Q9HBI0-2;Q9HBI0	Q9HBI0-3;Q9HBI0-2;Q9HBI0	Gamma-parvin	PARVG	2073	Color2 [A=255, R=169, G=169, B=169]	1	4					2	2	2	8.6	8.6	8.6	21.439	0.0010466	4.5943	1347900	12	3	15.9417	15.6694	16.7391	16.9579	14.8385	13.3082	14.5621	10.7957	10.1161	10.9136	10.9081	11.4514	16.0931	17.7732	14.0633	9.22153	11.4908	14.1599
0.0629156	3.41718	1.20124	1.77281	P31949	P31949	Protein S100-A11;Protein S100-A11, N-terminally processed	S100A11	765	Color2 [A=255, R=169, G=169, B=169]	1	4					5	5	5	45.7	45.7	45.7	11.74	0	47.089	4177000	5	25	16.084	14.7574	12.6881	12.6956	11.277	11.0961	18.7191	18.7006	18.6911	16.1612	17.4351	17.6273	11.101	10.7677	11.631	10.4398	12.1543	11.8676
0.0390476	3.41547	1.40841	1.77208	Q9H2U2;Q9H2U2-2;Q9H2U2-6;Q9H2U2-3;Q9H2U2-4	Q9H2U2;Q9H2U2-2;Q9H2U2-6;Q9H2U2-3	Inorganic pyrophosphatase 2, mitochondrial	PPA2	2037	Color2 [A=255, R=169, G=169, B=169]	1	4					5	5	5	23.4	23.4	23.4	37.92	0	25.072	499720	23	11	12.1875	11.7779	13.5519	13.4769	14.9388	15.2716	13.1676	12.7519	13.0381	14.4781	11.4264	10.9446	11.096	10.1053	11.3316	12.939	11.9059	13.1942
0.00761847	3.39352	2.11813	1.76278	Q9NVI7-3;Q9NVI7-2;Q9NVI7;Q5T9A4	Q9NVI7-3;Q9NVI7-2;Q9NVI7;Q5T9A4	ATPase family AAA domain-containing protein 3A;ATPase family AAA domain-containing protein 3B	ATAD3A;ATAD3B	2132	Color2 [A=255, R=169, G=169, B=169]	1	4					2	2	2	5.5	5.5	5.5	57.947	0	6.7804	105680	29	5	12.8332	12.1957	11.2349	12.0709	12.9304	12.5954	10.7847	8.97949	12.4861	10.5219	10.3563	11.8466	9.72158	10.9528	9.62728	10.0142	12.6478	10.32
0.0971762	3.35889	1.01244	1.74798	P08621;P08621-2;P08621-3;P08621-4	P08621;P08621-2;P08621-3	U1 small nuclear ribonucleoprotein 70 kDa	SNRNP70	448	Color2 [A=255, R=169, G=169, B=169]	1	4					6	6	6	15.8	15.8	15.8	51.556	0	19.068	895060	17	11	9.80664	13.5482	13.2829	13.0271	15.1164	16.2634	12.853	11.7848	12.8136	10.5634	14.7287	10.9198	10.5003	12.3615	11.4306	12.4505	11.3451	12.4687
0.00472856	3.35134	2.32527	1.74474	Q15436;Q15436-2	Q15436;Q15436-2	Protein transport protein Sec23A	SEC23A	1512	Color2 [A=255, R=169, G=169, B=169]	1	4					6	5	5	10.8	9.3	9.3	86.16	0	11.384	608000	37	7	13.2107	13.6553	13.4786	13.3195	15.5519	14.9866	12.0848	10.6177	12.3429	11.5845	12.1523	11.8138	13.3016	12.0595	12.729	12.366	11.7224	11.5555
0.000224692	3.34677	3.64841	1.74277	Q9NSE4	Q9NSE4	Isoleucine--tRNA ligase, mitochondrial	IARS2	2115	Color2 [A=255, R=169, G=169, B=169]	1	4					2	2	2	3.4	3.4	3.4	113.79	0	15.658	239370	43	4	13.108	13.1473	12.5798	12.518	13.9596	13.6527	12.2373	12.0105	12.8378	12.8877	11.0279	11.7292	11.1875	10.6317	12.0086	11.7645	11.215	11.7016
0.00748066	3.33573	2.12606	1.738	Q9H307	Q9H307	Pinin	PNN	2038	Color2 [A=255, R=169, G=169, B=169]	1	4					2	2	2	3.8	3.8	3.8	81.627	0	7.2929	252980	34	4	11.7161	12.0653	11.8579	12.3558	14.3845	14.3995	10.3353	9.82724	10.7753	11.4017	10.532	11.2669	10.7442	11.4017	11.0095	10.929	11.1774	11.0894
0.0121635	3.32997	1.91494	1.73551	Q9Y2Z0-2;Q9Y2Z0	Q9Y2Z0-2;Q9Y2Z0	Suppressor of G2 allele of SKP1 homolog	SUGT1	2301	Color2 [A=255, R=169, G=169, B=169]	1	4					5	5	5	19.5	19.5	19.5	37.804	0	18	1263000	21	15	14.2816	14.6509	15.0888	14.3224	14.9735	15.1338	14.0067	14.72	14.7956	11.2804	11.7771	10.9195	12.288	14.1179	14.3369	14.1007	11.9659	11.2285
5.70943e-07	3.32992	6.24341	1.73549	Q07955;Q07955-3;Q07955-2	Q07955;Q07955-3;Q07955-2	Serine/arginine-rich splicing factor 1	SRSF1	1315	Color2 [A=255, R=169, G=169, B=169]	1	4					13	13	12	53.6	53.6	50.8	27.744	0	56.981	6642300	13	51	16.9334	16.9514	16.6253	16.6563	17.3317	17.2859	15.7997	15.8258	15.6282	11.9257	16.8233	17.3952	14.8534	15.0205	15.3189	15.4141	15.3598	15.4045
0.0390972	3.32514	1.40785	1.73341	Q92608;Q92608-2	Q92608	Dedicator of cytokinesis protein 2	DOCK2	1796	Color2 [A=255, R=169, G=169, B=169]	1	4					26	26	26	19	19	19	211.95	0	109.09	5332900	87	72	15.5889	14.8463	16.6061	16.7326	16.6234	16.4675	13.4508	14.1314	13.9006	13.6291	15.15	11.6118	15.2207	15.4552	15.6355	15.4971	12.4319	12.2239
0.021307	3.30032	1.67148	1.72261	Q13247-3;Q13247	Q13247-3;Q13247	Serine/arginine-rich splicing factor 6	SRSF6	1369	Color2 [A=255, R=169, G=169, B=169]	1	4					6	6	4	15.5	15.5	12.8	38.418	0	17.549	1338500	15	19	12.8867	13.152	15.2283	15.0378	16.1448	16.2274	13.7463	14.3842	13.4255	9.6789	13.3425	13.3692	13.7548	12.2956	12.9002	12.8358	12.9071	13.6479
0.08925	3.29812	1.04939	1.72165	Q9Y2Q3-4;Q9Y2Q3;Q9Y2Q3-3;Q9Y2Q3-2	Q9Y2Q3-4;Q9Y2Q3;Q9Y2Q3-3;Q9Y2Q3-2	Glutathione S-transferase kappa 1	GSTK1	2294	Color2 [A=255, R=169, G=169, B=169]	1	4					2	2	2	16.4	16.4	16.4	20.538	0	17.556	371280	11	9	10.0261	11.4176	14.8583	14.4358	13.4401	11.8679	15.2035	15.2471	15.0364	10.7192	13.3682	13.325	11.092	10.1107	9.87309	9.82586	12.4878	12.3265
0.0473973	3.26443	1.32425	1.70683	P62314	P62314	Small nuclear ribonucleoprotein Sm D1	SNRPD1	1145	Color2 [A=255, R=169, G=169, B=169]	1	4					3	3	3	37.8	37.8	37.8	13.281	0	32.367	2028500	4	22	13.3565	13.9925	15.0887	15.4194	15.8116	15.9029	14.9812	14.5393	14.815	9.39992	14.7996	14.9839	13.2006	14.2913	14.617	14.4755	11.0021	11.7441
0.0585505	3.262	1.23247	1.70576	Q07666-2;Q07666;Q07666-3;O75525-2;O75525;Q5VWX1	Q07666-2;Q07666;Q07666-3	KH domain-containing, RNA-binding, signal transduction-associated protein 1	KHDRBS1	1312	Color2 [A=255, R=169, G=169, B=169]	1	4					5	5	5	12.4	12.4	12.4	45.86	0	33.14	1708400	9	22	12.1503	15.5814	14.3469	14.8143	16.2378	16.4354	13.4361	13.7389	13.7285	13.8135	11.1144	15.1577	11.2041	12.986	13.0949	13.9622	13.4785	14.6061
0.142164	3.25075	0.847209	1.70077	Q16775-2;Q16775	Q16775-2;Q16775	Hydroxyacylglutathione hydrolase, mitochondrial	HAGH	1559	Color2 [A=255, R=169, G=169, B=169]	1	4					3	3	3	15.8	15.8	15.8	28.86	0	7.3043	856990	14	10	17.55	17.4153	14.4095	14.4982	14.3099	11.7695	14.222	14.1366	14.5835	10.6059	11.4592	12.3342	13.9177	14.0597	14.2041	14.5864	11.0718	11.908
0.0170094	3.2388	1.76931	1.69546	Q9UQE7	Q9UQE7	Structural maintenance of chromosomes protein 3	SMC3	2276	Color2 [A=255, R=169, G=169, B=169]	1	4					12	12	12	13.6	13.6	13.6	141.54	0	41.135	1051400	65	25	13.1473	12.9566	13.1428	13.3297	15.2264	15.0429	12.4393	12.7717	13.2001	10.9773	11.6326	10.5469	11.9139	12.2775	13.2575	13.2414	11.0933	10.8895
0.000871701	3.2319	3.05963	1.69238	Q15637-4;Q15637-6;Q15637-7;Q15637-3;Q15637-2;Q15637;Q15637-5	Q15637-4;Q15637-6;Q15637-7;Q15637-3;Q15637-2;Q15637;Q15637-5	Splicing factor 1	SF1	1519	Color2 [A=255, R=169, G=169, B=169]	1	4					4	4	4	10.2	10.2	10.2	59.711	0	8.6146	449250	17	6	13.5628	13.6903	13.2902	12.9093	14.5876	14.4082	13.4805	13.1507	10.9748	12.8345	11.1113	11.2739	12.8635	12.2418	12.4244	12.0198	11.5713	11.1734
0.0016528	3.21356	2.78178	1.68417	P41223;P41223-2	P41223;P41223-2	Protein BUD31 homolog	BUD31	847	Color2 [A=255, R=169, G=169, B=169]	1	4					2	2	2	14.6	14.6	14.6	17	0	8.9355	203900	8	6	11.7933	12.2623	12.6822	12.5275	13.5727	13.8602	10.3587	11.4522	11.4247	10.7999	10.2223	11.1609	10.5948	10.9199	10.8818	10.7985	12.1607	11.2375
0.00544203	3.2076	2.26424	1.6815	Q9Y3F4;Q9Y3F4-2	Q9Y3F4;Q9Y3F4-2	Serine-threonine kinase receptor-associated protein	STRAP	2310	Color2 [A=255, R=169, G=169, B=169]	1	4					13	13	13	48.9	48.9	48.9	38.438	0	87.168	3209500	21	47	15.1769	14.9336	14.9419	15.4435	16.6049	16.2679	14.6683	14.84	14.9922	14.375	14.8042	14.9595	13.8482	14.4748	14.5356	14.5467	13.7342	12.1402
0.00265959	3.20575	2.57519	1.68066	Q9NQW7;Q9NQW7-3;Q9NQW7-2;Q9NQW7-4	Q9NQW7;Q9NQW7-3;Q9NQW7-2;Q9NQW7-4	Xaa-Pro aminopeptidase 1	XPNPEP1	2098	Color2 [A=255, R=169, G=169, B=169]	1	4					9	9	9	23.1	23.1	23.1	69.917	0	40.334	1582100	33	20	13.7287	13.987	14.009	13.9994	15.5217	15.4381	11.4997	11.0353	11.8571	10.7274	11.549	12.7062	12.7975	13.1906	13.3671	13.312	11.8956	12.0371
3.82969e-05	3.20549	4.41684	1.68055	O43684-2;O43684	O43684-2;O43684	Mitotic checkpoint protein BUB3	BUB3	178	Color2 [A=255, R=169, G=169, B=169]	1	4					9	9	9	42	42	42	36.954	0	86.96	4923500	15	60	16.5865	16.7779	15.9155	15.7292	16.9032	17.0966	14.944	15.0511	15.3555	12.191	14.36	14.9404	14.5354	14.9132	15.0794	14.9398	14.8144	14.6435
0.0049008	3.19672	2.30973	1.67659	Q15555-4;Q15555-5;Q15555-3;Q15555;Q15555-2;Q9UPY8-2;Q9UPY8	Q15555-4;Q15555-5;Q15555-3;Q15555;Q15555-2	Microtubule-associated protein RP/EB family member 2	MAPRE2	1517	Color2 [A=255, R=169, G=169, B=169]	1	4					4	4	4	23.7	23.7	23.7	30.691	0	43.202	704050	13	11	13.5605	13.4709	13.7782	14.5947	14.7822	15.0722	9.73161	11.6822	11.6148	9.77106	11.1976	10.744	12.5284	12.5451	13.5651	13.4735	11.1905	11.8967
0.333999	3.18962	0.476254	1.67338	Q9Y295	Q9Y295	Developmentally-regulated GTP-binding protein 1	DRG1	2288	Color2 [A=255, R=169, G=169, B=169]	1	4					9	9	8	28.3	28.3	23.7	40.542	0	49.023	7484500	23	25	15.3493	16.9488	18.4316	18.4394	19.6272	19.793	19.1929	18.9582	18.0808	11.3898	11.8077	10.9306	18.3995	18.1159	19.3416	19.2283	11.8723	11.5913
0.016944	3.18411	1.77098	1.67089	P61011;P61011-2	P61011;P61011-2	Signal recognition particle 54 kDa protein	SRP54	1084	Color2 [A=255, R=169, G=169, B=169]	1	4					6	6	6	19.8	19.8	19.8	55.704	0	17.299	923110	30	10	12.4992	12.9987	13.8384	14.745	15.0431	15.4972	10.4183	13.259	13.3648	10.2808	10.9475	11.7869	12.7727	13.1123	12.643	12.7878	10.8881	12.3924
0.000133743	3.17623	3.87373	1.66731	Q15428	Q15428	Splicing factor 3A subunit 2	SF3A2	1510	Color2 [A=255, R=169, G=169, B=169]	1	4					3	3	3	7.1	7.1	7.1	49.255	0	8.867	225760	14	8	13.1308	13.0168	12.5933	12.106	13.5839	13.5203	11.6751	12.0086	11.8038	11.7999	11.2768	11.3862	11.0099	10.9647	11.6595	11.8977	11.0772	11.3381
0.000226333	3.16769	3.64525	1.66343	Q8WUW1;Q8WUW1-2	Q8WUW1;Q8WUW1-2	Protein BRICK1	BRK1	1768	Color2 [A=255, R=169, G=169, B=169]	1	4					2	2	2	26.7	26.7	26.7	8.7448	0	5.2699	374240	6	4	13.7624	13.8846	13.2434	13.3836	14.2184	14.2848	11.6311	12.1933	13.0706	13.0648	11.2414	10.6377	12.2995	12.4896	12.507	12.5096	10.9997	11.9913
0.0149508	3.16447	1.82534	1.66196	Q9UN86-2;Q9UN86	Q9UN86-2;Q9UN86	Ras GTPase-activating protein-binding protein 2	G3BP2	2259	Color2 [A=255, R=169, G=169, B=169]	1	4					6	5	5	20.5	17.6	17.6	50.817	0	30.068	1178400	19	17	14.8327	14.973	12.6666	12.9113	15.1167	14.7239	11.7241	10.8337	12.4589	9.94108	12.2964	11.5309	12.5291	13.3055	13.1191	13.2547	11.5137	11.5304
0.00193761	3.15916	2.71273	1.65954	Q92804-2;Q92804	Q92804-2;Q92804	TATA-binding protein-associated factor 2N	TAF15	1804	Color2 [A=255, R=169, G=169, B=169]	1	4					3	2	2	8.3	5.9	5.9	61.557	0	5.4405	745000	31	10	14.0326	14.1953	14.5597	14.2878	15.4123	15.4916	12.2842	10.5271	13.5824	14.0751	11.0544	11.5001	13.0016	13.0133	13.5578	13.8516	11.6944	12.9034
0.00364752	3.15708	2.438	1.65859	Q8TAQ2-2;Q8TAQ2-3;Q8TAQ2	Q8TAQ2-2;Q8TAQ2-3;Q8TAQ2	SWI/SNF complex subunit SMARCC2	SMARCC2	1742	Color2 [A=255, R=169, G=169, B=169]	1	4					6	3	3	6	4.1	4.1	124.84	0	11.926	337930	53	7	12.3613	12.5263	12.739	13.0325	13.992	13.9062	11.4437	10.3318	11.429	10.0107	10.7966	12.1506	11.3151	10.6065	11.3492	11.2195	11.1054	13.0101
0.0827912	3.15483	1.08202	1.65756	Q13011	Q13011	Delta(3,5)-Delta(2,4)-dienoyl-CoA isomerase, mitochondrial	ECH1	1351	Color2 [A=255, R=169, G=169, B=169]	1	4					7	7	7	23.8	23.8	23.8	35.816	0	24.054	1578500	18	19	14.3997	14.5959	15.5875	15.5905	14.7136	14.6188	13.5618	14.0937	12.82	10.9923	11.2176	13.8268	10.146	12.4207	12.8393	13.1251	15.6143	15.4151
0.0641648	3.14585	1.1927	1.65345	Q15287-3;Q15287-2;Q15287	Q15287-3;Q15287-2;Q15287	RNA-binding protein with serine-rich domain 1	RNPS1	1498	Color2 [A=255, R=169, G=169, B=169]	1	4					3	3	3	16	16	16	30.354	0	14.136	344350	11	4	11.081	10.8052	12.3174	12.2939	14.068	15.3588	11.0496	11.6237	9.97599	11.1254	11.0833	11.0823	11.3272	10.2298	10.7159	9.95364	12.0407	11.7365
0.0024142	3.14571	2.61723	1.65339	P05204	P05204	Non-histone chromosomal protein HMG-17	HMGN2	395	Color2 [A=255, R=169, G=169, B=169]	1	4					4	4	3	43.3	43.3	34.4	9.3926	0	10.135	373240	2	17	13.8839	13.727	12.8576	13.0571	12.5703	12.2986	11.6795	11.0449	10.9017	11.1636	11.8785	11.2136	10.9754	10.5049	12.2278	12.3279	10.7277	11.7104
0.120526	3.14385	0.918918	1.65253	P57075;P57075-2;P57075-3	P57075;P57075-2;P57075-3	Ubiquitin-associated and SH3 domain-containing protein A	UBASH3A	1062	Color2 [A=255, R=169, G=169, B=169]	1	4					3	3	3	4.8	4.8	4.8	74.122	0.0015175	4.0005	317020	35	4	9.71194	10.7148	15.0522	14.9751	13.3034	13.7372	11.396	12.0051	12.6556	10.5064	11.8142	10.1853	12.743	11.2668	10.6399	10.8524	10.384	11.6934
0.034125	3.14125	1.46693	1.65134	Q92900-2;Q92900	Q92900-2;Q92900	Regulator of nonsense transcripts 1	UPF1	1811	Color2 [A=255, R=169, G=169, B=169]	1	4					17	17	17	22.1	22.1	22.1	123.03	0	90.508	2838700	57	36	13.7862	12.4408	15.3392	15.0456	16.1262	15.8768	11.8667	11.898	12.79	11.6057	11.9417	12.2353	12.5114	12.9419	14.1083	14.2416	12.7809	12.1226
0.0293422	3.13522	1.53251	1.64857	Q9NQT4	Q9NQT4	Exosome complex component RRP46	EXOSC5	2095	Color2 [A=255, R=169, G=169, B=169]	1	4					2	2	2	16.2	16.2	16.2	25.249	0	5.1136	112220	12	3	11.6136	11.5456	11.7226	12.1242	13.7379	13.8528	10.6367	10.7783	11.6142	11.4794	11.4079	13.3204	11.2502	8.8778	10.6908	10.1266	12.1645	11.5955
0.015184	3.13405	1.81861	1.64803	P38159-2;P38159;Q96E39;P38159-3;O75526	P38159-2;P38159;Q96E39	RNA-binding motif protein, X chromosome;RNA-binding motif protein, X chromosome, N-terminally processed;RNA binding motif protein, X-linked-like-1	RBMX;RBMXL1	824	Color2 [A=255, R=169, G=169, B=169]	1	4					7	7	7	19.3	19.3	19.3	40.846	0	13.847	1437000	25	19	15.178	13.2467	15.4838	15.5267	15.3021	15.4097	15.4163	15.3771	15.22	15.9679	15.7881	16.9139	12.8489	12.6171	12.5496	12.7819	14.5141	14.9474
6.89687e-05	3.13285	4.16135	1.64747	P13010	P13010	X-ray repair cross-complementing protein 5	XRCC5	526	Color2 [A=255, R=169, G=169, B=169]	1	4					31	31	31	44	44	44	82.704	0	218.9	17318000	38	182	17.0548	16.8128	16.7832	17.3946	17.5929	17.6909	15.7763	15.6357	15.6954	16.0719	15.6371	15.535	15.6025	15.7251	16.065	16.0346	15.142	14.875
0.0279041	3.12176	1.55433	1.64236	Q12972	Q12972	Nuclear inhibitor of protein phosphatase 1;Activator of RNA decay	PPP1R8	1350	Color2 [A=255, R=169, G=169, B=169]	1	4					1	1	1	4.3	4.3	4.3	38.478	0.0045045	2.7532	78188	14	2	10.4872	10.817	11.8113	12.0652	13.3457	13.5054	12.0395	10.833	10.2128	10.8607	11.3631	12.2376	9.53869	11.234	9.53615	9.69164	11.7304	10.4468
0.0400821	3.12165	1.39705	1.64231	O14776-2;O14776	O14776-2;O14776	Transcription elongation regulator 1	TCERG1	108	Color2 [A=255, R=169, G=169, B=169]	1	4					5	5	5	5.8	5.8	5.8	121.69	0	9.5915	397940	40	7	12.7434	11.8701	11.3024	11.744	14.7306	14.8096	11.3753	11.1518	11.3918	11.6692	11.8983	12.1489	10.1325	10.8306	11.2352	11.1321	12.0451	11.9707
0.038794	3.12029	1.41124	1.64168	P05423	P05423	DNA-directed RNA polymerase III subunit RPC4	POLR3D	400	Color2 [A=255, R=169, G=169, B=169]	1	4					1	1	1	4.5	4.5	4.5	44.395	0	5.3624	156430	22	1	11.5977	13.6521	13.5313	13.4571	13.4511	13.3788	11.0669	10.9993	10.8083	11.0792	11.5406	11.6787	12.9279	10.1443	9.51778	13.2516	11.2817	12.0947
0.0200873	3.11367	1.69708	1.63862	O75947-2;O75947	O75947-2;O75947	ATP synthase subunit d, mitochondrial	ATP5H	267	Color2 [A=255, R=169, G=169, B=169]	1	4					5	5	5	40.9	40.9	40.9	15.773	0	12.17	975840	8	15	14.2104	14.563	14.9667	15.1847	13.474	14.979	13.6295	13.2563	14.7123	9.18595	11.824	12.005	12.0099	11.9044	12.0894	12.4573	15.0443	14.0407
0.0267417	3.11352	1.57281	1.63855	P09622;P09622-2;P09622-3	P09622;P09622-2;P09622-3	Dihydrolipoyl dehydrogenase, mitochondrial	DLD	470	Color2 [A=255, R=169, G=169, B=169]	1	4					5	5	5	10.4	10.4	10.4	54.177	0	14.264	1021900	22	14	14.3071	13.7525	15.3846	15.0192	14.874	14.4236	14.053	13.9537	13.9581	9.67326	11.2274	11.2212	12.286	10.8627	12.5358	13.1079	14.7151	14.4221
0.176799	3.1124	0.75252	1.63803	Q8IYD2	Q8IYD2	Kelch domain-containing protein 8A	KLHDC8A	1705	Color2 [A=255, R=169, G=169, B=169]	1	4					1	1	1	5.7	5.7	5.7	38.859	0.0045331	2.8181	3305800	20	7	17.1153	17.1	16.7582	16.6344	17.5853	17.3003	14.5175	11.7139	15.3072	11.0338	11.6924	11.0184	17.0259	17.3093	17.2937	17.212	12.0346	11.7899
0.0925267	3.11217	1.03373	1.63792	Q14789-4;Q14789-3;Q14789;Q14789-2	Q14789-4;Q14789-3;Q14789;Q14789-2	Golgin subfamily B member 1	GOLGB1	1458	Color2 [A=255, R=169, G=169, B=169]	1	4					2	2	2	0.6	0.6	0.6	367.42	0.0040909	2.8445	1108600	187	2	10.3721	11.001	14.5575	15.118	10.9181	13.0662	11.092	13.773	11.0668	10.9101	14.8713	14.9561	10.5468	10.2718	10.8313	10.2273	12.1343	11.194
1.15013e-05	3.10555	4.93925	1.63485	P51991	P51991	Heterogeneous nuclear ribonucleoprotein A3	HNRNPA3	990	Color2 [A=255, R=169, G=169, B=169]	1	4					16	14	2	25.9	25.9	4.2	39.594	0	90.876	7143300	19	113	16.7063	16.8025	16.2402	16.4542	16.6985	16.8501	15.1468	15.0343	15.5969	15.5926	15.4044	15.1194	14.5548	14.5999	15.304	15.0451	14.7578	15.6811
0.0213698	3.0951	1.6702	1.62999	Q9NYP7-3;Q9NYP7;Q9NYP7-2	Q9NYP7-3;Q9NYP7;Q9NYP7-2	Elongation of very long chain fatty acids protein 5	ELOVL5	2154	Color2 [A=255, R=169, G=169, B=169]	1	4					1	1	1	14.8	14.8	14.8	9.5799	0	8.1087	119260	5	3	12.305	10.194	12.1551	12.8621	13.7673	13.9106	11.4589	11.2271	10.1194	9.87677	11.5723	13.1509	10.7212	10.1269	11.265	10.644	11.7419	10.9153
0.0793906	3.08738	1.10023	1.62638	P13804;P13804-2	P13804;P13804-2	Electron transfer flavoprotein subunit alpha, mitochondrial	ETFA	535	Color2 [A=255, R=169, G=169, B=169]	1	4					3	3	3	14.7	14.7	14.7	35.079	0	6.0991	498310	20	6	11.0428	13.0666	14.5653	15.0736	14.5546	14.6976	11.7021	9.92286	12.413	11.9313	13.3435	13.6824	12.1899	12.2658	12.2584	9.71538	13.4446	13.3681
0.284178	3.07799	0.54641	1.62199	P01860	P01860	Ig gamma-3 chain C region	IGHG3	353	Color2 [A=255, R=169, G=169, B=169]	1	4					6	4	2	26.5	18.6	11.1	41.287	0	11.345	938840	17	6	18.3281	13.3922	11.333	12.0523	9.92363	8.66906	10.8858	9.15891	10.1236	11.1289	10.9638	12.5099	10.5878	11.3141	10.4646	9.10784	10.6532	11.8389
0.0841143	3.07706	1.07513	1.62155	P13637;P13637-2;P13637-3	P13637;P13637-2;P13637-3	Sodium/potassium-transporting ATPase subunit alpha-3	ATP1A3	529	Color2 [A=255, R=169, G=169, B=169]	1	4					19	2	2	19.5	3.2	3.2	111.75	0.0010379	4.4819	224090	44	3	11.0886	10.117	14.733	14.654	12.3306	13.4172	10.3448	12.3426	9.77013	10.7233	12.6518	10.293	10.5493	10.4083	11.326	10.1873	11.9421	12.198
0.0555466	3.07164	1.25534	1.61901	P55209-3	P55209-3	Nucleosome assembly protein 1-like 1	NAP1L1	1046	Color2 [A=255, R=169, G=169, B=169]	1	4					6	1	1	20.4	4	4	37.344	0.0024716	3.7087	142530	10	2	10.8565	11.5751	10.6875	13.3341	14.4258	13.7716	11.5349	13.3483	10.9214	11.5212	11.3103	11.281	11.1253	10.6819	9.34254	10.4528	11.5029	11.8312
0.0328241	3.0655	1.48381	1.61612	Q13263;Q13263-2	Q13263;Q13263-2	Transcription intermediary factor 1-beta	TRIM28	1370	Color2 [A=255, R=169, G=169, B=169]	1	4					14	14	14	30.7	30.7	30.7	88.549	0	100.28	4502700	32	46	14.1071	14.8746	15.3141	15.2104	17.1023	17.1357	14.2925	12.977	12.9957	7.86245	12.4431	14.9037	14.0205	13.0554	14.9155	12.9199	15.4761	13.6601
0.00378341	3.06549	2.42212	1.61612	O94915	O94915	Protein furry homolog-like	FRYL	281	Color2 [A=255, R=169, G=169, B=169]	1	4					1	1	1	0.6	0.6	0.6	339.59	0.002004	3.8823	83287	135	2	12.3173	12.1321	11.5921	11.7489	13.4544	13.4977	10.5706	10.7551	10.1051	10.6217	11.5191	11.6927	11.0559	10.7853	10.4389	9.95026	10.9217	11.8938
0.000472966	3.05614	3.32517	1.61171	Q92945;Q96I24-2;Q96I24	Q92945	Far upstream element-binding protein 2	KHSRP	1816	Color2 [A=255, R=169, G=169, B=169]	1	4					17	17	15	31.8	31.8	28.3	73.114	0	99.064	4862800	35	61	16.2342	15.8144	15.4337	15.2384	16.8639	16.8276	15.009	15.3265	15.6247	15.8141	15.748	15.2761	13.9198	14.2383	14.5407	14.4257	14.9245	14.693
0.0258984	3.04244	1.58673	1.60523	Q9P2R3;Q9P2R3-2;Q9P2R3-4	Q9P2R3;Q9P2R3-2;Q9P2R3-4	Rabankyrin-5	ANKFY1	2177	Color2 [A=255, R=169, G=169, B=169]	1	4					2	2	2	2	2	2	128.4	0	7.584	211490	53	3	12.3959	10.3494	13.1524	13.0798	14.1554	13.7715	13.0105	13.1396	13.1077	12.0629	11.9954	10.8324	10.2577	10.9656	12.0745	10.8089	11.6739	11.4925
0.0482783	3.03933	1.31625	1.60375	Q9UKV3-3;Q9UKV3-2;Q9UKV3-5;Q9UKV3	Q9UKV3-3;Q9UKV3-2;Q9UKV3-5;Q9UKV3	Apoptotic chromatin condensation inducer in the nucleus	ACIN1	2240	Color2 [A=255, R=169, G=169, B=169]	1	4					4	4	4	10.6	10.6	10.6	67.565	0	10.959	204950	30	6	12.012	11.2143	10.9039	11.7976	13.6063	14.1526	10.3029	10.8211	10.268	10.7699	11.1094	11.398	9.29201	10.1618	9.68964	10.9835	11.7821	12.1551
0.0136075	3.03716	1.86622	1.60272	Q9NTJ5-2;Q9NTJ5	Q9NTJ5-2;Q9NTJ5	Phosphatidylinositide phosphatase SAC1	SACM1L	2120	Color2 [A=255, R=169, G=169, B=169]	1	4					4	4	4	12.4	12.4	12.4	60.852	0	15.198	873940	28	17	15.7092	14.5566	13.3597	13.9776	14.2104	14.1066	13.6304	13.3815	13.9196	12.7769	10.9041	12.1772	12.2739	13.4916	13.8328	13.5836	11.7613	11.3607
0.121068	3.03434	0.91697	1.60138	P29590-14;P29590-10;P29590-4;P29590-12;P29590-2;P29590-5;P29590-9;P29590-13;P29590-3;P29590-8;P29590-11;P29590	P29590-14;P29590-10;P29590-4;P29590-12;P29590-2;P29590-5;P29590-9;P29590-13;P29590-3;P29590-8;P29590-11;P29590	Protein PML	PML	724	Color2 [A=255, R=169, G=169, B=169]	1	4					1	1	1	2.8	2.8	2.8	47.574	0.0015167	3.9836	222870	26	2	11.2341	10.0606	12.0476	10.7614	14.985	14.9876	11.8194	11.6313	12.3721	12.0969	11.5107	11.6749	10.3204	9.45537	11.9188	10.3751	11.0824	11.316
0.000972162	3.03186	3.01226	1.60021	P42229;P51692;P42229-2	P42229;P51692;P42229-2	Signal transducer and activator of transcription 5A;Signal transducer and activator of transcription 5B	STAT5A;STAT5B	860	Color2 [A=255, R=169, G=169, B=169]	1	4					2	2	2	2.5	2.5	2.5	90.646	0.0041152	2.8914	91782	41	3	11.1172	12.0477	12.2263	12.0087	12.7587	12.3973	10.7132	11.5848	10.2759	11.5863	11.4631	11.8295	10.4039	9.76942	9.75814	10.6432	11.0467	11.3335
0.0436332	3.03082	1.36018	1.59971	Q92556;Q92556-3;Q92556-2;Q96JJ3-3;Q96JJ3	Q92556;Q92556-3	Engulfment and cell motility protein 1	ELMO1	1790	Color2 [A=255, R=169, G=169, B=169]	1	4					13	13	13	25.4	25.4	25.4	83.829	0	105.68	3465900	39	70	15.1477	14.8203	15.2978	15.3803	15.3979	15.7269	15.3121	15.0626	15.1025	14.764	13.5612	11.5286	14.4628	14.7267	14.8434	14.9119	12.2628	10.9651
0.000192098	3.0251	3.71648	1.59698	P14866;P14866-2;Q8WVV9-5;Q8WVV9-4;Q8WVV9	P14866;P14866-2	Heterogeneous nuclear ribonucleoprotein L	HNRNPL	552	Color2 [A=255, R=169, G=169, B=169]	1	4					18	18	18	43.1	43.1	43.1	64.132	0	221.75	13550000	20	135	16.8625	16.9319	16.4958	16.6178	17.1201	17.3115	15.9089	16.0336	16.1091	16.1011	15.6338	15.5639	14.7478	14.6804	15.0268	15.2245	15.9623	16.116
0.0144572	3.01234	1.83992	1.59088	P82979	P82979	SAP domain-containing ribonucleoprotein	SARNP	1231	Color2 [A=255, R=169, G=169, B=169]	1	4					2	2	2	13.3	13.3	13.3	23.671	0	7.4125	117130	12	3	11.4932	12.2236	10.6699	11.2544	13.4167	13.3487	11.8489	11.2587	11.3642	10.0897	11.5553	9.97034	10.3136	10.1392	10.3054	9.5607	11.2232	11.3191
0.0414037	3.01004	1.38296	1.58978	P16930;P16930-2	P16930;P16930-2	Fumarylacetoacetase	FAH	579	Color2 [A=255, R=169, G=169, B=169]	1	4					2	2	2	4.5	4.5	4.5	46.374	0	5.9164	322730	23	3	14.3618	14.2132	14.7828	14.8185	12.9481	13.6278	13.4881	13.6855	9.8725	11.3758	12.2941	10.9719	11.7637	13.1829	13.8927	14.2094	11.9089	10.2558
0.00058135	3.00509	3.23556	1.58741	Q53EZ4;Q53EZ4-2	Q53EZ4;Q53EZ4-2	Centrosomal protein of 55 kDa	CEP55	1582	Color2 [A=255, R=169, G=169, B=169]	1	4					10	10	10	26.1	26.1	26.1	54.178	0	27.027	1869000	25	29	14.3268	15.3204	14.6359	14.8357	15.3013	15.01	13.3628	14.3003	13.9722	10.6134	13.9834	14.1025	13.6741	13.0065	13.9723	14.0595	12.3791	12.8141
0.0023094	3.00433	2.6365	1.58704	P08574	P08574	Cytochrome c1, heme protein, mitochondrial	CYC1	445	Color2 [A=255, R=169, G=169, B=169]	1	4					2	2	2	8.9	8.9	8.9	35.422	0.0024582	3.6653	118120	17	3	13.0849	13.1966	11.553	12.1867	12.7639	13.053	13.5882	12.5684	11.9186	10.423	12.6697	11.592	11.1749	9.90167	10.7507	10.9965	11.4996	11.9925
7.71237e-05	3.00078	4.11281	1.58534	P31943	P31943	Heterogeneous nuclear ribonucleoprotein H;Heterogeneous nuclear ribonucleoprotein H, N-terminally processed	HNRNPH1	759	Color2 [A=255, R=169, G=169, B=169]	1	4					14	14	9	47.4	47.4	31.2	49.229	0	323.31	13152000	18	152	17.5719	17.1262	17.1091	17.3477	17.4405	17.3079	16.1995	16.3198	16.3195	16.387	15.8952	16.1712	15.2674	15.4436	15.3413	15.4001	16.5786	16.3601
0.000124865	2.99284	3.90356	1.58151	P53396;P53396-2;P53396-3	P53396;P53396-2;P53396-3	ATP-citrate synthase	ACLY	1012	Color2 [A=255, R=169, G=169, B=169]	1	4					38	38	38	42.2	42.2	42.2	120.84	0	323.31	21465000	59	182	16.7926	16.6804	17.0936	17.1888	17.5607	17.7695	16.1351	15.9009	16.0604	16.2385	15.9075	15.8601	15.8227	15.9887	15.8733	15.9319	15.1039	14.8761
0.00212399	2.98999	2.67285	1.58014	Q12906-5;Q12906-4;Q12906-2;Q12906-6;Q12906-3;Q12906;Q12906-7;Q96SI9-2;Q96SI9	Q12906-5;Q12906-4;Q12906-2;Q12906-6;Q12906-3;Q12906;Q12906-7	Interleukin enhancer-binding factor 3	ILF3	1346	Color2 [A=255, R=169, G=169, B=169]	1	4					11	11	11	20.7	20.7	20.7	74.606	0	61.595	3305600	34	40	16.0068	15.092	15.5595	15.8851	16.8727	16.9442	15.7444	15.6166	15.3971	14.8469	16.1102	16.078	14.5127	14.6072	14.9828	15.1873	13.9817	13.6077
0.001785	2.98652	2.74836	1.57846	P61619;P61619-3;Q9H9S3-2;Q9H9S3-3;Q9H9S3	P61619;P61619-3	Protein transport protein Sec61 subunit alpha isoform 1	SEC61A1	1111	Color2 [A=255, R=169, G=169, B=169]	1	4					3	3	3	6.7	6.7	6.7	52.264	0	6.0651	765160	16	9	14.4978	14.735	13.637	13.7282	14.6549	14.1116	12.99	13.03	13.666	11.7625	12.506	12.3342	12.9105	12.8895	13.1851	13.2662	11.1441	12.4982
0.000853964	2.98239	3.06856	1.57647	P26196	P26196	Probable ATP-dependent RNA helicase DDX6	DDX6	684	Color2 [A=255, R=169, G=169, B=169]	1	4					13	13	12	37.5	37.5	34.8	54.416	0	51.887	3882600	28	47	14.9447	15.7717	14.8391	15.3657	16.3947	16.3808	15.7153	15.8652	15.764	16.5853	14.7202	15.3037	13.7449	14.455	14.3415	14.5532	13.5249	13.6184
0.00112877	2.97341	2.94739	1.57212	Q99808;Q99808-2	Q99808;Q99808-2	Equilibrative nucleoside transporter 1	SLC29A1	1948	Color2 [A=255, R=169, G=169, B=169]	1	4					3	3	3	9.9	9.9	9.9	50.219	0	8.2045	483050	15	6	12.8464	13.1628	13.694	14.3117	14.3315	14.461	12.7618	12.3141	13.1821	11.1019	13.2879	13.1792	12.4551	12.3283	12.5275	12.84	11.445	11.7789
0.0392789	2.97276	1.40584	1.5718	O43660-2;O43660	O43660-2;O43660	Pleiotropic regulator 1	PLRG1	175	Color2 [A=255, R=169, G=169, B=169]	1	4					2	2	2	5.9	5.9	5.9	56.289	0	7.3421	165180	31	3	11.9947	9.45648	12.4529	12.5774	12.7908	14.0704	12.2892	11.7464	11.1066	11.3441	11.9727	11.4235	9.81951	10.248	10.9318	10.575	11.3944	10.9431
0.0127838	2.96614	1.89334	1.56859	P36915;P36915-2	P36915;P36915-2	Guanine nucleotide-binding protein-like 1	GNL1	814	Color2 [A=255, R=169, G=169, B=169]	1	4					3	3	3	8.4	8.4	8.4	68.66	0.0010315	4.3944	273400	31	3	14.0851	14.1627	13.6789	12.039	14.4459	13.9008	10.9362	11.2574	10.467	12.3747	10.8937	10.6933	13.3154	12.885	12.3682	10.6751	11.9325	11.7246
3.60253e-08	2.96574	7.44339	1.56839	P22234;P22234-2	P22234;P22234-2	Multifunctional protein ADE2;Phosphoribosylaminoimidazole-succinocarboxamide synthase;Phosphoribosylaminoimidazole carboxylase	PAICS	641	Color2 [A=255, R=169, G=169, B=169]	1	4					18	18	18	44	44	44	47.079	0	148.13	20588000	19	158	17.7738	17.7316	17.7633	17.7402	17.8503	17.8453	17.2704	17.2316	17.2897	17.6199	17.4866	17.2566	16.373	16.2587	16.4178	16.3812	16.1057	15.7577
0.06316	2.96239	1.19956	1.56676	Q9UKL0	Q9UKL0	REST corepressor 1	RCOR1	2238	Color2 [A=255, R=169, G=169, B=169]	1	4					1	1	1	3.3	3.3	3.3	53.327	0.0024691	3.699	102420	24	1	10.6038	11.2097	10.2067	12.8429	14.1404	13.3297	10.9408	11.3214	10.4534	10.5123	11.2509	11.589	9.38859	10.2194	10.755	9.98313	10.5419	12.0446
0.131179	2.95785	0.882135	1.56455	O75475;O75475-3;O75475-2	O75475;O75475-3;O75475-2	PC4 and SFRS1-interacting protein	PSIP1	248	Color2 [A=255, R=169, G=169, B=169]	1	4					7	7	7	16.8	16.8	16.8	60.103	0	10.371	326620	28	11	9.86088	10.4914	12.0278	12.2948	14.2775	13.2374	11.0277	11.5729	10.9252	11.1831	11.816	12.5141	11.3028	8.30944	8.70002	10.3839	12.041	12.0654
0.0286463	2.9578	1.54293	1.56452	O95777	O95777	U6 snRNA-associated Sm-like protein LSm8	LSM8	319	Color2 [A=255, R=169, G=169, B=169]	1	4					1	1	1	16.7	16.7	16.7	10.403	0	5.7768	280770	7	11	14.6532	14.8351	12.8346	13.3092	12.8685	13.1536	13.7998	13.5392	13.9727	11.4121	11.6017	10.4363	12.0697	13.1302	13.0519	12.8676	10.4818	10.6657
0.00735347	2.95621	2.13351	1.56375	Q96IX5	Q96IX5	Up-regulated during skeletal muscle growth protein 5	USMG5	1885	Color2 [A=255, R=169, G=169, B=169]	1	4					2	2	2	27.6	27.6	27.6	6.4575	0	12.707	1108400	3	16	14.9113	14.8482	15.0424	14.7348	15.3229	15.3184	14.3825	14.5531	14.7976	10.8295	11.3688	12.771	12.1137	12.4011	13.2907	13.5161	14.6978	14.7762
0.0046344	2.95139	2.33401	1.56139	P40937-2;P40937	P40937-2;P40937	Replication factor C subunit 5	RFC5	843	Color2 [A=255, R=169, G=169, B=169]	1	4					2	2	2	11.3	11.3	11.3	36.104	0	7.4936	200720	21	5	11.8013	11.9918	11.7121	12.1451	13.7724	13.975	10.8519	10.6665	10.402	12.3211	11.2405	11.1511	10.854	10.9428	11.049	11.3684	11.1507	10.6644
0.00145919	2.94824	2.83589	1.55985	Q9HAV7	Q9HAV7	GrpE protein homolog 1, mitochondrial	GRPEL1	2066	Color2 [A=255, R=169, G=169, B=169]	1	4					3	3	3	26.7	26.7	26.7	24.279	0	7.9082	311630	15	6	12.9803	12.6882	12.2692	12.5667	14.1905	13.6704	11.6722	11.3602	13.0583	10.3293	11.4063	11.1327	10.7386	11.3863	11.9075	11.9346	11.1609	11.8784
0.0577191	2.93397	1.23868	1.55285	O94776;O94776-2	O94776	Metastasis-associated protein MTA2	MTA2	274	Color2 [A=255, R=169, G=169, B=169]	1	4					6	6	6	13.5	13.5	13.5	75.022	0	30.797	706510	45	9	12.8663	12.0487	11.9718	13.5784	16.3083	14.5768	11.1554	12.8738	10.9359	10.9236	13.7002	11.2071	12.2565	12.2104	10.8048	12.2296	12.0002	12.5316
0.0387351	2.9204	1.4119	1.54617	Q9H8S9-2;Q9H8S9;Q7L9L4;Q7L9L4-2	Q9H8S9-2;Q9H8S9;Q7L9L4;Q7L9L4-2	MOB kinase activator 1A;MOB kinase activator 1B	MOB1A;MOB1B	1665	Color2 [A=255, R=169, G=169, B=169]	1	4					2	2	2	17.6	17.6	17.6	16.928	0.0010256	4.2566	584740	6	5	13.7214	14.0559	13.3907	13.9043	14.5312	14.5531	11.9648	11.3994	13.7809	11.4551	11.2829	10.11	13.3462	13.6539	13.2773	13.2874	11.5452	9.76959
0.0115122	2.91554	1.93884	1.54376	Q9UGV2;Q9UGV2-2;Q9UGV2-3	Q9UGV2;Q9UGV2-2;Q9UGV2-3	Protein NDRG3	NDRG3	2204	Color2 [A=255, R=169, G=169, B=169]	1	4					6	6	6	29.3	29.3	29.3	41.408	0	34	1290900	15	18	14.2751	14.8234	14.1648	14.4194	15.2906	14.9255	10.2576	9.30256	11.0763	14.2089	12.1148	10.3561	13.1709	14.0133	14.0871	13.9581	11.9359	11.4707
0.000537008	2.90016	3.27002	1.53613	P49321-2;P49321-4;P49321;P49321-3	P49321-2;P49321-4;P49321;P49321-3	Nuclear autoantigenic sperm protein	NASP	928	Color2 [A=255, R=169, G=169, B=169]	1	4					3	3	3	9.6	9.6	9.6	48.804	0	19.575	1439000	22	20	15.7753	15.2308	13.8642	14.217	15.2318	15.1122	13.6116	13.7359	14.0568	18.3913	14.9079	14.1498	12.9263	13.451	13.5774	13.3502	13.4481	13.4615
0.122534	2.89265	0.911744	1.53239	P30049	P30049	ATP synthase subunit delta, mitochondrial	ATP5D	734	Color2 [A=255, R=169, G=169, B=169]	1	4					2	2	2	13.7	13.7	13.7	17.49	0.0010482	4.6154	367890	5	7	11.3442	10.3124	14.5344	13.4895	14.3034	14.5247	14.2385	14.9814	15.1146	10.462	11.6581	12.5772	11.9923	11.0351	10.4993	10.4484	13.8808	11.4582
0.0108792	2.88686	1.9634	1.5295	O60306	O60306	Intron-binding protein aquarius	AQR	203	Color2 [A=255, R=169, G=169, B=169]	1	4					4	4	4	3.6	3.6	3.6	171.29	0	11.564	243070	68	6	12.3366	12.5472	10.9654	11.9733	13.8471	13.5231	10.8472	10.0753	10.7222	10.7955	10.9868	11.1365	11.3133	9.90864	10.8648	11.4981	11.3672	11.0636
0.147182	2.88483	0.832147	1.52849	P23921	P23921	Ribonucleoside-diphosphate reductase large subunit	RRM1	665	Color2 [A=255, R=169, G=169, B=169]	1	4					7	7	7	10.4	10.4	10.4	90.069	0	14.123	592280	44	11	9.90133	11.053	11.5724	11.8299	15.4833	14.5601	10.0829	11.8384	10.1628	9.73725	10.4503	10.6545	10.5429	10.6794	10.1439	9.71737	11.7168	12.4287
1.92101e-05	2.88465	4.71647	1.5284	P61978-3	P61978-3	Heterogeneous nuclear ribonucleoprotein K	HNRNPK	1124	Color2 [A=255, R=169, G=169, B=169]	1	4					22	22	1	61.6	61.6	2.7	48.562	0	323.31	17076000	25	194	16.8616	16.8965	16.8233	16.8775	17.351	17.613	16.1145	15.8992	16.3532	16.5307	16.1741	16.1933	15.2	15.3295	15.4205	15.3251	16.1577	15.8198
0.0954688	2.88432	1.02014	1.52823	O43264-2;O43264	O43264-2;O43264	Centromere/kinetochore protein zw10 homolog	ZW10	157	Color2 [A=255, R=169, G=169, B=169]	1	4					2	2	2	3.7	3.7	3.7	76.806	0	12.442	433060	35	5	11.2022	13.675	13.8368	15.0739	14.7395	14.3701	13.8399	13.9656	12.0801	11.1392	11.9453	12.0109	9.92877	13.4338	14.0604	12.1779	11.3749	12.7523
0.00429133	2.88188	2.36741	1.52701	Q4G0F5	Q4G0F5	Vacuolar protein sorting-associated protein 26B	VPS26B	1576	Color2 [A=255, R=169, G=169, B=169]	1	4					3	3	3	17	17	17	39.154	0	9.1558	435630	20	7	13.5375	13.63	13.0791	13.5582	14.2644	14.6693	12.8505	12.8361	12.8493	12.1015	10.4177	11.3172	11.718	12.221	12.5855	12.9489	10.9171	13.186
0.000522005	2.87977	3.28233	1.52595	P07910-2;P07910;P07910-4;P07910-3;P0DMR1;O60812;B7ZW38;B2RXH8;Q86SE5;Q86SE5-3	P07910-2;P07910;P07910-4;P07910-3	Heterogeneous nuclear ribonucleoproteins C1/C2	HNRNPC	435	Color2 [A=255, R=169, G=169, B=169]	1	4					17	17	17	53.9	53.9	53.9	32.337	0	131.93	12630000	18	120	16.2428	16.2452	17.2501	17.2362	17.6303	17.6551	15.5175	15.2331	15.418	9.40382	15.1038	15.2365	15.074	15.1551	15.5607	15.4697	16.0566	15.7878
0.000126745	2.878	3.89707	1.52507	P23246;P23246-2	P23246;P23246-2	Splicing factor, proline- and glutamine-rich	SFPQ	651	Color2 [A=255, R=169, G=169, B=169]	1	4					19	18	18	34.8	33.4	33.4	76.149	0	167.4	8185600	30	86	16.8595	16.6971	15.9105	16.3107	17.1806	17.2086	15.9728	16.0413	16.0714	16.2014	15.961	15.83	14.7376	15.0539	15.1996	14.9076	15.7261	15.3918
0.0480502	2.87715	1.3183	1.52464	P33240-2;P33240	P33240-2;P33240	Cleavage stimulation factor subunit 2	CSTF2	773	Color2 [A=255, R=169, G=169, B=169]	1	4					1	1	1	2	2	2	59.251	0.0053074	2.6287	206900	24	4	11.8316	10.4049	13.452	12.714	14.402	14.3412	10.9945	12.7798	11.8794	11.2501	11.1262	11.6576	10.7599	11.3016	12.0353	11.9518	10.6111	11.3382
0.00725865	2.87576	2.13914	1.52394	Q9NWY4;A8MVJ9	Q9NWY4	UPF0609 protein C4orf27	C4orf27	2139	Color2 [A=255, R=169, G=169, B=169]	1	4					3	3	3	11.3	11.3	11.3	39.436	0	17.185	184950	19	5	11.8871	12.1691	11.0345	11.6391	13.7299	13.2999	10.4711	11.1108	11.617	11.5149	11.4767	11.9695	10.2655	10.4944	10.9763	10.7513	10.6404	11.4881
0.0233975	2.87258	1.63083	1.52235	Q96J01-2;Q96J01	Q96J01-2;Q96J01	THO complex subunit 3	THOC3	1887	Color2 [A=255, R=169, G=169, B=169]	1	4					4	4	4	12.8	12.8	12.8	36.031	0	10.43	298460	15	6	11.9485	11.5027	12.1657	11.9494	14.5049	13.9939	10.4649	11.6201	10.6682	10.3977	10.6916	11.2287	11.0277	10.9226	10.16	11.2395	11.5859	11.9955
0.181893	2.86858	0.740185	1.52034	Q9NQ88	Q9NQ88	Fructose-2,6-bisphosphatase TIGAR	TIGAR	2089	Color2 [A=255, R=169, G=169, B=169]	1	4					1	1	1	6.3	6.3	6.3	30.062	0	29.766	401410	14	8	9.23732	14.1164	14.1828	14.229	15.0993	14.9718	12.2285	12.7301	12.9956	10.2774	11.3236	11.3192	12.6268	10.7618	13.5384	13.6165	11.8061	10.365
0.0202431	2.86565	1.69372	1.51886	O43252	O43252	Bifunctional 3-phosphoadenosine 5-phosphosulfate synthase 1;Sulfate adenylyltransferase;Adenylyl-sulfate kinase	PAPSS1	156	Color2 [A=255, R=169, G=169, B=169]	1	4					3	3	3	5.6	5.6	5.6	70.832	0	7.851	339270	33	7	12.6418	12.0531	12.5645	12.5381	14.7901	14.3193	12.2865	12.0793	12.2368	11.6862	10.6943	11.8435	11.9136	12.0097	12.2355	12.1601	10.2872	11.1878
0.154311	2.85639	0.811604	1.51419	Q92882	Q92882	Osteoclast-stimulating factor 1	OSTF1	1809	Color2 [A=255, R=169, G=169, B=169]	1	4					2	2	2	13.1	13.1	13.1	23.787	0	10.935	474110	12	5	10.6805	10.8455	15.0528	15.0465	15.4215	13.4834	12.2527	12.0042	13.2064	12.6029	12.5056	11.9217	12.5156	12.7145	10.5169	12.7177	10.6109	12.3695
0.000321128	2.84901	3.49332	1.51046	Q9Y6M7-11;Q9Y6M7-14;Q9Y6M7-10;Q9Y6M7-5;Q9Y6M7-4;Q9Y6M7-3;Q9Y6M7-2;Q9Y6M7-9;Q9Y6M7-6;Q9Y6M7-13;Q9Y6M7-12;Q9Y6M7;Q9Y6M7-8;Q9Y6M7-7	Q9Y6M7-11;Q9Y6M7-14;Q9Y6M7-10;Q9Y6M7-5;Q9Y6M7-4;Q9Y6M7-3;Q9Y6M7-2;Q9Y6M7-9;Q9Y6M7-6;Q9Y6M7-13;Q9Y6M7-12;Q9Y6M7;Q9Y6M7-8;Q9Y6M7-7	Sodium bicarbonate cotransporter 3	SLC4A7	2358	Color2 [A=255, R=169, G=169, B=169]	1	4					1	1	1	3.7	3.7	3.7	52.248	0	14.64	160340	29	2	13.58	13.4272	13.2016	13.294	13.3562	13.6756	10.4877	10.2419	11.6682	11.16	11.112	11.9465	11.8244	12.3317	12.3173	12.1144	12.2779	10.6063
0.000831071	2.84138	3.08036	1.50659	O00154-4;O00154-6;O00154-7;O00154;O00154-2;O00154-3;O00154-5	O00154-4;O00154-6;O00154-7;O00154;O00154-2;O00154-3;O00154-5	Cytosolic acyl coenzyme A thioester hydrolase	ACOT7	63	Color2 [A=255, R=169, G=169, B=169]	1	4					10	10	10	34.9	34.9	34.9	37.419	0	83.968	6333700	18	69	16.0035	14.8943	16.72	16.5932	16.5372	16.9509	15.0684	15.2604	15.0776	12.7884	14.7583	14.5201	14.9906	14.7833	14.8603	14.812	14.8853	14.328
0.0157106	2.82449	1.80381	1.49799	Q15459;Q15459-2	Q15459;Q15459-2	Splicing factor 3A subunit 1	SF3A1	1515	Color2 [A=255, R=169, G=169, B=169]	1	4					5	5	5	8.2	8.2	8.2	88.885	0	42.259	1111800	41	16	12.8041	15.1006	14.9725	15.4674	15.5053	15.9853	13.6704	14.3572	14.1307	10.3507	14.3087	14.4691	13.326	12.8576	12.8736	13.5207	14.3209	13.9483
0.00120263	2.81483	2.91987	1.49305	Q9UBV8	Q9UBV8	Peflin	PEF1	2195	Color2 [A=255, R=169, G=169, B=169]	1	4					2	2	2	8.5	8.5	8.5	30.381	0	6.4622	289820	8	7	13.7021	13.7021	14.2744	14.1621	13.345	13.3599	12.4579	12.5339	12.5009	10.361	11.7968	10.941	12.6204	12.4294	12.8412	12.8514	11.012	11.8328
0.110396	2.81112	0.957045	1.49114	O43172-2;O43172	O43172-2;O43172	U4/U6 small nuclear ribonucleoprotein Prp4	PRPF4	152	Color2 [A=255, R=169, G=169, B=169]	1	4					5	5	5	16.7	16.7	16.7	58.32	0	13.638	372140	30	6	11.9636	9.7088	11.0042	10.9516	14.7356	14.4913	11.6702	10.3807	11.904	11.3872	11.4767	11.2837	10.4782	9.89455	10.9162	10.7886	10.939	10.8917
0.0593014	2.80015	1.22693	1.4855	Q9Y3B4	Q9Y3B4	Splicing factor 3B subunit 6	SF3B6	2307	Color2 [A=255, R=169, G=169, B=169]	1	4					1	1	1	11.2	11.2	11.2	14.585	0.0036731	2.9611	142980	8	2	10.9122	13.1509	10.4544	12.513	14.1025	13.3073	10.7407	10.2922	11.4494	11.1867	10.7963	11.2495	9.41226	11.0343	10.7385	11.9942	10.5695	11.7785
0.0105711	2.79688	1.97588	1.48382	Q8IWS0-3;Q8IWS0;Q8IWS0-4;Q8IWS0-2;Q8IWS0-5	Q8IWS0-3;Q8IWS0;Q8IWS0-4;Q8IWS0-2;Q8IWS0-5	PHD finger protein 6	PHF6	1700	Color2 [A=255, R=169, G=169, B=169]	1	4					4	4	4	16.8	16.8	16.8	41.219	0	16.147	182530	21	4	12.5339	12.4412	11.4572	11.7511	13.0862	13.5338	12.1265	10.808	10.9506	11.2617	10.9756	11.8147	11.9913	10.7154	9.52439	10.86	11.2197	11.5896
0.0153578	2.79405	1.81367	1.48236	Q13045;Q13045-3;Q13045-2	Q13045;Q13045-3;Q13045-2	Protein flightless-1 homolog	FLII	1353	Color2 [A=255, R=169, G=169, B=169]	1	4					10	10	10	12	12	12	144.75	0	40.343	1448100	63	24	13.7034	13.9962	14.0922	13.7899	14.7697	15.257	13.5498	13.7414	13.8112	9.77767	12.1808	11.1259	13.3836	13.4001	13.4676	13.6207	11.7675	11.0747
0.0968273	2.79047	1.014	1.48051	Q8TF42	Q8TF42	Ubiquitin-associated and SH3 domain-containing protein B	UBASH3B	1761	Color2 [A=255, R=169, G=169, B=169]	1	4					4	4	4	6.6	6.6	6.6	72.695	0	9.2978	480310	32	8	13.5985	10.6925	15.0185	15.1928	14.0663	13.8608	11.1113	11.6152	10.3027	12.9968	12.175	11.2141	13.5742	10.3491	12.9392	12.7565	11.6872	12.2403
0.0184702	2.78928	1.73353	1.47989	Q9Y3I0	Q9Y3I0	tRNA-splicing ligase RtcB homolog	RTCB	2311	Color2 [A=255, R=169, G=169, B=169]	1	4					17	17	17	42	42	42	55.21	0	43.271	3672000	24	41	14.5933	13.3112	15.7555	15.5716	16.1612	16.2158	15.6836	15.8318	15.8225	15.6389	15.1084	15.8426	13.1083	14.3986	13.5069	13.0713	14.3994	14.2446
0.0163847	2.78758	1.78556	1.47901	O60610-2;O60610-3;O60610	O60610-2;O60610-3;O60610	Protein diaphanous homolog 1	DIAPH1	209	Color2 [A=255, R=169, G=169, B=169]	1	4					19	19	19	19.7	19.7	19.7	138.91	0	110.14	6047200	59	81	15.2414	15.3122	16.0462	15.9743	16.0774	16.1356	13.9899	14.1596	14.2962	11.6583	13.9073	13.3414	14.8476	14.9271	15.4205	15.07	13.1276	12.5203
0.0683816	2.78108	1.16506	1.47564	P09669	P09669	Cytochrome c oxidase subunit 6C	COX6C	472	Color2 [A=255, R=169, G=169, B=169]	1	4					1	1	1	17.3	17.3	17.3	8.7813	0.0032318	3.0017	143250	4	4	13.7978	14.5049	11.1873	10.9755	13.3034	13.6096	11.3497	10.6249	11.3859	9.62432	11.4368	11.1017	10.7983	10.0044	12.6258	12.2866	10.9684	11.8411
0.0226954	2.76303	1.64406	1.46625	Q16718	Q16718	NADH dehydrogenase [ubiquinone] 1 alpha subcomplex subunit 5	NDUFA5	1555	Color2 [A=255, R=169, G=169, B=169]	1	4					1	1	1	13.8	13.8	13.8	13.459	0	30.203	102070	5	3	13.1697	13.2843	10.6086	13.0236	13.3491	12.878	10.9825	10.9484	12.7385	11.2964	11.8767	12.6155	11.2057	10.3444	10.9355	10.5619	12.4455	12.0229
0.00173012	2.75141	2.76192	1.46017	P55735;P55735-2;P55735-4;P55735-3	P55735;P55735-2;P55735-4;P55735-3	Protein SEC13 homolog	SEC13	1050	Color2 [A=255, R=169, G=169, B=169]	1	4					8	8	8	43.2	43.2	43.2	35.54	0	31.054	1719200	13	12	14.8579	13.6019	14.7266	15.5585	15.1917	15.1242	15.0895	14.0131	14.2996	14.0137	14.3435	13.8643	13.4485	13.8546	12.418	13.4285	13.7568	13.3934
0.158577	2.73906	0.799759	1.45368	Q7L014	Q7L014	Probable ATP-dependent RNA helicase DDX46	DDX46	1656	Color2 [A=255, R=169, G=169, B=169]	1	4					3	2	2	4.5	3.8	3.8	117.36	0	21.408	184000	53	4	9.66665	10.5816	14.8144	14.984	10.9972	11.4494	12.4897	12.1963	12.5818	11.4188	12.4587	12.0668	10.9221	10.1066	10.043	10.203	11.0154	11.4811
0.127521	2.7236	0.894419	1.44551	Q9UKX7-2;Q9UKX7	Q9UKX7-2;Q9UKX7	Nuclear pore complex protein Nup50	NUP50	2241	Color2 [A=255, R=169, G=169, B=169]	1	4					5	5	5	17.3	17.3	17.3	46.862	0	23.982	337750	28	11	11.2587	11.2442	11.2005	11.9431	14.6295	14.5746	9.89003	11.7716	9.78356	11.7259	11.3268	11.0279	10.5044	10.914	8.69363	11.8755	12.1783	12.0117
0.128435	2.72175	0.891315	1.44454	Q4G176	Q4G176	Acyl-CoA synthetase family member 3, mitochondrial	ACSF3	1577	Color2 [A=255, R=169, G=169, B=169]	1	4					3	3	3	8.7	8.7	8.7	64.129	0	5.6935	167580	31	3	9.33844	10.4235	14.0794	13.9454	13.3788	13.4473	10.3663	10.5934	11.5669	10.7028	12.8081	12.3827	9.95644	11.1062	10.5161	11.1342	11.3503	11.8824
0.0120577	2.71699	1.91874	1.44201	Q9Y3Y2-4;Q9Y3Y2;Q9Y3Y2-3	Q9Y3Y2-4;Q9Y3Y2;Q9Y3Y2-3	Chromatin target of PRMT1 protein	CHTOP	2316	Color2 [A=255, R=169, G=169, B=169]	1	4					1	1	1	6.4	6.4	6.4	21.918	0	7.8368	127200	9	2	11.9106	12.6675	11.9608	12.1351	13.9185	13.4226	10.9004	12.1037	10.7087	9.55227	11.7537	11.2117	10.5492	11.2363	12.1682	11.7052	11.6641	10.04
0.031872	2.70877	1.49659	1.43764	Q08170	Q08170	Serine/arginine-rich splicing factor 4	SRSF4	1317	Color2 [A=255, R=169, G=169, B=169]	1	4					3	1	1	7.5	3.2	3.2	56.678	0.002474	3.7199	134340	13	2	12.1549	12.2905	11.6992	11.8826	13.989	14.0941	10.7739	10.3333	9.87072	11.1792	11.7955	12.105	10.5187	9.70313	11.7774	11.7043	11.8106	11.9702
0.000546211	2.70831	3.26264	1.43739	P18031	P18031	Tyrosine-protein phosphatase non-receptor type 1	PTPN1	598	Color2 [A=255, R=169, G=169, B=169]	1	4					2	2	2	7.8	7.8	7.8	49.966	0	6.6352	172290	29	3	12.7804	12.4078	12.6002	12.7968	12.8048	13.3622	11.2246	10.802	10.9999	10.1733	12.6898	11.7376	11.7221	11.2628	11.9614	11.9542	10.6892	10.5382
0.100873	2.70791	0.996225	1.43718	Q29RF7;Q29RF7-3	Q29RF7;Q29RF7-3	Sister chromatid cohesion protein PDS5 homolog A	PDS5A	1567	Color2 [A=255, R=169, G=169, B=169]	1	4					5	4	4	5.7	4.8	4.8	150.83	0	25.39	256890	75	6	13.6913	12.7666	9.96334	11.1947	14.6342	14.4446	10.3324	11.2497	10.2085	10.9138	11.1306	10.9216	12.2018	10.8846	10.647	11.5626	11.3461	11.4295
0.000608013	2.70004	3.21609	1.43298	P52272-2;P52272	P52272-2;P52272	Heterogeneous nuclear ribonucleoprotein M	HNRNPM	992	Color2 [A=255, R=169, G=169, B=169]	1	4					26	26	26	48.3	48.3	48.3	73.62	0	177.37	9920300	47	97	16.7134	16.9101	16.6094	16.819	17.2088	17.1058	15.481	15.668	16.3031	16.0736	14.0555	13.0035	14.5933	15.0014	15.2753	15.4595	16.48	15.9592
0.017011	2.69615	1.76927	1.4309	O60256;O60256-4;O60256-3;O60256-2	O60256;O60256-4;O60256-3;O60256-2	Phosphoribosyl pyrophosphate synthase-associated protein 2	PRPSAP2	199	Color2 [A=255, R=169, G=169, B=169]	1	4					4	4	3	16.8	16.8	13	40.925	0	47.779	812470	23	21	14.4841	13.5364	13.4783	13.3157	14.0268	14.6897	13.4637	13.8092	13.2838	14.1752	11.7743	11.504	12.4997	12.933	13.6074	13.365	10.6771	11.8633
0.000108643	2.69391	3.964	1.4297	P63241;P63241-2;Q6IS14;Q9GZV4	P63241;P63241-2;Q6IS14	Eukaryotic translation initiation factor 5A-1;Eukaryotic translation initiation factor 5A-1-like	EIF5A;EIF5AL1	1202	Color2 [A=255, R=169, G=169, B=169]	1	4					17	17	17	88.3	88.3	88.3	16.832	0	323.31	15185000	8	151	17.1329	17.2358	16.6763	16.8313	17.8226	17.5604	17.1406	17.1244	17.446	17.7201	17.0687	17.3005	15.5606	15.9532	16.2771	16.0716	15.3623	15.4563
0.0242043	2.69126	1.61611	1.42828	Q99623;Q99623-2	Q99623;Q99623-2	Prohibitin-2	PHB2	1938	Color2 [A=255, R=169, G=169, B=169]	1	4					13	13	13	49.2	49.2	49.2	33.296	0	42.333	3898600	22	61	15.6869	15.6633	16.319	16.4771	15.4919	15.3476	16.4093	16.2817	16.5208	15.9806	16.0253	15.9501	13.1562	13.2724	14.2427	13.9216	15.8761	15.9471
0.0394481	2.68869	1.40397	1.4269	Q6P2E9;Q6P2E9-2	Q6P2E9;Q6P2E9-2	Enhancer of mRNA-decapping protein 4	EDC4	1633	Color2 [A=255, R=169, G=169, B=169]	1	4					7	7	7	8.9	8.9	8.9	151.66	0	89.27	1691800	61	27	14.4485	14.0416	14.6197	14.919	15.3356	15.5953	12.3652	12.037	12.2687	12.8824	11.7135	11.832	13.7701	14.271	14.4198	14.3456	11.0017	12.5901
0.00282032	2.68118	2.5497	1.42287	Q01085;Q01085-2;P31483-3;P31483-2;P31483	Q01085;Q01085-2;P31483-3;P31483-2;P31483	Nucleolysin TIAR;Nucleolysin TIA-1 isoform p40	TIAL1;TIA1	1264	Color2 [A=255, R=169, G=169, B=169]	1	4					2	2	2	9.9	9.9	9.9	41.59	0	9.5475	261430	16	4	12.8099	12.6356	12.7425	12.7775	14.5673	14.1302	10.1197	12.7838	11.9316	11.8243	10.9004	11.4017	11.9061	11.8778	12.1624	11.9347	11.9077	11.3371
0.0553875	2.67119	1.25659	1.41748	Q92888-2;Q92888;Q92888-3;Q92888-4	Q92888-2;Q92888;Q92888-3;Q92888-4	Rho guanine nucleotide exchange factor 1	ARHGEF1	1810	Color2 [A=255, R=169, G=169, B=169]	1	4					12	12	12	19.1	19.1	19.1	98.767	0	71.336	3203200	45	61	14.4242	15.1921	15.2224	15.4709	15.3143	15.4805	13.4829	12.7505	13.1211	12.5711	9.96776	10.9118	14.5516	14.6673	14.8931	14.7169	12.7172	11.0534
0.000120897	2.67069	3.91759	1.41722	P16402	P16402	Histone H1.3	HIST1H1D	575	Color2 [A=255, R=169, G=169, B=169]	1	4					19	5	5	46.2	18.6	18.6	22.35	0	24.241	5814600	10	27	18.2871	18.2531	17.664	17.8507	17.7564	17.7053	14.475	14.5171	14.4209	9.74597	15.6706	15.8962	16.2467	17.0026	16.5848	16.9916	15.6739	16.5137
0.00312323	2.66983	2.5054	1.41675	O00139-2;O00139-1;O00139-5;O00139;O00139-4;Q8N4N8	O00139-2;O00139-1;O00139-5;O00139;O00139-4	Kinesin-like protein KIF2A	KIF2A	60	Color2 [A=255, R=169, G=169, B=169]	1	4					3	3	3	7.9	7.9	7.9	75.042	0	10.529	514340	32	5	13.4139	13.6742	12.9512	13.2505	14.6617	14.4151	10.5304	11.3314	11.7138	11.7538	11.499	11.6043	12.0082	12.405	13.0322	12.7927	11.3654	12.2627
0.0510834	2.66856	1.29172	1.41606	Q9GZL7	Q9GZL7	Ribosome biogenesis protein WDR12	WDR12	2015	Color2 [A=255, R=169, G=169, B=169]	1	4					3	3	3	9.2	9.2	9.2	47.707	0	8.855	231350	22	4	10.2088	12.2985	11.8551	12.2876	13.0248	14.5071	10.3378	10.595	11.1554	11.7608	11.0587	11.5631	10.1534	10.3898	11.0437	11.1668	12.0887	10.8431
0.0451159	2.6648	1.34567	1.41403	Q9Y314	Q9Y314	Nitric oxide synthase-interacting protein	NOSIP	2302	Color2 [A=255, R=169, G=169, B=169]	1	4					2	2	2	11	11	11	33.172	0	5.3159	110320	17	2	10.8652	10.4697	12.9399	13.1197	13.6226	12.8653	10.8371	10.7106	11.0616	10.7362	11.1373	11.7661	9.95166	11.696	10.136	10.8684	11.7786	10.9677
0.0765343	2.65661	1.11614	1.40958	P67936;P67936-2	P67936;P67936-2	Tropomyosin alpha-4 chain	TPM4	1209	Color2 [A=255, R=169, G=169, B=169]	1	4					28	15	14	68.5	46	46	28.521	0	144.04	7678700	15	107	15.6215	15.6553	16.044	16.1687	15.7787	15.8263	15.9964	15.957	16.2779	15.1432	15.2806	15.4135	15.3238	15.4975	15.4715	15.3562	13.8491	11.1388
0.14133	2.65472	0.849766	1.40856	P21926	P21926	CD9 antigen	CD9	636	Color2 [A=255, R=169, G=169, B=169]	1	4					7	7	7	25.4	25.4	25.4	25.416	0	72.391	5115000	6	28	10.2182	9.65734	11.469	11.2339	10.4306	9.84025	19.1229	19.1288	19.5575	18.2031	17.8062	19.4128	7.50032	6.94673	8.44191	8.3706	11.192	11.9463
0.083315	2.65169	1.07928	1.40691	P00387-2;P00387;P00387-3	P00387-2;P00387;P00387-3	NADH-cytochrome b5 reductase 3;NADH-cytochrome b5 reductase 3 membrane-bound form;NADH-cytochrome b5 reductase 3 soluble form	CYB5R3	329	Color2 [A=255, R=169, G=169, B=169]	1	4					3	3	3	14.7	14.7	14.7	31.628	0.0010455	4.5759	533180	13	4	16.1515	15.9071	14.0481	14.9236	12.7118	14.1283	13.6287	13.6979	13.4574	11.2031	12.9588	12.2903	13.3686	13.1429	13.4584	13.0756	11.2368	15.1464
0.0633872	2.64711	1.198	1.40442	Q13619;Q13619-2	Q13619;Q13619-2	Cullin-4A	CUL4A	1406	Color2 [A=255, R=169, G=169, B=169]	1	4					7	7	6	14.4	14.4	12.6	87.679	0	121.7	823300	48	15	13.5293	12.5319	12.6851	12.5576	14.8063	15.1991	10.8694	10.7189	12.0068	12.0828	10.0071	11.8393	11.3384	12.8918	13.3581	13.1662	11.5391	10.5892
0.0511184	2.64361	1.29142	1.40251	Q09161	Q09161	Nuclear cap-binding protein subunit 1	NCBP1	1329	Color2 [A=255, R=169, G=169, B=169]	1	4					11	11	11	19.9	19.9	19.9	91.838	0	44.619	4295900	34	28	13.5761	14.5052	14.9312	15.0692	17.1049	17.162	14.3774	14.3009	14.784	11.8746	19.9778	20.1453	13.5595	13.9412	13.6416	13.715	15.0738	14.0025
2.0226e-07	2.63353	6.69409	1.397	P60842;P60842-2	P60842;P60842-2	Eukaryotic initiation factor 4A-I	EIF4A1	1076	Color2 [A=255, R=169, G=169, B=169]	1	4					25	25	12	58.6	58.6	31.8	46.153	0	323.31	25709000	23	253	18.0674	18.0749	17.4405	17.7637	17.9366	17.9729	16.2964	16.273	16.5193	17.4797	16.7029	16.7979	16.2968	16.687	16.5478	16.4338	16.4624	16.4463
0.00190508	2.63248	2.72009	1.39642	Q14161-2;Q14161-11;Q14161-7;Q14161-9;Q14161-6;Q14161-10;Q14161-8;Q14161-4;Q14161-5;Q14161-3;Q14161	Q14161-2;Q14161-11;Q14161-7;Q14161-9;Q14161-6;Q14161-10;Q14161-8;Q14161-4;Q14161-5;Q14161-3;Q14161	ARF GTPase-activating protein GIT2	GIT2	1430	Color2 [A=255, R=169, G=169, B=169]	1	4					2	2	2	7	7	7	52.576	0	7.0516	275060	21	5	13.1283	13.6473	12.9191	13.6479	14.153	13.5382	11.54	11.1397	9.61355	10.9755	10.4002	11.7393	11.3909	11.9421	12.8174	13.0992	11.5374	11.8684
0.139668	2.61327	0.854904	1.38586	Q96S44	Q96S44	TP53-regulating kinase	TP53RK	1912	Color2 [A=255, R=169, G=169, B=169]	1	4					1	1	1	8.3	8.3	8.3	28.16	0	18.764	338400	12	2	10.4723	13.1499	12.2645	12.8675	15.671	15.5559	11.033	11.2289	12.7465	11.1422	11.5762	12.8622	11.9236	11.016	12.0984	12.0107	13.096	11.5213
0.0884698	2.58631	1.05321	1.37089	P61289;P61289-3;P61289-2	P61289;P61289-3;P61289-2	Proteasome activator complex subunit 3	PSME3	1103	Color2 [A=255, R=169, G=169, B=169]	1	4					4	4	4	18.5	18.5	18.5	29.506	0	16.626	943970	13	16	13.7519	13.5293	14.7977	14.6421	15.2315	15.5458	14.823	14.9201	14.2932	10.8699	15.3045	15.1653	13.8984	12.7203	11.3123	11.5697	14.9496	14.8226
0.0528339	2.58403	1.27709	1.36962	Q9NRH3;P23258	Q9NRH3;P23258	Tubulin gamma-2 chain;Tubulin gamma-1 chain	TUBG2;TUBG1	652	Color2 [A=255, R=169, G=169, B=169]	1	4					5	5	5	18.6	18.6	18.6	51.091	0	26.837	702970	21	12	12.2448	12.2485	13.9646	13.1395	15.345	15.2595	10.4625	11.4488	11.7469	11.0333	11.4162	12.2022	11.7311	11.9447	13.2093	12.5065	11.7424	12.8501
0.0914184	2.57792	1.03897	1.36621	P05161	P05161	Ubiquitin-like protein ISG15	ISG15	393	Color2 [A=255, R=169, G=169, B=169]	1	4					1	1	1	7.9	7.9	7.9	17.887	0.0024498	3.6372	72638	12	3	10.5594	10.0592	13.78	13.5056	11.2838	13.4332	10.773	10.5376	11.3258	9.64399	11.5553	9.97428	11.4774	10.5525	9.99892	10.1858	11.6428	10.5666
0.000497478	2.5777	3.30323	1.36608	Q9BRG1	Q9BRG1	Vacuolar protein-sorting-associated protein 25	VPS25	1968	Color2 [A=255, R=169, G=169, B=169]	1	4					2	2	2	11.4	11.4	11.4	20.747	0	11.488	226170	10	4	12.6115	12.4803	13.3453	12.5445	13.7509	13.4727	10.3724	11.7211	11.1503	10.9593	10.9212	12.0603	11.2715	11.2542	11.8693	11.9116	12.1425	11.5596
0.0105455	2.57668	1.97693	1.36551	Q16181-2;Q16181;O43236-5;O43236-2;O43236-3;O43236;O43236-4;O43236-7	Q16181-2;Q16181	Septin-7	2007-09-01	1535	Color2 [A=255, R=169, G=169, B=169]	1	4					18	18	18	43.1	43.1	43.1	50.58	0	136.02	7016100	23	106	15.1332	15.3028	15.1856	15.16	16.0694	15.9539	15.016	14.8538	15.0021	14.149	14.5808	14.4287	14.5709	14.7147	14.7401	14.7864	13.3514	12.4483
0.0908324	2.5625	1.04176	1.35755	Q9Y5L4	Q9Y5L4	Mitochondrial import inner membrane translocase subunit Tim13	TIMM13	2335	Color2 [A=255, R=169, G=169, B=169]	1	4					2	2	2	25.3	25.3	25.3	10.5	0	13.794	344040	6	6	10.7813	13.0065	12.8224	12.7756	13.283	13.5765	14.7905	14.567	14.5575	10.302	13.6509	13.5454	11.4154	9.58151	10.6649	10.6212	11.9346	13.8824
0.0839564	2.56136	1.07595	1.35691	Q9UI30-2;Q9UI30	Q9UI30-2;Q9UI30	Multifunctional methyltransferase subunit TRM112-like protein	TRMT112	2220	Color2 [A=255, R=169, G=169, B=169]	1	4					2	2	2	21.7	21.7	21.7	13.575	0	23.879	754120	7	17	15.3646	14.4895	13.0621	14.1125	15.1837	14.7612	13.7962	13.7162	13.866	13.824	10.5983	11.6456	13.8091	14.4653	13.9286	14.1535	10.7851	11.6906
0.027912	2.55096	1.55421	1.35104	P34897-3;P34897;P34897-2	P34897-3;P34897;P34897-2	Serine hydroxymethyltransferase, mitochondrial	SHMT2	781	Color2 [A=255, R=169, G=169, B=169]	1	4					17	17	16	47.2	47.2	44.3	53.454	0	98.691	8251900	28	117	16.0853	16.2041	16.7716	16.5951	16.3238	16.4131	15.9549	16.0111	16.5654	16.1484	15.9801	16.0163	13.8868	13.8841	14.5905	14.69	16.6718	16.5636
0.00300564	2.53283	2.52206	1.34075	P52434-3;P52434;P52434-4;P52434-5;P52434-2	P52434-3;P52434;P52434-4	DNA-directed RNA polymerases I, II, and III subunit RPABC3	POLR2H	996	Color2 [A=255, R=169, G=169, B=169]	1	4					3	3	3	28.1	28.1	28.1	12.958	0	10.054	511390	6	9	13.3325	13.2688	13.5969	13.949	14.5345	14.2323	12.7707	13.0227	12.7519	11.6601	11.5951	11.3205	12.3396	12.8381	12.9249	13.3266	11.8882	11.552
0.0258536	2.53082	1.58748	1.33961	O95747	O95747	Serine/threonine-protein kinase OSR1	OXSR1	316	Color2 [A=255, R=169, G=169, B=169]	1	4					3	3	3	6.5	6.5	6.5	58.022	0	9.7157	834020	25	18	13.7493	14.029	14.7585	14.7005	14.6691	14.6778	13.341	13.6148	13.6914	12.6914	12.1972	11.4654	13.4866	13.6951	14.0831	14.0382	11.9636	11.28
0.000804931	2.52805	3.09424	1.33802	Q9Y490	Q9Y490	Talin-1	TLN1	2319	Color2 [A=255, R=169, G=169, B=169]	1	4					70	70	66	38.8	38.8	37.1	269.76	0	323.31	36680000	133	454	16.8193	16.796	16.7299	16.8104	17.0884	17.0955	15.8765	15.858	15.9726	15.9892	15.1559	15.376	15.6948	15.9685	16.0874	16.1501	14.6778	14.7326
0.0278954	2.51993	1.55447	1.33338	Q7Z6Z7-2;Q7Z6Z7-3;Q7Z6Z7	Q7Z6Z7-2;Q7Z6Z7-3;Q7Z6Z7	E3 ubiquitin-protein ligase HUWE1	HUWE1	1676	Color2 [A=255, R=169, G=169, B=169]	1	4					16	16	16	5.1	5.1	5.1	480.19	0	75.283	2559600	185	36	14.8446	14.7831	15.1311	14.9593	15.9042	15.4312	13.9999	14.3519	14.1243	10.6891	14.7403	13.7297	14.1039	14.1459	14.5003	14.4471	11.4219	14.4338
0.215124	2.5171	0.667311	1.33176	P57678	P57678	Gem-associated protein 4	GEMIN4	1063	Color2 [A=255, R=169, G=169, B=169]	1	4					2	2	2	3.1	3.1	3.1	120.04	0	7.5602	203700	54	2	9.35114	15.1761	14.0004	10.6124	12.9851	13.4194	11.471	10.9704	10.5283	11.1298	11.4983	11.7892	13.5191	11.1611	10.3734	10.8152	10.9015	10.7836
0.264505	2.51519	0.577566	1.33067	Q13148;Q13148-4	Q13148;Q13148-4	TAR DNA-binding protein 43	TARDBP	1359	Color2 [A=255, R=169, G=169, B=169]	1	4					3	3	3	9.7	9.7	9.7	44.739	0	49.774	786570	13	11	10.3781	11.8329	15.0179	15.1709	15.8856	15.8669	12.5863	12.9141	14.2069	11.103	11.8268	11.2972	11.0061	10.672	13.6868	13.7712	13.9157	13.1165
0.0983238	2.51176	1.00734	1.3287	Q8TDP1	Q8TDP1	Ribonuclease H2 subunit C	RNASEH2C	1756	Color2 [A=255, R=169, G=169, B=169]	1	4					3	3	3	22	22	22	17.84	0.0010152	4.1298	241090	9	3	11.7651	10.2539	13.7508	10.8788	13.7821	14.2136	10.792	9.80895	10.6608	10.5846	10.8421	11.418	11.6395	10.2506	11.1693	10.634	11.3067	11.6719
0.0729439	2.50463	1.13701	1.3246	P49736	P49736	DNA replication licensing factor MCM2	MCM2	939	Color2 [A=255, R=169, G=169, B=169]	1	4					21	21	21	31.6	31.6	31.6	101.89	0	140.49	6766900	44	87	14.5504	15.0613	16.5113	16.4187	17.4156	17.7311	15.4057	15.9908	15.7713	14.839	16.4335	16.5157	13.9738	13.869	14.8572	14.7015	16.1786	16.1607
0.0556176	2.50416	1.25479	1.32433	O94855;O94855-2	O94855;O94855-2	Protein transport protein Sec24D	SEC24D	277	Color2 [A=255, R=169, G=169, B=169]	1	4					2	2	2	3.2	3.2	3.2	113.01	0.002003	3.8796	211690	40	4	14.8467	11.673	12.6077	12.2035	12.4771	10.7967	14.5978	13.5075	14.5467	12.9018	13.4256	13.0508	10.4428	10.4962	12.1736	10.9482	11.3543	11.2436
0.153916	2.50403	0.812717	1.32425	P30626-3;P30626-2;P30626	P30626-3;P30626-2;P30626	Sorcin	SRI	745	Color2 [A=255, R=169, G=169, B=169]	1	4					4	4	4	29.4	29.4	29.4	20.006	0	11.112	708210	12	12	13.2172	10.8503	15.39	15.3748	14.7741	14.6758	12.6321	12.7392	12.2811	11.4704	12.3898	11.0024	12.6406	13.0995	13.8506	13.2256	10.4995	13.0207
0.0144112	2.49666	1.8413	1.32	Q9NQC3-2;Q9NQC3-5;Q9NQC3;Q9NQC3-3;Q9NQC3-4;Q9NQC3-6	Q9NQC3-2;Q9NQC3-5;Q9NQC3;Q9NQC3-3;Q9NQC3-4;Q9NQC3-6	Reticulon-4	RTN4	2090	Color2 [A=255, R=169, G=169, B=169]	1	4					3	3	3	11	11	11	40.317	0	26.381	1624800	12	22	15.7398	15.8003	13.9072	14.0248	15.9044	15.495	12.8597	13.2578	12.9379	10.1941	13.8538	13.6549	13.3738	14.2571	14.4412	14.3006	13.0184	13.5603
0.00554719	2.49277	2.25593	1.31775	Q07866-8;Q07866-2;Q07866-3;Q07866;Q07866-7;Q07866-5;Q07866-10;Q07866-6;Q07866-4;Q07866-9;Q9NSK0-5;Q9H0B6-2;Q9NSK0;Q9H0B6;Q9NSK0-3	Q07866-8;Q07866-2;Q07866-3;Q07866;Q07866-7;Q07866-5;Q07866-10;Q07866-6;Q07866-4;Q07866-9	Kinesin light chain 1	KLC1	1314	Color2 [A=255, R=169, G=169, B=169]	1	4					3	3	3	6	6	6	62.825	0	6.6969	223390	35	7	12.0025	12.1523	12.8574	12.4664	13.7515	12.4581	11.1473	10.8274	10.8738	11.4631	10.3981	11.6596	10.278	10.8502	11.9315	11.9274	11.1125	11.682
0.0186056	2.4898	1.73036	1.31603	Q86VN1;Q86VN1-2	Q86VN1;Q86VN1-2	Vacuolar protein-sorting-associated protein 36	VPS36	1684	Color2 [A=255, R=169, G=169, B=169]	1	4					3	3	3	13	13	13	43.816	0	23.887	187600	24	4	12.6612	12.2699	11.5851	12.3226	13.5946	13.7875	10.5873	11.285	10.2115	10.322	12.9658	10.4723	10.0024	11.2914	12.2049	11.509	11.2797	12.0374
0.00114754	2.48918	2.94023	1.31567	Q92841;Q92841-1;Q92841-3;Q92841-2	Q92841;Q92841-1;Q92841-3;Q92841-2	Probable ATP-dependent RNA helicase DDX17	DDX17	1807	Color2 [A=255, R=169, G=169, B=169]	1	4					20	20	13	32.1	32.1	24.7	80.272	0	163.3	14816000	37	144	16.5974	17.0456	17.2268	17.2119	17.8203	17.7311	16.907	16.9316	17.0231	17.3286	16.7744	16.8381	15.4018	15.5868	15.6346	15.8481	16.4517	16.816
0.0165719	2.47671	1.78063	1.30843	O60841	O60841	Eukaryotic translation initiation factor 5B	EIF5B	219	Color2 [A=255, R=169, G=169, B=169]	1	4					15	15	15	18.8	18.8	18.8	138.83	0	97.004	3852300	50	48	15.3416	15.2212	15.3339	15.7204	16.3604	16.5369	14.8317	14.7822	14.8548	13.1004	14.7161	14.2479	14.6689	15.0418	15.3435	15.1243	13.3887	13.0968
0.00769595	2.47477	2.11374	1.3073	P38646	P38646	Stress-70 protein, mitochondrial	HSPA9	826	Color2 [A=255, R=169, G=169, B=169]	1	4					31	31	31	54.6	54.6	54.6	73.68	0	298.26	22462000	38	253	17.3908	17.3333	17.3529	17.5182	16.9967	16.9982	17.0988	17.0756	17.5208	17.3047	16.7113	16.7448	15.0278	15.0646	15.6902	15.7549	17.1072	17.1016
0.00568608	2.46863	2.24519	1.30371	Q93077	Q93077	Histone H2A type 1-C	HIST1H2AC	1823	Color2 [A=255, R=169, G=169, B=169]	1	4					8	2	0	40.8	13.8	0	14.105	0	147.98	40995000	5	55	20.6761	20.4843	20.9244	21.0884	20.0604	20.0122	19.0257	18.9189	17.6628	18.2101	19.798	19.7787	19.8832	19.9895	19.5141	19.5646	18.266	18.206
0.138751	2.46536	0.857764	1.3018	O60231	O60231	Putative pre-mRNA-splicing factor ATP-dependent RNA helicase DHX16	DHX16	196	Color2 [A=255, R=169, G=169, B=169]	1	4					4	3	3	5.2	4.3	4.3	119.26	0	6.9445	170670	50	3	14.1951	11.1067	10.5026	10.8408	14.1861	13.7131	11.8123	10.9425	11.8516	11.7786	11.6559	11.3722	10.8993	9.99041	11.6987	10.275	11.7062	12.164
0.0273924	2.46448	1.56237	1.30128	Q8N3U4;Q8N3U4-2	Q8N3U4;Q8N3U4-2	Cohesin subunit SA-2	STAG2	1716	Color2 [A=255, R=169, G=169, B=169]	1	4					2	2	2	1.7	1.7	1.7	141.32	0.0024131	3.48	135540	62	2	12.977	12.1968	12.1384	11.9402	12.8644	13.4078	10.2846	10.4146	11.2436	11.0277	11.4606	11.085	9.86127	10.7416	10.6696	11.3467	12.7139	12.3839
0.0654607	2.46382	1.18402	1.3009	O76021;O76021-2	O76021	Ribosomal L1 domain-containing protein 1	RSL1D1	271	Color2 [A=255, R=169, G=169, B=169]	1	4					11	11	11	24.5	24.5	24.5	54.972	0	29.389	2009200	22	35	13.5386	13.5088	14.8325	15.2155	16.3594	16.1854	13.5187	13.1002	13.3031	13.3963	12.0354	11.9077	13.9816	13.7803	14.5761	14.4306	12.771	12.2951
0.228394	2.46183	0.641315	1.29973	Q1KMD3	Q1KMD3	Heterogeneous nuclear ribonucleoprotein U-like protein 2	HNRNPUL2	1566	Color2 [A=255, R=169, G=169, B=169]	1	4					4	4	4	5.9	5.9	5.9	85.104	0	10.062	398290	36	8	11.589	9.72994	13.8658	12.7318	14.8268	13.9926	13.6118	14.0018	13.8792	15.561	14.0054	14.338	10.4495	9.69308	11.1879	10.6189	13.3794	13.6088
0.139576	2.4591	0.85519	1.29813	Q15021	Q15021	Condensin complex subunit 1	NCAPD2	1473	Color2 [A=255, R=169, G=169, B=169]	1	4					4	4	4	4.4	4.4	4.4	157.18	0	11.384	379200	75	8	10.8906	10.4959	10.7802	11.7275	14.4613	14.5843	10.1281	11.365	11.2405	9.87918	10.7541	10.2464	10.6117	10.3044	11.4298	10.1139	11.7041	10.987
0.257474	2.4589	0.589266	1.29802	Q9GZR7;Q9GZR7-2	Q9GZR7;Q9GZR7-2	ATP-dependent RNA helicase DDX24	DDX24	2016	Color2 [A=255, R=169, G=169, B=169]	1	4					5	5	5	8.4	8.4	8.4	96.331	0	9.09	626940	43	7	9.80197	11.9443	10.6316	11.3646	15.7089	15.3322	10.5188	10.1616	10.0168	9.85418	11.8377	11.4896	10.5787	10.1801	11.4117	11.8308	10.4171	12.5771
0.109151	2.45348	0.961974	1.29483	Q9UHX1-4;Q9UHX1-6;Q9UHX1-3;Q9UHX1-5;Q9UHX1-2;Q9UHX1	Q9UHX1-4;Q9UHX1-6;Q9UHX1-3;Q9UHX1-5;Q9UHX1-2;Q9UHX1	Poly(U)-binding-splicing factor PUF60	PUF60	2214	Color2 [A=255, R=169, G=169, B=169]	1	4					4	4	4	15.8	15.8	15.8	54.024	0	35.685	426550	25	5	11.254	10.8215	12.9783	13.2205	14.6026	14.3527	13.1238	13.1683	13.275	11.3005	11.8966	10.8641	10.2237	11.073	11.9426	12.1364	12.8026	11.2824
0.049546	2.45317	1.30499	1.29465	Q96BD8-2;Q96BD8	Q96BD8-2;Q96BD8	Spindle and kinetochore-associated protein 1	SKA1	1844	Color2 [A=255, R=169, G=169, B=169]	1	4					1	1	1	7.2	7.2	7.2	24.39	0.002451	3.6423	79978	11	2	11.7945	11.5212	10.5419	10.9287	13.6695	13.3983	11.2837	10.7215	10.8746	10.6071	11.9398	10.6158	10.138	10.8012	10.3486	11.7886	10.2967	10.7132
1.93458e-05	2.44484	4.71341	1.28974	Q92598-2;Q92598;Q92598-4;Q92598-3	Q92598-2;Q92598;Q92598-4;Q92598-3	Heat shock protein 105 kDa	HSPH1	1794	Color2 [A=255, R=169, G=169, B=169]	1	4					36	36	32	53.6	53.6	48	92.115	0	280.01	19440000	47	221	16.8115	16.7839	17.1615	17.1	17.5773	17.6249	15.729	15.7285	15.8496	14.4675	15.9674	16.0013	15.8565	15.7552	15.6672	15.7517	16.166	16.1241
0.345182	2.43756	0.461952	1.28544	Q10567-2;Q10567;Q10567-4;Q10567-3	Q10567-2;Q10567;Q10567-4;Q10567-3	AP-1 complex subunit beta-1	AP1B1	1333	Color2 [A=255, R=169, G=169, B=169]	1	4					15	3	3	17.3	4.2	4.2	103.92	0	9.1091	1571800	44	5	17.827	17.9451	13.9406	14.024	13.7001	15.1463	14.5489	14.7175	16.5573	11.2855	11.6439	11.4367	15.3111	15.3304	16.1969	16.1029	10.7175	11.2114
0.00231744	2.4272	2.63499	1.27929	P08133;P08133-2	P08133;P08133-2	Annexin A6	ANXA6	438	Color2 [A=255, R=169, G=169, B=169]	1	4					46	46	45	62.7	62.7	57.5	75.872	0	323.31	75642000	43	590	18.6202	18.5925	18.6416	18.741	17.2297	17.2822	17.8331	17.8599	18.0354	18.4636	17.7744	17.8371	16.8454	17.0897	17.181	17.1569	16.5623	16.5961
0.147674	2.42465	0.830695	1.27778	Q9H0D6-2;Q9H0D6	Q9H0D6-2;Q9H0D6	5-3 exoribonuclease 2	XRN2	2024	Color2 [A=255, R=169, G=169, B=169]	1	4					4	4	4	5.4	5.4	5.4	99.96	0	6.6334	362750	43	6	12.819	12.0666	11.5349	12.7827	14.753	14.3594	11.6064	11.3999	11.9979	11.5939	11.5829	11.5749	11.9448	14.7596	11.4953	10.5839	10.7962	11.069
0.0213581	2.42233	1.67044	1.2764	Q9UDW1	Q9UDW1	Cytochrome b-c1 complex subunit 9	UQCR10	2199	Color2 [A=255, R=169, G=169, B=169]	1	4					1	1	1	27	27	27	7.3084	0.0028818	3.434	150350	4	2	11.4077	10.9806	12.6714	13.5453	12.2397	13.7562	12.4338	12.6381	12.692	13.0525	11.9364	11.3883	11.3978	11.3828	11.2866	11.0208	10.7193	11.1351
0.301391	2.42149	0.52087	1.2759	Q9Y277;Q9Y277-2	Q9Y277;Q9Y277-2	Voltage-dependent anion-selective channel protein 3	VDAC3	2284	Color2 [A=255, R=169, G=169, B=169]	1	4					6	6	6	27.2	27.2	27.2	30.658	0	31.592	1367900	14	20	12.4899	11.9061	14.7733	15.0396	14.9272	13.8371	14.9137	15.1995	15.0424	14.5744	15.3113	15.163	11.1537	10.3188	11.3923	10.8805	15.6021	15.9706
0.141196	2.40915	0.850177	1.26852	Q92538-3;Q92538-2;Q92538	Q92538-3;Q92538-2;Q92538	Golgi-specific brefeldin A-resistance guanine nucleotide exchange factor 1	GBF1	1788	Color2 [A=255, R=169, G=169, B=169]	1	4					1	1	1	1	1	1	206.01	0.0024655	3.6864	118530	90	3	11.3931	9.70606	13.7533	13.3549	13.5933	13.3341	11.5523	11.2466	12.7581	11.8294	12.4	10.8649	9.48892	10.6649	11.2813	11.515	12.4005	12.1731
0.0167946	2.40553	1.77483	1.26635	P13807-2;P13807;P54840	P13807-2;P13807	Glycogen [starch] synthase, muscle	GYS1	536	Color2 [A=255, R=169, G=169, B=169]	1	4					6	6	6	13.7	13.7	13.7	76.482	0	36.604	1371600	32	18	13.9068	13.9307	13.2482	13.5831	14.7318	14.8587	14.6474	14.6468	14.834	14.5452	13.4934	11.4457	12.7714	12.9836	13.7801	13.6103	11.6487	11.867
1.70748e-07	2.40396	6.76764	1.26541	P07737;CON__P02584	P07737	Profilin-1	PFN1	429	Color2 [A=255, R=169, G=169, B=169]	1	4					14	14	13	85	85	67.1	15.054	0	191.8	50239000	9	187	20.2105	20.2635	20.1028	20.2225	19.8283	19.727	19.3985	19.2699	19.445	19.3523	19.1713	19.2048	18.7886	18.8915	18.7858	18.8993	18.6675	18.7295
0.00860197	2.37981	2.0654	1.25085	P06576	P06576	ATP synthase subunit beta, mitochondrial	ATP5B	411	Color2 [A=255, R=169, G=169, B=169]	1	4					19	19	19	55	55	55	56.559	0	185.31	25429000	29	231	17.8158	17.9071	17.5752	17.6556	17.1608	17.3356	17.4382	17.5791	17.7883	17.5958	16.9273	16.9978	15.2651	15.5514	16.1993	16.1614	17.3072	17.4604
0.168913	2.37636	0.772336	1.24875	Q9UKD2	Q9UKD2	mRNA turnover protein 4 homolog	MRTO4	2234	Color2 [A=255, R=169, G=169, B=169]	1	4					2	2	2	8.8	8.8	8.8	27.56	0.0032895	3.1755	8073600	15	13	18.3907	18.3104	18.9132	18.7419	18.3255	17.9287	16.1089	15.4763	15.594	10.5414	15.156	15.6718	18.7214	18.7621	18.2464	18.2322	14.5808	14.575
0.0209495	2.37547	1.67883	1.24821	P30048-2;P30048	P30048-2;P30048	Thioredoxin-dependent peroxide reductase, mitochondrial	PRDX3	733	Color2 [A=255, R=169, G=169, B=169]	1	4					3	3	3	26.1	26.1	26.1	25.838	0	18.156	2777400	14	24	16.2618	15.6384	15.9337	16.1186	16.2092	16.1514	14.6762	14.3637	15.8973	15.996	11.5607	11.131	13.4075	14.1104	14.1468	15.0917	16.0679	15.9995
0.144005	2.36864	0.841624	1.24406	Q969P0;Q969P0-3;Q969P0-2	Q969P0;Q969P0-3;Q969P0-2	Immunoglobulin superfamily member 8	IGSF8	1829	Color2 [A=255, R=169, G=169, B=169]	1	4					3	3	3	7	7	7	65.033	0	86.967	1186200	29	13	12.1143	15.1499	15.7439	16.0702	14.0752	14.4819	14.9441	14.9955	15.4829	15.1941	15.6008	15.5618	13.8496	14.0832	14.5269	14.0274	12.5696	11.1144
0.00665084	2.36474	2.17712	1.24168	Q7Z2W4;Q7Z2W4-2;Q7Z2W4-3;Q7Z2W4-4;Q7Z2W4-5	Q7Z2W4;Q7Z2W4-2;Q7Z2W4-3	Zinc finger CCCH-type antiviral protein 1	ZC3HAV1	1668	Color2 [A=255, R=169, G=169, B=169]	1	4					14	14	14	21.6	21.6	21.6	101.43	0	91.885	3635100	57	73	15.8258	15.3678	15.6449	15.6325	15.7037	15.5285	13.5657	13.6136	13.7342	13.2364	12.3731	12.0844	14.4807	14.8094	15.3018	14.9641	13.7612	12.9357
0.00984552	2.36388	2.00676	1.24116	Q00325-2;Q00325	Q00325-2;Q00325	Phosphate carrier protein, mitochondrial	SLC25A3	1249	Color2 [A=255, R=169, G=169, B=169]	1	4					6	6	6	24.7	24.7	24.7	39.958	0	28.554	3515900	18	35	16.7114	16.812	16.6702	16.744	16.6846	16.6566	16.1818	16.2767	16.4877	15.649	15.8327	15.5679	14.6036	14.6506	15.0719	15.1735	16.5482	16.7842
0.000287231	2.36179	3.54177	1.23988	P06454-2;P06454	P06454-2;P06454	Prothymosin alpha;Prothymosin alpha, N-terminally processed;Thymosin alpha-1	PTMA	409	Color2 [A=255, R=169, G=169, B=169]	1	4					7	7	7	40	40	40	12.074	0	122.96	7807500	3	79	18.5509	18.6308	17.8848	17.6937	17.4051	17.5436	15.1603	15.352	15.7652	16.4058	17.4488	17.4722	16.4194	16.5488	16.6657	16.8149	16.8826	16.9381
0.0247867	2.36175	1.60578	1.23986	Q7L5Y9-3;Q7L5Y9-2;Q7L5Y9;Q7L5Y9-5;Q7L5Y9-4	Q7L5Y9-3;Q7L5Y9-2;Q7L5Y9;Q7L5Y9-5;Q7L5Y9-4	Macrophage erythroblast attacher	MAEA	1663	Color2 [A=255, R=169, G=169, B=169]	1	4					2	2	2	7.9	7.9	7.9	40.409	0.0010178	4.1477	129500	20	2	11.7694	12.1631	12.1534	11.8465	13.358	12.7666	11.2878	10.5118	10.8158	12.105	10.9977	11.5587	11.0136	11.2885	9.38599	10.9163	12.2423	11.7711
0.190664	2.35467	0.71973	1.23553	Q7Z5G4-3;Q7Z5G4	Q7Z5G4-3;Q7Z5G4	Golgin subfamily A member 7	GOLGA7	1673	Color2 [A=255, R=169, G=169, B=169]	1	4					2	1	1	14.2	8.2	8.2	15.578	0.0098123	2.2985	122880	8	1	13.3498	9.45484	14.8589	11.5199	12.2197	13.1345	10.9214	12.128	10.2955	10.7492	10.2373	11.3964	13.2013	10.8747	9.74704	11.0226	11.2212	11.0576
0.000899005	2.3468	3.04624	1.2307	O43390;O43390-2;O43390-3;O43390-4	O43390;O43390-2;O43390-3;O43390-4	Heterogeneous nuclear ribonucleoprotein R	HNRNPR	159	Color2 [A=255, R=169, G=169, B=169]	1	4					22	22	17	45.2	45.2	34.1	70.942	0	85.049	9446400	34	84	16.4324	16.4423	16.277	16.1824	17.0767	17.1304	15.9149	15.6269	16.079	16.472	16.3911	16.1023	14.6381	15.1268	15.2527	15.2992	16.0573	15.7829
1.49229e-06	2.34678	5.82615	1.23068	P22314-2;P22314	P22314-2;P22314	Ubiquitin-like modifier-activating enzyme 1	UBA1	643	Color2 [A=255, R=169, G=169, B=169]	1	4					37	37	37	51.3	51.3	51.3	113.8	0	323.31	39677000	51	303	17.3225	17.1459	17.5757	17.6246	17.8122	17.9116	17.6041	17.6708	17.7291	17.6116	17.2422	17.3437	16.3099	16.3643	16.3424	16.4627	16.2416	16.2874
0.00838575	2.34512	2.07646	1.22966	P37837	P37837	Transaldolase	TALDO1	822	Color2 [A=255, R=169, G=169, B=169]	1	4					12	12	12	37.4	37.4	37.4	37.54	0	38.919	6429300	17	81	14.0738	15.4578	16.2297	16.0941	15.7876	15.9534	16.5766	17.2673	16.9946	17.6399	17.4345	17.367	13.9084	13.9362	14.496	14.1433	15.1131	14.6214
0.000784379	2.34449	3.10547	1.22928	Q00839-2	Q00839-2	Heterogeneous nuclear ribonucleoprotein U	HNRNPU	1260	Color2 [A=255, R=169, G=169, B=169]	1	4					34	34	1	45.3	45.3	1.9	88.979	0	323.31	27568000	35	259	17.4431	17.5741	17.2512	17.2028	18.2344	18.2945	16.4474	16.1847	16.7435	17.0156	16.1558	16.1208	16.0049	15.9468	16.4815	16.4152	16.9693	16.8066
0.0176256	2.34333	1.75386	1.22856	Q96HJ9-2;Q9Y383-3;Q9Y383-2;Q9Y383	Q96HJ9-2;Q9Y383-3;Q9Y383-2;Q9Y383	Putative RNA-binding protein Luc7-like 2	LUC7L2	1879	Color2 [A=255, R=169, G=169, B=169]	1	4					10	10	6	26.4	26.4	16.2	54.223	0	123.27	4064900	20	42	14.8018	14.7743	15.0899	15.0537	17.0405	16.7916	15.5348	15.4603	15.395	10.2085	15.5692	15.7207	14.0269	14.408	14.6051	14.5444	14.4346	14.1614
0.00762782	2.33611	2.1176	1.22411	Q13464	Q13464	Rho-associated protein kinase 1	ROCK1	1386	Color2 [A=255, R=169, G=169, B=169]	1	4					9	9	9	8.3	8.3	8.3	158.17	0	34.088	1389800	84	24	13.8272	14.0285	14.0309	14.033	14.174	14.1625	12.4394	12.696	12.2431	11.4399	11.0013	11.4555	13.1488	13.0533	13.537	13.7316	11.5604	11.8802
0.0342674	2.2742	1.46512	1.18536	Q9NR56-3;Q9NR56-4;Q9NR56-7;Q9NR56-6;Q9NR56-2;Q9NR56-5;Q9NR56	Q9NR56-3;Q9NR56-4;Q9NR56-7;Q9NR56-6;Q9NR56-2;Q9NR56-5;Q9NR56	Muscleblind-like protein 1	MBNL1	2104	Color2 [A=255, R=169, G=169, B=169]	1	4					1	1	1	3.6	3.6	3.6	33.05	0	6.4374	712820	10	11	14.8068	14.535	14.8512	14.6084	15.1638	14.9824	14.6834	14.7161	15.0393	12.0275	14.1346	14.5204	14.017	14.1298	14.3446	14.3153	13.7151	11.3137
0.0146497	2.27251	1.83417	1.18428	Q96A65;Q96A65-2	Q96A65;Q96A65-2	Exocyst complex component 4	EXOC4	1835	Color2 [A=255, R=169, G=169, B=169]	1	4					4	4	4	5.9	5.9	5.9	110.5	0	12.121	561440	55	12	13.8503	13.7948	13.4668	13.7198	14.3844	13.9142	11.3578	12.0917	9.34612	10.6187	9.68033	11.7379	12.4219	13.1077	13.7265	13.4658	12.0488	11.254
0.180849	2.26211	0.742683	1.17767	P35249-2;P35249	P35249-2;P35249	Replication factor C subunit 4	RFC4	791	Color2 [A=255, R=169, G=169, B=169]	1	4					3	3	3	15.2	15.2	15.2	33.675	0	8.4678	250600	17	4	12.1808	12.8019	11.7562	10.2875	14.5948	14.4972	12.0278	10.3466	10.0545	11.2575	11.8518	12.3208	10.0323	10.1235	11.893	12.3205	12.3902	12.2929
0.0783239	2.25681	1.10611	1.17429	P07339	P07339	Cathepsin D;Cathepsin D light chain;Cathepsin D heavy chain	CTSD	423	Color2 [A=255, R=169, G=169, B=169]	1	4					1	1	1	3.2	3.2	3.2	44.552	0.0010571	4.8187	150380	19	3	11.3798	13.1282	13.9752	14.3052	12.341	12.7811	12.3811	8.77476	12.6715	11.3506	11.0427	11.0338	12.2776	12.2002	11.449	10.1228	11.7295	13.0859
0.0197897	2.24763	1.70356	1.16841	P50995-2;P50995	P50995-2;P50995	Annexin A11	ANXA11	971	Color2 [A=255, R=169, G=169, B=169]	1	4					9	9	9	26.3	26.3	26.3	51.242	0	66.812	2413300	19	41	14.6134	15.2655	15.7624	15.913	14.6406	14.611	14.9967	14.7557	15.0348	13.8317	14.0908	14.4166	14.5093	14.613	14.2313	14.4023	12.401	13.6387
0.133928	2.24433	0.873128	1.16629	Q9BX68	Q9BX68	Histidine triad nucleotide-binding protein 2, mitochondrial	HINT2	1996	Color2 [A=255, R=169, G=169, B=169]	1	4					3	3	3	32.5	32.5	32.5	17.162	0	12.599	272490	11	5	12.6182	11.1824	13.2537	13.3869	14.057	14.1861	10.3905	12.9057	13.649	12.472	11.0898	11.1194	12.5833	12.8782	13.0044	12.7994	10.0071	10.4143
0.0003888	2.24397	3.41027	1.16605	P12956;P12956-2	P12956;P12956-2	X-ray repair cross-complementing protein 6	XRCC6	525	Color2 [A=255, R=169, G=169, B=169]	1	4					32	32	32	52.5	52.5	52.5	69.842	0	294.52	22069000	32	217	16.9635	17.1736	16.7095	16.7558	17.4405	17.4935	15.5892	15.6559	15.8434	16.1232	15.8999	15.7688	15.7212	16.0622	16.4116	16.3601	15.6798	15.3052
0.0848883	2.2343	1.07115	1.15982	Q01469;A8MUU1	Q01469	Fatty acid-binding protein, epidermal	FABP5	1269	Color2 [A=255, R=169, G=169, B=169]	1	4					10	10	10	60.7	60.7	60.7	15.164	0	101.75	3056900	8	50	12.3258	12.4094	14.8217	15.0525	15.2558	15.2794	16.6968	16.694	17.0259	16.8517	17.589	17.5307	13.4555	13.168	12.7822	13.5294	12.833	12.4175
0.0740224	2.23206	1.13064	1.15838	P14923	P14923	Junction plakoglobin	JUP	554	Color2 [A=255, R=169, G=169, B=169]	1	4					10	10	10	20.5	20.5	20.5	81.744	0	23.55	674110	46	20	12.8238	13.3937	12.6321	13.4843	10.7272	10.2121	15.3543	15.5727	13.3125	11.7712	13.4992	13.2712	11.2298	11.004	11.3251	10.7189	11.2725	10.7727
0.137599	2.22841	0.861384	1.15601	Q8WWY3-3;Q8WWY3-2;Q8WWY3-4;Q8WWY3	Q8WWY3-3;Q8WWY3-2;Q8WWY3-4;Q8WWY3	U4/U6 small nuclear ribonucleoprotein Prp31	PRPF31	1772	Color2 [A=255, R=169, G=169, B=169]	1	4					3	3	3	12.6	12.6	12.6	30.965	0.0010373	4.4775	212280	12	3	12.9049	10.5233	12.6507	10.3296	14.4683	12.0533	9.74181	10.4664	10.4309	10.2667	11.8169	11.8863	10.3115	11.2072	11.9586	9.77238	11.4239	11.3205
0.0235912	2.22407	1.62725	1.1532	Q9Y224	Q9Y224	UPF0568 protein C14orf166	C14orf166	2278	Color2 [A=255, R=169, G=169, B=169]	1	4					4	4	4	23.4	23.4	23.4	28.068	0	7.8569	428890	16	4	12.8148	12.488	12.2453	13.0542	14.1594	14.6982	12.9511	11.224	13.8549	11.4141	11.1921	11.602	12.4526	12.6196	11.6848	11.5579	12.0639	12.1619
0.152688	2.22162	0.816194	1.15162	Q14498-3;Q14498-2;Q14498;Q86U06-3;Q86U06-4;Q86U06-5;Q86U06-2;Q86U06	Q14498-3;Q14498-2;Q14498	RNA-binding protein 39	RBM39	1447	Color2 [A=255, R=169, G=169, B=169]	1	4					9	9	9	21.7	21.7	21.7	57.089	0	83.842	2178500	22	29	12.0181	12.8844	15.7308	16.1006	15.8732	15.9811	14.3423	13.989	13.847	10.6805	11.4605	13.39	13.4512	13.4949	13.6402	13.8395	13.5661	13.6865
0.172018	2.21666	0.764427	1.14839	Q8IUX7-2;Q8IUX7	Q8IUX7-2;Q8IUX7	Adipocyte enhancer-binding protein 1	AEBP1	1698	Color2 [A=255, R=169, G=169, B=169]	1	4					2	2	2	4	4	4	82.182	0.0020131	3.9266	102640	35	2	9.01803	13.493	13.1142	11.6508	12.3596	13.557	10.162	10.9767	10.0989	10.487	11.2569	11.2447	10.7352	11.249	10.0746	10.3014	11.7125	12.2294
0.311652	2.21569	0.506331	1.14776	P10412	P10412	Histone H1.4	HIST1H1E	488	Color2 [A=255, R=169, G=169, B=169]	1	4					19	5	4	45.7	20.1	13.7	21.865	0	137.93	17531000	9	58	18.6178	18.7117	18.7943	18.9093	18.6817	18.5174	16.043	16.5476	16.7523	12.9642	16.7808	17.7075	18.8926	18.8585	18.8163	19.0481	17.4077	12.3224
0.0160412	2.21414	1.79476	1.14675	P25705;P25705-2;P25705-3	P25705;P25705-2;P25705-3	ATP synthase subunit alpha, mitochondrial	ATP5A1	677	Color2 [A=255, R=169, G=169, B=169]	1	4					27	27	27	50.5	50.5	50.5	59.75	0	238.95	23634000	31	255	17.0486	16.9015	17.2758	17.2687	16.7876	16.645	17.0243	17.0063	17.1339	17.4739	16.6496	16.6675	15.0672	14.9973	15.3929	15.5476	16.9803	17.0615
0.0146198	2.20971	1.83506	1.14386	Q9UBQ7	Q9UBQ7	Glyoxylate reductase/hydroxypyruvate reductase	GRHPR	2191	Color2 [A=255, R=169, G=169, B=169]	1	4					5	5	5	28	28	28	35.668	0	61.011	1619300	15	24	13.3871	13.8098	15.0084	14.6473	15.1756	14.9336	14.8962	15.3253	15.0861	15.2732	13.3295	12.9542	14.248	13.5027	13.679	13.1274	13.1046	12.4369
0.198679	2.20655	0.701847	1.14179	P42285	P42285	Superkiller viralicidic activity 2-like 2	SKIV2L2	861	Color2 [A=255, R=169, G=169, B=169]	1	4					1	1	1	2.1	2.1	2.1	117.8	0.0010604	4.8911	99898	58	2	10.3882	11.0101	11.7645	10.0668	14.0762	13.7614	11.216	10.2898	11.3033	11.467	10.8532	10.254	9.53299	9.68172	10.9934	10.2804	12.4251	11.3029
0.201587	2.20438	0.695537	1.14037	Q8NFH3;Q8NFH3-2	Q8NFH3;Q8NFH3-2	Nucleoporin Nup43	NUP43	1733	Color2 [A=255, R=169, G=169, B=169]	1	4					2	2	2	12.1	12.1	12.1	42.15	0	10.399	318820	12	4	9.6965	11.3279	12.8425	13.1844	14.318	14.8042	10.9053	11.4907	11.7632	9.4424	11.2166	10.3283	12.0214	11.6102	12.0073	12.3273	10.9389	10.4262
0.0156508	2.19497	1.80546	1.1342	Q96HS1-2;Q96HS1	Q96HS1-2;Q96HS1	Serine/threonine-protein phosphatase PGAM5, mitochondrial	PGAM5	1880	Color2 [A=255, R=169, G=169, B=169]	1	4					2	2	2	12.2	12.2	12.2	28.02	0.0020161	3.9355	116820	18	2	12.1511	12.3874	11.3677	12.1095	13.5088	12.65	12.2475	11.4851	11.0488	10.5661	10.8216	11.0247	10.19	11.5172	10.77	11.6458	11.9505	11.2958
0.0346782	2.18825	1.45994	1.12978	Q96S97	Q96S97	Myeloid-associated differentiation marker	MYADM	1914	Color2 [A=255, R=169, G=169, B=169]	1	4					1	1	1	7.1	7.1	7.1	35.273	0	110.36	1550600	7	13	16.8255	16.531	16.4852	16.8208	15.537	15.6024	11.9741	10.8584	10.266	15.6746	12.6972	12.0323	15.1022	15.7736	16.0345	15.9791	14.571	13.5628
0.212784	2.18198	0.672062	1.12564	Q7Z5R6	Q7Z5R6	Amyloid beta A4 precursor protein-binding family B member 1-interacting protein	APBB1IP	1674	Color2 [A=255, R=169, G=169, B=169]	1	4					3	3	3	5.4	5.4	5.4	73.182	0	6.7746	200060	21	3	10.508	13.4642	10.578	12.921	14.3374	14.4415	10.6878	9.98927	10.6379	14.7716	12.4477	11.8748	11.5162	13.3714	10.7011	11.0473	12.2942	10.5661
0.00118769	2.18114	2.9253	1.12508	Q12905	Q12905	Interleukin enhancer-binding factor 2	ILF2	1345	Color2 [A=255, R=169, G=169, B=169]	1	4					6	6	6	15.1	15.1	15.1	43.062	0	18.922	3218400	19	37	15.2598	15.297	15.493	15.7406	16.246	16.1331	15.2481	15.1346	15.1853	15.6616	14.8762	14.8427	13.795	14.4616	14.9978	14.7529	14.9743	14.4374
0.047281	2.17909	1.32531	1.12373	Q96CS3	Q96CS3	FAS-associated factor 2	FAF2	1852	Color2 [A=255, R=169, G=169, B=169]	1	4					1	1	1	4.3	4.3	4.3	52.623	0.001998	3.8427	153040	23	5	13.2107	13.1689	11.8778	13.3229	13.3215	13.2751	10.859	12.5243	10.8995	10.2203	11.2217	11.4917	10.7817	10.6581	13.2561	12.9658	11.7613	12.0115
0.0426953	2.17259	1.36962	1.11942	Q9ULC4;Q9ULC4-2;Q9ULC4-3	Q9ULC4;Q9ULC4-2;Q9ULC4-3	Malignant T-cell-amplified sequence 1	MCTS1	2247	Color2 [A=255, R=169, G=169, B=169]	1	4					3	3	3	27.6	27.6	27.6	20.555	0	13.072	913370	10	14	15.4796	15.1927	14.9702	14.5608	15.0433	14.7376	12.2538	11.5639	10.6961	9.85457	11.4215	10.9911	14.3307	14.3061	14.3285	14.4264	11.5619	14.3141
0.125591	2.16782	0.901041	1.11624	P61927	P61927	60S ribosomal protein L37	RPL37	1117	Color2 [A=255, R=169, G=169, B=169]	1	4					2	2	2	17.5	17.5	17.5	11.078	0.0057093	2.591	1299600	3	5	15.2203	15.273	15.2049	15.1851	15.841	16.1005	15.3037	15.2445	15.2083	14.419	15.1067	15.1706	14.9718	14.9525	15.1317	15.2358	14.699	11.1366
0.0124237	2.15937	1.90575	1.11061	Q9NY12-2;Q9NY12	Q9NY12-2;Q9NY12	H/ACA ribonucleoprotein complex subunit 1	GAR1	2148	Color2 [A=255, R=169, G=169, B=169]	1	4					2	2	2	13.6	13.6	13.6	20.834	0	5.1168	303870	11	2	14.005	13.9734	13.4477	13.5256	13.3407	13.6899	13.209	11.5	13.1353	9.90104	11.0981	11.5219	13.1477	12.5033	13.4079	13.2024	11.5954	11.462
0.00160048	2.15823	2.79575	1.10985	P11586	P11586	C-1-tetrahydrofolate synthase, cytoplasmic;Methylenetetrahydrofolate dehydrogenase;Methenyltetrahydrofolate cyclohydrolase;Formyltetrahydrofolate synthetase;C-1-tetrahydrofolate synthase, cytoplasmic, N-terminally processed	MTHFD1	511	Color2 [A=255, R=169, G=169, B=169]	1	4					29	29	29	41.2	41.2	41.2	101.53	0	213.51	17586000	52	158	16.7105	16.9516	16.7235	16.7502	17.4346	17.3951	16.0761	16.0323	15.6928	15.2842	15.8178	15.9487	15.5101	15.6062	15.5815	15.4661	16.4826	16.6598
0.135548	2.1582	0.867907	1.10983	O75832;O75832-2	O75832;O75832-2	26S proteasome non-ATPase regulatory subunit 10	PSMD10	263	Color2 [A=255, R=169, G=169, B=169]	1	4					4	4	4	26.5	26.5	26.5	24.428	0	43.197	1310700	12	24	13.7833	13.9904	13.9302	14.3618	14.9081	14.8118	13.6451	13.7866	14.1442	10.5224	11.2292	11.5932	13.735	14.25	14.4306	14.4271	11.0924	11.1914
0.285063	2.15609	0.545059	1.10842	Q9H3P7	Q9H3P7	Golgi resident protein GCP60	ACBD3	2041	Color2 [A=255, R=169, G=169, B=169]	1	4					2	2	2	5.5	5.5	5.5	60.593	0.001519	4.0132	261750	21	2	11.534	10.9771	10.7029	13.9157	14.7104	12.433	13.8861	14.3704	15.8213	11.3571	15.4478	15.6041	14.1944	10.9799	9.87253	9.18985	11.2869	12.0989
0.149971	2.15356	0.823993	1.10673	Q13617;Q13617-2	Q13617;Q13617-2	Cullin-2	CUL2	1404	Color2 [A=255, R=169, G=169, B=169]	1	4					4	4	4	6.7	6.7	6.7	86.982	0	10.42	580740	42	7	9.93615	13.4961	13.2043	13.4102	14.6905	14.2168	13.3425	12.6849	13.281	10.8576	12.3384	12.4766	12.1543	12.4816	12.5319	12.1589	11.5953	11.3916
0.00569567	2.14964	2.24446	1.1041	Q92930	Q92930	Ras-related protein Rab-8B	RAB8B	1815	Color2 [A=255, R=169, G=169, B=169]	1	4					7	3	3	29	13	13	23.584	0	17.547	1353500	12	32	16.0463	16.0119	15.6671	15.493	14.8739	14.8225	13.8958	13.977	13.8744	11.6581	10.8568	12.942	14.2625	14.5599	15.0178	14.9237	13.6371	13.8891
0.128499	2.14062	0.891099	1.09803	O95758-1;O95758-6;O95758-2;O95758;O95758-5;O95758-4;O95758-7	O95758-1;O95758-6;O95758-2;O95758;O95758-5;O95758-4;O95758-7	Polypyrimidine tract-binding protein 3	PTBP3	318	Color2 [A=255, R=169, G=169, B=169]	1	4					4	1	1	7.9	3.1	3.1	56.501	0	5.4757	77960	17	2	10.2847	11.1715	11.0919	13.7395	13.2771	12.6651	11.106	10.9773	11.2446	12.6574	11.9741	10.0897	10.0987	11.6869	9.91654	11.0487	12.0751	10.8158
0.122446	2.13654	0.912055	1.09528	P08579	P08579	U2 small nuclear ribonucleoprotein B	SNRPB2	447	Color2 [A=255, R=169, G=169, B=169]	1	4					2	2	2	12.4	12.4	12.4	25.486	0	7.424	180890	10	5	9.29349	12.3172	12.1107	12.6227	13.5432	13.2217	13.1054	12.7528	13.311	11.9175	12.474	12.2174	10.589	10.8633	10.7543	11.6095	11.7578	10.9634
0.15641	2.11788	0.805736	1.08262	P55039	P55039	Developmentally-regulated GTP-binding protein 2	DRG2	1039	Color2 [A=255, R=169, G=169, B=169]	1	4					4	4	4	14.8	14.8	14.8	40.746	0	6.1549	244370	21	6	12.221	12.6629	10.4291	11.2795	14.3664	14.4993	11.1293	9.86621	10.8741	12.2784	11.1436	11.0918	11.156	11.6456	11.0517	11.2102	11.311	12.588
0.118288	2.11662	0.927061	1.08176	P17480-2;P17480	P17480-2;P17480	Nucleolar transcription factor 1	UBTF	587	Color2 [A=255, R=169, G=169, B=169]	1	4					3	3	3	6.1	6.1	6.1	84.936	0	5.4377	124610	32	3	11.4909	11.0468	10.9435	11.9458	12.4562	13.0076	11.2239	10.9976	10.0085	10.0807	11.7322	11.0928	9.74227	10.3206	8.88997	12.3203	11.931	11.1959
0.534055	2.10865	0.272414	1.07632	Q96HA7-2;Q96HA7	Q96HA7-2;Q96HA7	Tonsoku-like protein	TONSL	1877	Color2 [A=255, R=169, G=169, B=169]	1	4					1	1	1	0.5	0.5	0.5	150.89	0.0069686	2.5155	1505700	57	7	10.8122	10.9789	16.519	16.4004	16.495	16.3888	9.9363	16.505	16.2661	11.0773	11.0111	10.8612	16.1011	9.71372	11.0364	16.2031	12.097	15.9851
0.475221	2.10299	0.323105	1.07244	Q15043-2;Q15043-3;Q15043	Q15043-2;Q15043-3;Q15043	Zinc transporter ZIP14	SLC39A14	1478	Color2 [A=255, R=169, G=169, B=169]	1	4					2	2	2	5.2	5.2	5.2	52.838	0	7.5092	3296800	15	10	19.5188	18.8227	17.4722	17.823	10.6758	16.1649	15.9639	15.9427	14.3016	10.0899	13.2133	13.7083	17.0926	17.5631	15.8413	15.5622	14.5088	13.4747
0.224146	2.10114	0.649469	1.07117	Q9H2K8;Q7L7X3-3;Q7L7X3	Q9H2K8;Q7L7X3-3;Q7L7X3	Serine/threonine-protein kinase TAO3;Serine/threonine-protein kinase TAO1	TAOK3;TAOK1	2035	Color2 [A=255, R=169, G=169, B=169]	1	4					2	2	2	2.9	2.9	2.9	105.4	0.0049305	2.7262	285700	40	2	11.9321	10.3513	13.9722	14.5255	14.1029	13.9593	10.3738	11.7228	11.0944	10.8916	11.2611	11.1693	12.9984	10.1074	12.9787	12.519	12.6999	11.1129
0.118187	2.09978	0.92743	1.07024	Q96RU3-4;Q96RU3-3;Q96RU3-5;Q96RU3-2;Q96RU3	Q96RU3-4;Q96RU3-3;Q96RU3-5;Q96RU3-2;Q96RU3	Formin-binding protein 1	FNBP1	1911	Color2 [A=255, R=169, G=169, B=169]	1	4					6	6	6	13.6	13.6	13.6	64.056	0	17.583	1005300	27	10	13.5491	14.5959	13.559	11.8602	14.807	14.5158	11.1018	12.398	10.6653	11.7547	9.96437	12.0147	12.6781	13.2162	14.2829	13.1612	11.8476	11.2794
0.0109228	2.09416	1.96167	1.06637	Q86V81	Q86V81	THO complex subunit 4	ALYREF	1682	Color2 [A=255, R=169, G=169, B=169]	1	4					3	3	2	13.2	13.2	8.2	26.888	0	6.9728	312910	13	6	13.2893	13.2618	13.3813	12.9822	13.2485	13.5173	12.8734	12.8421	13.6874	10.7562	12.9096	12.9516	12.2291	11.3908	12.5613	12.938	11.0825	13.0805
0.0252148	2.09323	1.59834	1.06573	P40926;P40926-2	P40926;P40926-2	Malate dehydrogenase, mitochondrial	MDH2	842	Color2 [A=255, R=169, G=169, B=169]	1	4					12	12	12	45.6	45.6	45.6	35.503	0	167.13	6665900	21	69	16.8228	16.4072	16.3838	16.4617	16.5516	16.652	16.0964	16.3674	16.9234	13.8039	16.1974	16.0969	14.4592	14.8021	15.2792	14.9532	16.7842	16.6069
0.0903791	2.08755	1.04393	1.06181	P29350;P29350-3;P29350-4;P29350-2	P29350;P29350-3;P29350-4;P29350-2	Tyrosine-protein phosphatase non-receptor type 6	PTPN6	721	Color2 [A=255, R=169, G=169, B=169]	1	4					9	9	9	21.2	21.2	21.2	67.56	0	33.623	1327100	35	26	10.6507	13.1976	13.3283	12.2991	13.2077	13.3116	15.6989	16.3831	16.4073	13.9857	15.0718	15.2959	11.0608	10.8784	10.5634	12.7298	11.9419	12.4498
0.00890702	2.08181	2.05027	1.05784	P10809;P10809-2	P10809	60 kDa heat shock protein, mitochondrial	HSPD1	493	Color2 [A=255, R=169, G=169, B=169]	1	4					36	36	36	63.9	63.9	63.9	61.054	0	323.31	48853000	32	426	18.116	18.2874	17.7942	17.9308	17.5534	17.6121	18.1548	18.1667	18.3876	18.3274	17.8994	17.7428	15.9411	16.1571	16.7216	16.7224	17.7509	17.6538
0.0289851	2.07934	1.53783	1.05612	O00442;O00442-2	O00442;O00442-2	RNA 3-terminal phosphate cyclase	RTCA	83	Color2 [A=255, R=169, G=169, B=169]	1	4					1	1	1	5.5	5.5	5.5	39.336	0	8.1889	260580	19	5	13.0561	13.1321	13.9233	14.1045	13.6695	13.9257	9.91995	10.9964	12.4003	11.1837	11.1986	10.6055	12.6937	12.9411	13.3288	13.435	12.0726	11.0033
0.350556	2.0726	0.455243	1.05144	Q9NQ29-2;Q9NQ29-3;Q9NQ29	Q9NQ29-2;Q9NQ29-3;Q9NQ29	Putative RNA-binding protein Luc7-like 1	LUC7L	2087	Color2 [A=255, R=169, G=169, B=169]	1	4					8	4	4	29.5	18.2	18.2	38.405	0	21.63	598140	16	7	9.66371	10.7821	10.5594	11.6414	15.4171	15.1683	11.3542	10.9851	10.1681	11.8865	11.6535	11.071	10.5309	12.7185	11.1276	10.1842	11.4983	10.8638
0.212032	2.07144	0.673599	1.05063	O43491-4;O43491;O43491-2;O43491-3	O43491-4;O43491;O43491-2;O43491-3	Band 4.1-like protein 2	EPB41L2	165	Color2 [A=255, R=169, G=169, B=169]	1	4					9	9	8	14.8	14.8	13.4	95.541	0	74.747	1120400	47	25	11.4312	10.6067	13.1533	13.32	14.9157	14.8712	14.465	14.6976	15.2569	12.7252	13.8937	14.1638	12.4034	11.6246	13.4055	11.8347	11.5058	11.2202
0.221107	2.06295	0.655398	1.04471	Q96CW5;Q96CW5-2;Q96CW5-3	Q96CW5;Q96CW5-2;Q96CW5-3	Gamma-tubulin complex component 3	TUBGCP3	1855	Color2 [A=255, R=169, G=169, B=169]	1	4					5	5	5	8	8	8	103.57	0	18.898	566540	48	10	11.3534	11.3868	11.3624	11.5705	14.7653	15.069	10.4222	10.6783	8.52038	10.8181	12.4127	11.0585	11.3942	11.302	12.0529	12.6461	11.4202	10.4239
0.131455	2.05619	0.881222	1.03997	Q9UBX3;Q9UBX3-2	Q9UBX3;Q9UBX3-2	Mitochondrial dicarboxylate carrier	SLC25A10	2198	Color2 [A=255, R=169, G=169, B=169]	1	4					1	1	1	8.4	8.4	8.4	31.282	0	17.015	75586	15	3	10.9766	10.2555	12.4388	12.6085	12.6079	13.3159	12.0525	11.1882	11.6872	10.5449	10.9276	11.8855	9.34042	11.3106	11.063	10.9765	10.7392	12.5336
0.00206627	2.05489	2.68481	1.03906	P62987	P62987	Ubiquitin-60S ribosomal protein L40;Ubiquitin;60S ribosomal protein L40	UBA52	1186	Color2 [A=255, R=169, G=169, B=169]	1	4					6	1	1	46.1	7.8	7.8	14.728	0.002405	3.4545	367270	6	13	13.9226	13.6988	13.7917	13.3614	14.1548	14.032	12.5868	13.2116	13.1362	12.0718	12.0798	11.4895	12.8681	13.0242	13.2424	13.2506	12.5365	11.8051
0.143005	2.05464	0.84465	1.03888	Q8TAT6;Q8TAT6-2	Q8TAT6;Q8TAT6-2	Nuclear protein localization protein 4 homolog	NPLOC4	1743	Color2 [A=255, R=169, G=169, B=169]	1	4					3	3	3	6.4	6.4	6.4	68.119	0	17.522	805270	29	11	14.9071	15.1126	13.951	13.8305	14.2741	14.6728	15.9562	16.4754	15.2425	10.9863	11.0536	14.6859	13.9146	14.2191	13.3404	14.6823	13.8954	10.4631
0.00530611	2.05447	2.27522	1.03876	O14974-5;O14974-4;O14974-3;O14974-2;O14974	O14974-5;O14974-4;O14974-3;O14974-2;O14974	Protein phosphatase 1 regulatory subunit 12A	PPP1R12A	118	Color2 [A=255, R=169, G=169, B=169]	1	4					6	6	6	8.7	8.7	8.7	105.64	0	17.762	4783100	45	20	16.9206	16.7672	17.5924	17.7035	17.6207	17.755	17.9901	18.0829	17.9368	10.3102	16.8428	17.0941	16.1282	16.6008	17.2189	16.6484	15.742	15.7885
0.237361	2.05064	0.62459	1.03607	P52788-2;P52788	P52788-2;P52788	Spermine synthase	SMS	1002	Color2 [A=255, R=169, G=169, B=169]	1	4					2	2	2	6.4	6.4	6.4	35.278	0.0032818	3.1567	203520	16	2	11.622	11.0614	13.9014	9.82133	13.452	13.831	13.5252	10.911	14.5381	11.2042	10.8816	13.5985	9.2649	10.8643	12.0873	12.3066	11.4203	11.5293
0.123937	2.04454	0.9068	1.03177	P09132	P09132	Signal recognition particle 19 kDa protein	SRP19	457	Color2 [A=255, R=169, G=169, B=169]	1	4					2	2	2	11.1	11.1	11.1	16.156	0	34.402	1281200	7	13	14.1999	15.0479	14.6161	14.5323	15.0577	14.7053	14.0596	14.2624	14.1223	19.5028	10.2997	11.5497	14.5133	14.5217	14.6021	14.7253	12.2484	11.3579
0.099058	2.03733	1.00411	1.02668	Q9P0S3;Q53FV1	Q9P0S3;Q53FV1	ORM1-like protein 1;ORM1-like protein 2	ORMDL1;ORMDL2	1584	Color2 [A=255, R=169, G=169, B=169]	1	4					1	1	1	9.8	9.8	9.8	17.371	0.001996	3.8312	56029	6	2	12.5102	12.2743	9.43348	11.5866	12.8205	12.2778	11.4387	10.7728	10.8132	9.97752	11.6505	11.1369	9.563	11.2614	10.8017	10.99	11.0167	11.11
0.00582501	2.03711	2.2347	1.02652	Q9UKM9-2;Q9UKM9	Q9UKM9-2;Q9UKM9	RNA-binding protein Raly	RALY	2239	Color2 [A=255, R=169, G=169, B=169]	1	4					6	6	6	23.4	23.4	23.4	30.364	0	21.28	1221800	18	19	14.6482	14.8668	14.3231	14.0412	15.4006	15.2463	14.0992	14.1663	14.5794	10.9853	11.5501	12.1327	13.2552	12.978	13.9765	13.8676	14.1815	14.1084
0.176137	2.03462	0.754149	1.02476	P61964	P61964	WD repeat-containing protein 5	WDR5	1120	Color2 [A=255, R=169, G=169, B=169]	1	4					2	2	2	12	12	12	36.588	0.0010515	4.6486	266250	16	3	10.5776	10.7627	12.5051	12.314	13.9787	14.518	11.3405	11.0843	11.6471	11.1779	12.1974	11.9495	10.337	11.3202	11.9193	11.9068	11.2016	11.8227
0.00126189	2.03343	2.89898	1.02392	P63313	P63313	Thymosin beta-10	TMSB10	1206	Color2 [A=255, R=169, G=169, B=169]	1	4					4	3	3	68.2	68.2	68.2	5.0256	0	13.787	7707800	2	23	18.7657	18.6429	18.5904	18.6646	17.4733	17.8389	16.0024	16.2652	15.8601	16.3122	16.2817	16.2782	17.361	16.9633	17.4802	17.3305	17.364	17.3332
0.220727	2.03295	0.656145	1.02357	P42575	P42575	Caspase-2;Caspase-2 subunit p18;Caspase-2 subunit p13;Caspase-2 subunit p12	CASP2	866	Color2 [A=255, R=169, G=169, B=169]	1	4					1	1	1	3.1	3.1	3.1	50.685	0.0081756	2.366	95045	25	2	11.2588	11.4816	11.1667	10.3262	13.8401	13.6983	11.5225	10.4243	10.6451	11.2149	11.5035	10.3596	10.5628	9.46997	10.435	10.6721	11.2942	13.1963
0.0477136	2.03172	1.32136	1.0227	O43813	O43813	LanC-like protein 1	LANCL1	188	Color2 [A=255, R=169, G=169, B=169]	1	4					2	2	2	7.3	7.3	7.3	45.283	0	10.007	440440	17	8	12.6747	11.7223	12.819	13.8416	14.1705	14.3335	12.1963	11.9271	13.0967	12.0242	11.4692	11.7391	11.9683	11.8614	12.5895	12.239	12.915	11.852
0.00482006	2.02366	2.31695	1.01697	P18124	P18124	60S ribosomal protein L7	RPL7	601	Color2 [A=255, R=169, G=169, B=169]	1	4					17	17	17	55.2	55.2	55.2	29.225	0	184.65	25811000	12	167	18.2371	18.1558	17.561	17.7565	18.5974	18.5013	17.5573	17.5623	17.4099	17.1869	17.8503	17.7238	17.3812	17.3801	17.5449	17.5872	16.3513	16.4625
9.62332e-05	2.02315	4.01667	1.0166	Q6DD88	Q6DD88	Atlastin-3	ATL3	1620	Color2 [A=255, R=169, G=169, B=169]	1	4					4	4	4	10.7	10.7	10.7	60.541	0	15.017	747750	26	11	13.9611	14.1484	14.2988	14.3133	13.8991	14.4937	13.6264	13.3089	13.1231	12.4583	11.4994	11.3648	13.1357	13.1436	13.6064	13.1468	12.616	13.3662
0.221573	2.01506	0.654484	1.01082	Q96GK7;Q6P2I3	Q96GK7;Q6P2I3	Fumarylacetoacetate hydrolase domain-containing protein 2A;Fumarylacetoacetate hydrolase domain-containing protein 2B	FAHD2A;FAHD2B	1873	Color2 [A=255, R=169, G=169, B=169]	1	4					2	2	2	11.8	11.8	11.8	34.596	0	6.8684	273880	13	3	13.5985	13.5067	12.0923	10.4753	14.3264	13.5627	10.9442	10.5512	9.5377	11.1973	12.4833	11.0587	9.82579	12.6402	12.973	12.9532	12.1964	10.9085
0.00171413	2.01103	2.76596	1.00794	P26599;P26599-2;P26599-3	P26599;P26599-2;P26599-3	Polypyrimidine tract-binding protein 1	PTBP1	690	Color2 [A=255, R=169, G=169, B=169]	1	4					12	12	9	31.5	31.5	28.6	57.221	0	132.1	7721100	19	77	15.8978	16.0022	16.2875	16.4983	16.8228	16.7975	15.7689	15.6926	16.0916	14.4877	16.0401	15.9504	14.8672	14.9192	15.3743	15.388	15.8667	15.8432
0.202133	1.99715	0.694362	0.99794	Q16763	Q16763	Ubiquitin-conjugating enzyme E2 S	UBE2S	1557	Color2 [A=255, R=169, G=169, B=169]	1	4					2	2	2	12.2	12.2	12.2	23.845	0.0010352	4.4408	158610	11	3	10.1522	10.5434	14.3093	12.6839	13.6687	13.5879	11.6894	11.6899	11.8964	10.7724	11.7648	11.5163	11.7798	10.8753	11.2141	11.3624	11.8301	11.896
0.0574559	1.99346	1.24067	0.995275	Q6DKJ4	Q6DKJ4	Nucleoredoxin	NXN	1621	Color2 [A=255, R=169, G=169, B=169]	1	4					2	2	2	9.4	9.4	9.4	48.392	0	5.8431	89311	22	2	11.1075	11.6315	11.6835	11.6183	13.4575	12.1377	10.5867	10.6655	11.4135	10.2952	12.6851	12.6997	10.0617	11.7554	9.95288	10.831	11.4074	11.656
0.00330194	1.99135	2.48123	0.993745	O60763;O60763-2	O60763;O60763-2	General vesicular transport factor p115	USO1	216	Color2 [A=255, R=169, G=169, B=169]	1	4					18	18	18	26.2	26.2	26.2	107.89	0	188.49	4543200	43	90	15.1675	15.3278	14.7187	15.0158	15.7561	15.9642	16.124	16.2071	16.3551	16.1129	15.3004	15.5689	14.4755	14.4992	14.4259	14.8372	14.1938	13.556
0.0602348	1.9898	1.22015	0.992627	A5YKK6-3;A5YKK6-2;A5YKK6;A5YKK6-4	A5YKK6-3;A5YKK6-2;A5YKK6;A5YKK6-4	CCR4-NOT transcription complex subunit 1	CNOT1	6	Color2 [A=255, R=169, G=169, B=169]	1	4					3	3	3	2	2	2	241.26	0	9.8634	358350	109	6	13.1071	12.4777	12.1404	12.5079	14.7923	14.2114	10.8804	11.1285	10.3535	11.7181	10.3756	11.5396	11.429	12.5511	12.6079	12.322	12.1595	12.2114
0.000566277	1.98959	3.24697	0.99247	P04844-2;P04844	P04844-2;P04844	Dolichyl-diphosphooligosaccharide--protein glycosyltransferase subunit 2	RPN2	385	Color2 [A=255, R=169, G=169, B=169]	1	4					8	8	8	18.5	18.5	18.5	67.723	0	89.757	4525300	25	57	16.957	17.4563	17.2733	17.4535	16.7033	16.8195	17.6022	17.7082	17.8565	17.1692	17.7586	17.9058	15.6916	16.2737	16.5808	16.363	16.1062	15.6928
6.37376e-07	1.98488	6.1956	0.989052	P49458;P49458-2	P49458;P49458-2	Signal recognition particle 9 kDa protein	SRP9	932	Color2 [A=255, R=169, G=169, B=169]	1	4					3	3	3	31.4	31.4	31.4	10.112	0	16.851	3912200	7	35	17.0024	16.7749	16.6565	16.6932	17.0803	17.1319	16.4	16.4724	16.2853	16.3858	16.5	16.5606	15.8584	15.9173	16.026	15.8168	15.9249	15.8614
0.0804404	1.98293	1.09453	0.987633	Q9UPU5	Q9UPU5	Ubiquitin carboxyl-terminal hydrolase 24	USP24	2273	Color2 [A=255, R=169, G=169, B=169]	1	4					3	3	3	2	2	2	294.36	0	8.4653	214200	139	7	12.0933	12.9256	11.9267	12.9074	13.4394	13.6455	9.90865	10.6149	10.2763	11.7527	11.6553	11.4649	9.91152	12.0569	12.7215	12.6667	11.604	12.0516
0.150743	1.98072	0.821764	0.986023	P51532-5;P51532-2;P51532-3;P51532-4;P51532;P51531-2;P51531	P51532-5;P51532-2;P51532-3;P51532-4;P51532	Transcription activator BRG1	SMARCA4	977	Color2 [A=255, R=169, G=169, B=169]	1	4					3	3	3	2.4	2.4	2.4	181.26	0	8.3871	159100	61	5	11.383	11.6927	10.3746	10.5544	13.4893	13.2457	10.7611	11.202	9.88999	11.9604	10.2114	10.8162	10.9226	10.1571	10.3694	10.0737	12.2611	11.0397
0.188311	1.97302	0.725125	0.980405	P62995;P62995-3	P62995;P62995-3	Transformer-2 protein homolog beta	TRA2B	1188	Color2 [A=255, R=169, G=169, B=169]	1	4					10	10	9	46.2	46.2	42.7	33.665	0	51.932	4175600	12	37	13.0498	14.3907	15.878	16.2177	17.3113	17.364	15.298	15.4476	15.7845	10.6154	15.5281	15.8547	14.5823	14.5889	14.7894	14.7738	14.8491	14.7456
0.164624	1.96589	0.783506	0.975184	Q8N1K5-3;Q8N1K5-2;Q8N1K5;Q8N1K5-4	Q8N1K5-3;Q8N1K5-2;Q8N1K5;Q8N1K5-4	Protein THEMIS	THEMIS	1713	Color2 [A=255, R=169, G=169, B=169]	1	4					2	2	2	4.8	4.8	4.8	62.567	0.0010168	4.1405	102980	31	3	10.0536	10.1332	12.3457	12.3218	12.8132	13.3699	10.963	10.0291	9.84357	12.2418	11.3745	10.7922	10.6156	11.3381	10.5001	10.0301	10.5704	12.1317
0.185791	1.96529	0.730975	0.974739	P26358-3;P26358;P26358-2	P26358-3;P26358;P26358-2	DNA (cytosine-5)-methyltransferase 1	DNMT1	685	Color2 [A=255, R=169, G=169, B=169]	1	4					3	3	3	3.4	3.4	3.4	144.46	0	7.9447	143940	63	3	10.4474	11.1461	12.2417	11.0176	13.5997	13.325	10.706	11.2252	10.1095	10.8774	11.8352	10.2757	9.64099	10.9986	12.1968	11.317	9.82823	11.9475
0.000131295	1.96021	3.88175	0.971006	P13693;P13693-2;Q9HAU6;Q56UQ5	P13693;P13693-2	Translationally-controlled tumor protein	TPT1	532	Color2 [A=255, R=169, G=169, B=169]	1	4					5	5	5	28.5	28.5	28.5	19.595	0	25.762	3779400	7	32	16.3569	16.1418	15.5113	15.9149	16.0589	15.9412	15.303	15.312	15.5589	15.2556	14.8106	15.2617	15.0805	15.1271	15.2435	15.2961	14.7344	14.6174
0.05183	1.95788	1.28542	0.969291	Q9BZZ5-2;Q9BZZ5;Q9BZZ5-1;Q9BZZ5-3;Q9BZZ5-5;Q9BZZ5-6	Q9BZZ5-2;Q9BZZ5;Q9BZZ5-1;Q9BZZ5-3;Q9BZZ5-5;Q9BZZ5-6	Apoptosis inhibitor 5	API5	2012	Color2 [A=255, R=169, G=169, B=169]	1	4					2	2	2	5.6	5.6	5.6	56.769	0	10.359	116510	25	6	13.0342	13.1886	10.8316	11.277	12.3162	12.6079	12.0489	12.2013	13.1468	10.3174	10.7553	11.1055	11.2116	11.4978	11.3117	10.9404	11.9629	10.5152
0.182771	1.95618	0.738093	0.968036	O14579;O14579-3;O14579-2	O14579;O14579-3;O14579-2	Coatomer subunit epsilon	COPE	100	Color2 [A=255, R=169, G=169, B=169]	1	4					5	5	5	25	25	25	34.482	0	56.097	1300000	15	22	13.979	14.1323	13.2932	13.5997	14.2629	14.4401	14.1323	14.3031	14.3882	15.0045	14.0462	13.2555	13.7906	13.6834	14.3458	14.189	11.0701	10.8201
0.00727422	1.94978	2.13821	0.963312	P19838-3;P19838;P19838-2	P19838-3;P19838;P19838-2	Nuclear factor NF-kappa-B p105 subunit;Nuclear factor NF-kappa-B p50 subunit	NFKB1	614	Color2 [A=255, R=169, G=169, B=169]	1	4					3	3	3	6	6	6	85.519	0	5.1682	354080	40	6	13.2537	13.3892	13.1576	13.5183	14.3053	13.686	13.2925	13.2694	13.2158	11.542	10.7601	10.9705	13.3685	12.2503	12.9904	12.7915	11.8021	12.3274
0.0648618	1.94735	1.18801	0.96151	Q9NV70-2;Q9NV70	Q9NV70-2;Q9NV70	Exocyst complex component 1	EXOC1	2129	Color2 [A=255, R=169, G=169, B=169]	1	4					1	1	1	1.7	1.7	1.7	100.28	0.002002	3.8708	328000	44	5	13.6699	13.7038	13.2107	14.1453	14.2136	14.228	11.9624	12.1586	12.3927	11.4682	11.8082	12.5536	12.9071	13.2323	13.9255	13.9754	11.2723	12.0897
6.00133e-05	1.94427	4.22175	0.959231	P19338	P19338	Nucleolin	NCL	609	Color2 [A=255, R=169, G=169, B=169]	1	4					27	27	27	37.6	37.6	37.6	76.613	0	178.66	15295000	35	177	17.3489	17.3122	16.9844	16.9854	17.2701	17.2237	15.7827	15.964	16.0093	13.9308	16.4803	15.804	15.886	15.8746	16.2473	16.2038	16.6528	16.5048
0.279359	1.94176	0.553837	0.957364	Q9Y294	Q9Y294	Histone chaperone ASF1A	ASF1A	2287	Color2 [A=255, R=169, G=169, B=169]	1	4					1	1	1	7.4	7.4	7.4	22.968	0.0065789	2.5633	99933	6	1	13.8566	12.3543	11.0131	9.96068	14.8525	11.1189	10.9299	10.5073	9.76099	9.74708	12.032	11.0758	10.4348	11.1836	10.1038	11.4112	12.0108	12.268
0.0930244	1.94173	1.0314	0.957344	P50583	P50583	Bis(5-nucleosyl)-tetraphosphatase [asymmetrical]	NUDT2	965	Color2 [A=255, R=169, G=169, B=169]	1	4					2	2	2	22.4	22.4	22.4	16.829	0	19.269	109620	10	5	9.85847	11.3472	11.0825	10.9866	12.8907	12.9904	11.0703	10.8202	9.69248	9.14387	10.8732	11.9434	10.2464	10.6066	10.6932	10.4326	10.2236	11.2094
3.50453e-05	1.93911	4.45537	0.955395	P22626;P22626-2	P22626;P22626-2	Heterogeneous nuclear ribonucleoproteins A2/B1	HNRNPA2B1	645	Color2 [A=255, R=169, G=169, B=169]	1	4					30	30	29	74.5	74.5	74.5	37.429	0	323.31	34599000	20	343	18.4277	18.4757	17.9874	17.9713	18.4145	18.4816	17.1506	17.0911	17.1752	17.4904	17.2418	17.1287	17.0687	17.1481	17.3073	17.2955	17.6192	17.587
0.319141	1.93799	0.496018	0.954559	Q8IYB3-2;Q8IYB3	Q8IYB3-2;Q8IYB3	Serine/arginine repetitive matrix protein 1	SRRM1	1704	Color2 [A=255, R=169, G=169, B=169]	1	4					7	7	7	14.3	14.3	14.3	102.12	0	30.461	733100	41	13	10.9666	11.4812	11.7745	11.6354	14.7881	14.8528	9.44319	10.4598	11.6135	10.2304	11.7622	11.7468	10.9832	9.31143	12.8233	12.8571	12.4506	11.3457
0.179558	1.93711	0.745796	0.953904	Q7L5N1	Q7L5N1	COP9 signalosome complex subunit 6	COPS6	1662	Color2 [A=255, R=169, G=169, B=169]	1	4					8	8	8	35.2	35.2	35.2	36.163	0	50.026	1853500	12	35	14.0301	13.5687	13.6603	14.2986	14.663	14.5072	12.9728	13.9596	14.1085	10.7353	12.4847	11.5899	13.1502	14.0738	14.4665	14.3794	10.3839	12.5507
0.0592863	1.92669	1.22705	0.946126	P12004	P12004	Proliferating cell nuclear antigen	PCNA	517	Color2 [A=255, R=169, G=169, B=169]	1	4					12	12	12	67	67	67	28.768	0	201.34	12565000	16	105	15.98	14.8714	17.3082	16.935	17.5155	17.087	17.4229	17.5357	17.2687	16.9157	17.8065	17.5892	15.3826	15.4722	15.4249	15.3521	16.0501	16.3385
0.0192126	1.92403	1.71641	0.944129	P52597	P52597	Heterogeneous nuclear ribonucleoprotein F;Heterogeneous nuclear ribonucleoprotein F, N-terminally processed	HNRNPF	999	Color2 [A=255, R=169, G=169, B=169]	1	4					11	9	9	50.8	44.3	44.3	45.671	0	99.347	6914400	15	85	16.2626	16.3753	16.0808	16.3861	16.5842	16.8391	15.8399	16.0442	16.1621	15.7299	15.3255	15.7017	14.8021	14.6875	15.2463	15.2238	16.4565	16.4472
0.112594	1.92185	0.948484	0.942499	P01116-2;P01116	P01116-2;P01116	GTPase KRas;GTPase KRas, N-terminally processed	KRAS	346	Color2 [A=255, R=169, G=169, B=169]	1	4					3	1	1	26.6	4.8	4.8	21.424	0.003663	2.9133	213040	9	11	13.6312	14.1651	12.5216	13.0922	13.3139	13.0745	10.9631	9.83557	12.5051	8.99185	11.5851	10.9233	13.1381	13.3123	12.9781	12.9819	11.3703	10.3626
0.407589	1.91789	0.389777	0.939518	P19784	P19784	Casein kinase II subunit alpha	CSNK2A2	612	Color2 [A=255, R=169, G=169, B=169]	1	4					3	3	3	13.1	13.1	13.1	41.213	0	18.472	1017000	19	13	10.9862	14.7659	13.592	14.7728	15.9321	15.7002	13.1307	13.3671	12.3008	11.6722	10.1923	12.3892	13.8504	14.6103	14.8772	14.9832	10.9165	10.8745
0.103092	1.91075	0.986776	0.934142	Q9BT09	Q9BT09	Protein canopy homolog 3	CNPY3	1976	Color2 [A=255, R=169, G=169, B=169]	1	4					2	2	2	13.3	13.3	13.3	30.748	0	42.265	589690	14	11	15.3421	15.3638	13.536	13.6897	13.1383	13.6017	11.292	10.778	12.5516	11.2508	11.6139	11.7141	13.5412	13.3779	13.9787	13.8319	12.3392	11.9978
0.347971	1.90677	0.458456	0.93113	O00267-2;O00267	O00267-2;O00267	Transcription elongation factor SPT5	SUPT5H	76	Color2 [A=255, R=169, G=169, B=169]	1	4					3	3	3	4.1	4.1	4.1	120.5	0	24.846	235160	51	7	11.4778	11.5149	9.3867	11.2726	14.3737	13.8607	11.3447	11.5873	10.9868	10.8746	12.0132	10.597	11.2191	10.8085	9.94503	9.49849	11.3133	13.5151
0.133184	1.9037	0.875549	0.928809	Q9Y5P4-2;Q9Y5P4;Q9Y5P4-3	Q9Y5P4-2;Q9Y5P4;Q9Y5P4-3	Collagen type IV alpha-3-binding protein	COL4A3BP	2337	Color2 [A=255, R=169, G=169, B=169]	1	4					2	2	2	6.7	6.7	6.7	68.006	0	15.391	134810	32	4	10.1125	11.5807	11.4061	11.3792	13.238	13.2448	11.0772	11.0576	10.1129	12.3085	11.3986	11.4809	11.5868	9.68485	11.3836	11.1759	10.8785	10.6788
0.0233743	1.89971	1.63126	0.925777	Q9Y4L1;Q9Y4L1-2	Q9Y4L1	Hypoxia up-regulated protein 1	HYOU1	2322	Color2 [A=255, R=169, G=169, B=169]	1	4					9	9	9	12.9	12.9	12.9	111.33	0	60.233	1832500	51	31	14.6198	13.0909	14.222	14.4735	14.7081	14.5755	15.2732	15.4352	15.514	11.0263	14.1011	13.109	12.6777	13.3464	14.1971	13.9248	13.0477	12.9415
0.121804	1.89342	0.91434	0.920991	Q15424-2;Q15424;Q15424-4;Q15424-3;Q14151	Q15424-2;Q15424;Q15424-4;Q15424-3	Scaffold attachment factor B1	SAFB	1509	Color2 [A=255, R=169, G=169, B=169]	1	4					7	7	7	11.1	11.1	11.1	95.18	0	21.222	419270	33	10	12.3998	12.4313	12.9239	13.7039	14.1423	14.4017	13.0819	12.8696	13.8266	11.0655	11.3004	12.0396	13.0152	12.9451	13.0626	13.0824	10.6424	11.7295
0.188577	1.89274	0.724511	0.920474	Q6I9Y2	Q6I9Y2	THO complex subunit 7 homolog	THOC7	1625	Color2 [A=255, R=169, G=169, B=169]	1	4					3	3	3	13.7	13.7	13.7	23.743	0	6.6842	196500	13	5	10.3845	12.4127	11.1887	10.938	13.1745	13.1942	11.4018	10.322	10.5668	10.9462	11.1585	11.4698	11.3121	10.7574	10.3662	9.36963	11.5693	12.3951
0.00242787	1.89251	2.61477	0.920304	P61956-2;P61956;Q6EEV6;P55854;P55854-2	P61956-2;P61956	Small ubiquitin-related modifier 2	SUMO2	1118	Color2 [A=255, R=169, G=169, B=169]	1	4					4	4	4	45.1	45.1	45.1	8.1111	0	17.085	3352300	3	27	17.0336	16.8963	16.5184	16.5187	16.7564	16.6784	16.3763	16.3218	16.7052	15.7388	17.0868	16.964	15.3148	15.3808	15.5399	15.7538	16.2958	16.5949
0.339574	1.89004	0.469065	0.918415	Q12824-2;Q12824	Q12824-2;Q12824	SWI/SNF-related matrix-associated actin-dependent regulator of chromatin subfamily B member 1	SMARCB1	1341	Color2 [A=255, R=169, G=169, B=169]	1	4					2	2	2	9.3	9.3	9.3	43.158	0	20.495	135910	17	4	10.9381	10.2158	9.48223	9.58556	13.6582	13.7225	11.763	10.9993	10.1861	11.199	11.5228	11.3675	11.7413	10.5516	8.73549	9.42995	11.2178	10.4158
0.107779	1.88906	0.967466	0.917668	P63151;P63151-2;Q9Y2T4-3;Q9Y2T4-4;Q9Y2T4-2;Q9Y2T4;Q66LE6	P63151;P63151-2	Serine/threonine-protein phosphatase 2A 55 kDa regulatory subunit B alpha isoform	PPP2R2A	1194	Color2 [A=255, R=169, G=169, B=169]	1	4					6	6	6	16.8	16.8	16.8	51.691	0	25.63	2727600	24	19	15.7162	15.3496	14.8435	15.1019	16.2287	16.1658	16.6427	16.4828	16.6164	16.8985	16.7477	16.871	14.791	15.1178	14.7558	15.1555	12.421	15.6586
0.150844	1.88735	0.821471	0.916364	Q96DA0	Q96DA0	Zymogen granule protein 16 homolog B	ZG16B	1857	Color2 [A=255, R=169, G=169, B=169]	1	4					3	3	3	32.2	32.2	32.2	22.739	0	61.327	913770	11	7	13.5647	13.4836	10.309	11.6632	11.0781	10.9811	16.9397	17.7177	11.5351	11.6591	12.0816	12.0944	10.436	10.9575	11.0549	10.5763	11.7324	10.8246
0.109504	1.88628	0.960571	0.915542	Q15393;Q15393-3;Q15393-2	Q15393	Splicing factor 3B subunit 3	SF3B3	1506	Color2 [A=255, R=169, G=169, B=169]	1	4					14	14	14	16.3	16.3	16.3	135.58	0	61.601	4001600	52	46	13.8138	14.4373	16.0749	15.9989	16.4207	16.4887	15.6163	15.3835	15.6931	10.7752	15.7784	15.917	14.5386	14.0862	14.0717	14.3497	15.5175	15.1773
0.0576448	1.8816	1.23924	0.911959	O75874	O75874	Isocitrate dehydrogenase [NADP] cytoplasmic	IDH1	265	Color2 [A=255, R=169, G=169, B=169]	1	4					11	10	10	31.4	29.2	29.2	46.659	0	61.79	4121900	25	59	15.9168	16.0392	15.5062	15.853	15.9043	15.9913	15.825	15.7911	16.0353	15.446	14.5283	14.437	15.2659	15.941	15.487	15.7123	13.6363	13.6964
0.0883192	1.87773	1.05394	0.90899	Q9NY33;Q9NY33-4;Q9NY33-2	Q9NY33;Q9NY33-4;Q9NY33-2	Dipeptidyl peptidase 3	DPP3	2150	Color2 [A=255, R=169, G=169, B=169]	1	4					6	6	6	12.3	12.3	12.3	82.588	0	61.692	2152400	37	33	13.5926	13.1417	15.005	14.9742	14.8612	14.5839	15.6525	15.7011	16.046	15.9796	15.7383	15.9245	13.7815	13.6407	14.2082	14.0984	13.1171	11.8588
0.180054	1.87517	0.744597	0.907018	O75663;O75663-2	O75663;O75663-2	TIP41-like protein	TIPRL	257	Color2 [A=255, R=169, G=169, B=169]	1	4					9	9	9	48.9	48.9	48.9	31.444	0	39.115	1367300	16	23	13.217	13.3411	14.0878	14.5868	14.7893	14.9357	12.4305	12.3126	13.5812	13.7376	15.2209	14.7789	13.6948	14.1656	14.5939	13.9507	11.725	11.3856
1.18495e-06	1.87502	5.9263	0.906907	Q8WUM4-2;Q8WUM4;Q8WUM4-3	Q8WUM4-2;Q8WUM4	Programmed cell death 6-interacting protein	PDCD6IP	1767	Color2 [A=255, R=169, G=169, B=169]	1	4					41	41	41	53.2	53.2	53.2	96.771	0	323.31	26074000	48	301	16.9365	17.1102	16.965	16.9844	16.7353	16.6293	16.1416	16.1104	16.1977	16.6177	15.9767	16.2019	15.9369	16.1022	16.0852	16.0888	15.816	15.8901
0.242143	1.87172	0.615928	0.904364	Q69YN2;Q69YN2-3	Q69YN2;Q69YN2-3	CWF19-like protein 1	CWF19L1	1619	Color2 [A=255, R=169, G=169, B=169]	1	4					2	2	2	8.6	8.6	8.6	60.618	0.0069535	2.5036	325310	27	2	10.4148	13.209	13.104	13.2142	14.4914	12.9066	13.5066	15.1432	12.7261	10.5007	11.0388	12.6649	13.044	13.0086	11.9631	10.8819	10.2652	12.7511
0.229424	1.87018	0.639362	0.903179	Q96TA1-2;Q96TA1	Q96TA1-2;Q96TA1	Niban-like protein 1	FAM129B	1920	Color2 [A=255, R=169, G=169, B=169]	1	4					1	1	1	1.8	1.8	1.8	82.682	0.0094502	2.3415	91681	35	1	10.003	11.8755	12.8809	12.7802	10.5017	14.0777	9.87	12.6656	11.6087	11.3782	11.2479	11.9397	11.309	12.3272	9.94672	11.2671	10.824	11.026
0.291535	1.86752	0.53531	0.901123	P50897	P50897	Palmitoyl-protein thioesterase 1	PPT1	967	Color2 [A=255, R=169, G=169, B=169]	1	4					1	1	1	5.9	5.9	5.9	34.193	0.0036748	2.9683	90973	12	1	15.6531	13.0175	11.5849	11.5425	11.0402	10.6319	11.4918	10.7018	11.7767	11.8709	12.5745	11.3716	11.4483	10.9586	11.8689	10.4519	10.9567	12.379
0.00565587	1.86612	2.2475	0.900038	Q6IBS0;Q9NR96-4	Q6IBS0	Twinfilin-2	TWF2	1626	Color2 [A=255, R=169, G=169, B=169]	1	4					7	7	6	33.5	33.5	31.5	39.548	0	79.696	1911700	20	34	14.031	14.1338	14.3313	13.7971	14.7819	15.0828	14.9648	14.8866	15.2402	15.3082	14.293	14.3823	13.4274	13.8652	13.8156	13.5115	13.3833	12.7546
0.31739	1.86186	0.498407	0.896745	P45880;P45880-2;P45880-1	P45880;P45880-2;P45880-1	Voltage-dependent anion-selective channel protein 2	VDAC2	884	Color2 [A=255, R=169, G=169, B=169]	1	4					8	8	7	44.6	44.6	40.1	31.566	0	59.404	3199900	16	35	14.7556	13.8613	16.893	16.9546	15.61	16.7844	15.4108	15.3981	15.6824	15.0304	14.9524	14.909	13.7122	13.3151	14.0798	14.4325	17.0784	16.8604
0.049486	1.85731	1.30552	0.893216	Q9HCN4;Q9HCN4-3;Q9HCN4-2;Q9HCN4-4;Q9HCN4-5	Q9HCN4;Q9HCN4-3;Q9HCN4-2;Q9HCN4-4;Q9HCN4-5	GPN-loop GTPase 1	GPN1	2078	Color2 [A=255, R=169, G=169, B=169]	1	4					2	2	2	7.2	7.2	7.2	41.74	0.0010565	4.8145	362740	12	3	13.1343	13.499	13.5244	13.4694	13.1608	13.939	12.9763	13.4284	13.7712	10.9686	11.2641	11.4454	14.141	12.6729	12.6288	12.6886	11.7865	11.4499
0.00342078	1.85346	2.46587	0.890224	P30101	P30101	Protein disulfide-isomerase A3	PDIA3	739	Color2 [A=255, R=169, G=169, B=169]	1	4					17	17	17	44.6	44.6	44.6	56.782	0	101.59	11552000	29	166	16.3026	16	16.2787	16.3045	15.7638	15.8156	16.0169	15.9597	16.4233	16.5234	15.3961	15.6951	14.4821	14.6336	15.3639	15.3472	15.5164	15.7805
0.00889309	1.85176	2.05095	0.888895	Q08257;Q08257-3;Q08257-2	Q08257;Q08257-3;Q08257-2	Quinone oxidoreductase	CRYZ	1321	Color2 [A=255, R=169, G=169, B=169]	1	4					5	5	5	24.3	24.3	24.3	35.206	0	30.156	1167500	20	20	14.6639	15.3304	15.3969	15.1678	15.1709	15.5679	11.5586	11.2254	10.2518	10.3534	12.086	10.4339	13.6917	13.5375	14.6221	14.8941	14.9148	14.3044
0.0650583	1.84995	1.1867	0.887489	P63165;G2XKQ0;P63165-2	P63165;G2XKQ0	Small ubiquitin-related modifier 1;Small ubiquitin-related modifier	SUMO1	1195	Color2 [A=255, R=169, G=169, B=169]	1	4					3	3	3	34.7	34.7	34.7	11.557	0	5.8947	487260	7	5	13.23	12.5189	13.01	12.9209	13.0455	13.2227	13.7221	13.2348	14.5163	11.3979	11.5367	11.7426	12.3043	12.5098	12.8454	13.037	11.6465	10.2799
0.022502	1.84861	1.64778	0.886439	P62917	P62917	60S ribosomal protein L8	RPL8	1182	Color2 [A=255, R=169, G=169, B=169]	1	4					18	18	18	53.7	53.7	53.7	28.024	0	168.72	16215000	10	125	16.3318	16.505	16.2203	16.0649	17.4046	17.4771	16.3665	16.3317	16.3385	16.824	16.1281	16.3558	15.9174	15.9647	16.232	16.2932	15.1085	15.1693
0.0154408	1.8475	1.81133	0.885574	Q86VP6;Q86VP6-2;Q86VP6-3;O75155-2;O75155	Q86VP6;Q86VP6-2	Cullin-associated NEDD8-dissociated protein 1	CAND1	1685	Color2 [A=255, R=169, G=169, B=169]	1	4					27	27	27	24.4	24.4	24.4	136.37	0	152.66	15856000	62	169	18.1107	17.9972	18.3954	18.2341	18.7598	18.5856	18.8063	18.8806	18.8754	18.5635	18.4263	18.5769	17.7165	17.7597	18.125	17.8925	16.3124	16.9632
0.108719	1.84143	0.963696	0.880829	O75390	O75390	Citrate synthase, mitochondrial	CS	243	Color2 [A=255, R=169, G=169, B=169]	1	4					8	8	8	21.7	21.7	21.7	51.712	0	20.056	2950900	19	42	15.6464	15.661	16.7918	16.572	15.8884	15.5661	15.8942	15.9279	16.4396	15.7459	16.4714	15.9169	14.0557	14.2267	14.7086	14.8167	16.4093	16.6237
0.294983	1.8362	0.530203	0.876724	Q9NUJ1;Q9NUJ1-2;Q9NUJ1-3	Q9NUJ1;Q9NUJ1-2;Q9NUJ1-3	Mycophenolic acid acyl-glucuronide esterase, mitochondrial	ABHD10	2123	Color2 [A=255, R=169, G=169, B=169]	1	4					2	2	2	9.8	9.8	9.8	33.932	0	9.1351	144350	17	4	11.324	11.1824	9.89141	10.8728	14.3771	14.073	11.5942	11.0089	10.2461	11.9446	10.0287	12.2198	10.4038	10.4451	10.786	12.0455	11.2619	11.518
0.20556	1.83302	0.687061	0.874219	P22681	P22681	E3 ubiquitin-protein ligase CBL	CBL	646	Color2 [A=255, R=169, G=169, B=169]	1	4					2	2	1	3.6	3.6	2.5	99.632	0.0015159	3.962	156890	45	2	10.8355	9.92423	12.9479	12.876	12.9616	13.2341	12.9025	12.5531	12.4476	11.023	10.8538	11.1407	10.2342	11.2797	10.7025	12.2987	11.1466	11.8723
0.316918	1.83235	0.499053	0.873697	Q53H12	Q53H12	Acylglycerol kinase, mitochondrial	AGK	1587	Color2 [A=255, R=169, G=169, B=169]	1	4					1	1	1	5.9	5.9	5.9	47.137	0.0036664	2.9284	192280	23	1	9.9506	12.8905	12.8304	13.5838	13.0737	13.4676	13.3485	13.3055	13.5471	11.174	11.4369	11.8222	10.2813	9.50732	12.9421	12.5834	12.0187	13.2216
0.133116	1.82879	0.87577	0.870886	P62847-2;P62847-3;P62847;P62847-4	P62847-2;P62847-3;P62847;P62847-4	40S ribosomal protein S24	RPS24	1168	Color2 [A=255, R=169, G=169, B=169]	1	4					5	5	5	30.8	30.8	30.8	15.069	0	34.899	3788400	6	35	15.6179	16.1654	15.4656	15.5761	16.9963	16.1593	15.8544	15.4739	16.1397	15.1877	14.2726	14.1865	15.3179	15.8371	16.0008	15.9367	14.7087	12.9542
0.0359181	1.8274	1.44469	0.869791	Q9BYJ9;Q7Z739	Q9BYJ9;Q7Z739	YTH domain-containing family protein 1;YTH domain-containing family protein 3	YTHDF1;YTHDF3	2007	Color2 [A=255, R=169, G=169, B=169]	1	4					4	4	3	9.7	9.7	8.1	60.873	0	26.952	456000	20	5	13.1843	13.5303	13.1158	12.892	13.6089	13.5298	13.1646	12.9826	13.2357	9.65787	9.99453	11.4864	12.8801	12.7863	13.267	12.911	11.5811	11.2168
0.203429	1.82255	0.691588	0.865957	P32121-5;P32121-2;P32121;P32121-3;P32121-4	P32121-5;P32121-2;P32121;P32121-3;P32121-4	Beta-arrestin-2	ARRB2	767	Color2 [A=255, R=169, G=169, B=169]	1	4					2	2	2	8.9	8.9	8.9	44.391	0	8.7405	58664	20	2	11.2192	10.018	11.0947	11.1539	12.3982	12.134	11.6958	10.3145	10.9692	12.2966	11.2427	11.8223	9.96958	9.99421	8.40584	11.2217	11.0621	12.169
0.0918155	1.82166	1.03708	0.865254	P56556	P56556	NADH dehydrogenase [ubiquinone] 1 alpha subcomplex subunit 6	NDUFA6	1061	Color2 [A=255, R=169, G=169, B=169]	1	4					1	1	1	8.6	8.6	8.6	15.136	0.0069595	2.5114	94354	8	2	11.32	10.6086	12.0596	12.1536	12.4948	13.361	10.8019	9.65118	10.2575	11.6447	10.9668	11.4822	10.9038	10.5169	10.6913	12.2324	11.4335	11.0282
1.49728e-06	1.81768	5.8247	0.8621	O75083;O75083-3	O75083;O75083-3	WD repeat-containing protein 1	WDR1	225	Color2 [A=255, R=169, G=169, B=169]	1	4					35	35	35	73.4	73.4	73.4	66.193	0	323.31	65849000	30	429	18.4299	18.7208	18.6031	18.6288	18.4532	18.3883	17.9491	17.8829	18.3491	18.6332	18.0605	17.9006	17.844	17.8348	17.6484	17.7035	17.6181	17.4029
0.0212699	1.81748	1.67223	0.861937	Q32MZ4-3;Q32MZ4-2;Q32MZ4	Q32MZ4-3;Q32MZ4-2;Q32MZ4	Leucine-rich repeat flightless-interacting protein 1	LRRFIP1	1572	Color2 [A=255, R=169, G=169, B=169]	1	4					4	4	4	8	8	8	82.688	0	8.0811	316410	32	7	12.4715	12.4987	12.012	12.7277	12.9195	13.0247	12.6655	11.0386	12.5487	14.7637	10.9495	11.0477	12.2405	11.6098	12.3389	12.315	11.3357	10.6425
0.0396437	1.8149	1.40183	0.85989	O00182-3;O00182-2;O00182-6;O00182	O00182-3;O00182-2;O00182-6;O00182	Galectin-9	LGALS9	67	Color2 [A=255, R=169, G=169, B=169]	1	4					1	1	1	4.5	4.5	4.5	34.69	0.0053144	2.6355	106430	14	3	11.5036	12.8237	11.7076	11.4945	13.1889	13.2203	9.56871	10.8715	10.1549	11.1902	11.5133	9.61093	11.2404	11.8795	11.215	11.1825	11.6833	11.5786
0.138449	1.81452	0.85871	0.859591	Q9UPT5-2;Q9UPT5-5;Q9UPT5-1;Q9UPT5-6;Q9UPT5;Q9UPT5-4	Q9UPT5-2;Q9UPT5-5;Q9UPT5-1;Q9UPT5-6;Q9UPT5;Q9UPT5-4	Exocyst complex component 7	EXOC7	2272	Color2 [A=255, R=169, G=169, B=169]	1	4					3	3	3	7.4	7.4	7.4	74.712	0	5.8703	15987000	32	4	21.2936	21.3015	18.678	19.4308	18.9336	19.0624	19.1299	19.0529	16.7377	11.4643	17.3878	17.6145	19.6806	19.3772	18.6204	18.46	19.0128	18.3913
0.000296497	1.81256	3.52798	0.858031	P04843	P04843	Dolichyl-diphosphooligosaccharide--protein glycosyltransferase subunit 1	RPN1	384	Color2 [A=255, R=169, G=169, B=169]	1	4					16	16	16	35.6	35.6	35.6	68.569	0	65.402	5599300	37	72	15.7787	15.7515	15.3723	15.5741	15.3803	15.4153	15.6399	15.8503	15.7796	15.3964	15.224	15.1124	14.3203	14.3597	15.072	15.0625	14.4975	14.812
0.226904	1.8119	0.644158	0.857504	Q99436;Q99436-2	Q99436;Q99436-2	Proteasome subunit beta type-7	PSMB7	1923	Color2 [A=255, R=169, G=169, B=169]	1	4					2	2	2	9.7	9.7	9.7	29.965	0	22.697	743550	11	15	14.6342	14.5897	14.4208	14.3707	13.6306	13.582	14.3728	14.3677	14.4812	10.3488	12.2326	12.0198	14.3083	14.1314	14.5676	14.3341	11.7998	10.9418
0.116511	1.8097	0.933632	0.855748	Q9Y263	Q9Y263	Phospholipase A-2-activating protein	PLAA	2281	Color2 [A=255, R=169, G=169, B=169]	1	4					4	4	4	9.2	9.2	9.2	87.156	0	9.7217	360560	46	5	12.919	13.488	11.3769	12.432	13.9023	13.8241	10.7322	11.9225	11.9142	9.98594	10.8647	12.2753	12.1681	12.4422	12.891	12.7448	10.928	11.6335
0.128416	1.80417	0.891381	0.851338	Q13630	Q13630	GDP-L-fucose synthase	TSTA3	1408	Color2 [A=255, R=169, G=169, B=169]	1	4					3	3	3	15	15	15	35.892	0	7.7325	486010	16	7	14.1528	11.5319	13.4427	13.6939	13.502	13.8762	13.9	14.2526	13.8577	14.1007	11.6931	11.0919	13.1789	13.4643	12.7851	11.0944	12.2876	12.2812
0.258244	1.80341	0.587969	0.850731	O95671-3;O95671-2;O95671	O95671-3;O95671-2;O95671	N-acetylserotonin O-methyltransferase-like protein	ASMTL	313	Color2 [A=255, R=169, G=169, B=169]	1	4					1	1	1	2.8	2.8	2.8	62.442	0.0010363	4.4641	61561	23	1	9.63561	12.7703	11.6254	10.0384	13.2359	12.7107	11.6548	13.1594	11.0804	9.81611	10.6303	10.961	10.5426	9.68723	11.3806	10.052	11.6338	11.6158
0.255701	1.7974	0.592268	0.845908	P21127;Q9UQ88-5;Q9UQ88;P21127-2;P21127-3;Q9UQ88-2;Q9UQ88-3;P21127-8;Q9UQ88-4;P21127-9;P21127-6;P21127-10;P21127-5;P21127-4;Q9UQ88-10;P21127-12;Q9UQ88-9;Q9UQ88-8	P21127;Q9UQ88-5;Q9UQ88;P21127-2;P21127-3;Q9UQ88-2;Q9UQ88-3;P21127-8;Q9UQ88-4;P21127-9;P21127-6;P21127-10;P21127-5;P21127-4;Q9UQ88-10;P21127-12;Q9UQ88-9;Q9UQ88-8	Cyclin-dependent kinase 11B;Cyclin-dependent kinase 11A	CDK11B;CDK11A	628	Color2 [A=255, R=169, G=169, B=169]	1	4					2	2	2	3.3	3.3	3.3	92.619	0.0040891	2.8436	109300	39	2	12.3368	12.1583	9.81254	9.33318	12.5709	13.2822	10.757	11.6873	10.3574	11.366	10.6096	11.5804	9.97748	10.0628	10.8691	11.2741	10.8156	11.4194
0.0829385	1.78672	1.08124	0.837315	P63000-2;P63000;P60763	P63000-2;P63000;P60763	Ras-related C3 botulinum toxin substrate 1;Ras-related C3 botulinum toxin substrate 3	RAC1;RAC3	1189	Color2 [A=255, R=169, G=169, B=169]	1	4					11	5	5	49.3	21.8	21.8	23.467	0	11.792	4278600	9	35	16.1954	15.7683	17.0621	16.6399	15.6982	16.2147	15.3901	15.5084	15.6135	15.7425	14.3937	13.8677	16.0172	15.9387	16.0876	16.0413	14.0755	14.3944
0.0126947	1.78624	1.89638	0.836924	Q15366-6;Q15366-3;Q15366-4;Q15366;Q15366-2;Q15366-7;Q15366-5;Q15366-8;P57721-5;P57721-4;P57721;P57721-2;P57721-3	Q15366-6;Q15366-3;Q15366-4;Q15366;Q15366-2;Q15366-7;Q15366-5;Q15366-8;P57721-5;P57721-4;P57721	Poly(rC)-binding protein 2;Poly(rC)-binding protein 3	PCBP2;PCBP3	1503	Color2 [A=255, R=169, G=169, B=169]	1	4					10	7	7	49	38.2	38.2	38.15	0	158.96	7608200	17	47	17.2282	17.3409	17.5652	17.5173	17.4145	16.6702	16.7232	16.4724	16.6535	17.4817	19.3824	17.6232	15.9988	16.2903	16.1184	15.9156	17.2945	17.0972
0.229857	1.78408	0.638543	0.835183	Q9H8Y8;Q9H8Y8-3;Q9H8Y8-2;Q9BQQ3-2;Q9BQQ3	Q9H8Y8;Q9H8Y8-3;Q9H8Y8-2	Golgi reassembly-stacking protein 2	GORASP2	2058	Color2 [A=255, R=169, G=169, B=169]	1	4					5	5	5	14.4	14.4	14.4	47.145	0	17.208	798120	14	12	12.0627	11.399	13.6246	12.9311	14.5389	14.6436	13.4459	12.7551	12.7516	11.2401	11.8619	12.076	12.6248	12.7437	13.1948	12.9724	11.9204	10.7327
0.00139929	1.78381	2.85409	0.834963	P56537;P56537-2	P56537;P56537-2	Eukaryotic translation initiation factor 6	EIF6	1060	Color2 [A=255, R=169, G=169, B=169]	1	4					6	6	6	42.9	42.9	42.9	26.599	0	60.531	3327500	9	29	16.0398	15.9764	15.7309	16.0148	16.3928	16.2385	15.853	15.7446	15.8129	16.3634	15.8417	15.8966	14.9791	15.3535	15.6685	15.6503	15.114	14.618
0.137566	1.77948	0.861487	0.831454	P50552	P50552	Vasodilator-stimulated phosphoprotein	VASP	963	Color2 [A=255, R=169, G=169, B=169]	1	4					3	3	3	9.7	9.7	9.7	39.829	0	5.2816	386450	17	5	14.5108	14.5049	13.543	13.6047	12.7885	12.656	12.6985	12.9753	13.0982	10.988	12.0725	11.6734	12.4828	13.3001	13.7814	13.6509	11.3051	12.099
0.514652	1.77784	0.288487	0.830126	P56134-4;P56134-3;P56134-2;P56134	P56134-4;P56134-3;P56134-2;P56134	ATP synthase subunit f, mitochondrial	ATP5J2	1057	Color2 [A=255, R=169, G=169, B=169]	1	4					1	1	1	26.5	26.5	26.5	5.7407	0.0024618	3.6737	89559	3	2	8.96061	10.6354	8.46569	11.6344	14.4067	14.2757	11.4073	8.6663	9.39756	10.7155	10.8848	11.2544	10.8191	7.82864	11.0204	10.11	10.8811	12.7386
0.179601	1.77124	0.745691	0.82476	Q5VWZ2-2;Q5VWZ2	Q5VWZ2-2;Q5VWZ2	Lysophospholipase-like protein 1	LYPLAL1	1611	Color2 [A=255, R=169, G=169, B=169]	1	4					1	1	1	8.6	8.6	8.6	24.476	0.0053004	2.6197	109120	13	1	13.1556	13.3648	11.2038	11.6528	13.6238	12.4011	10.5736	11.9652	12.8532	10.8093	11.0663	12.285	10.8828	10.6857	12.7787	12.8118	12.3133	10.9809
0.204973	1.76474	0.688303	0.819453	Q9P265	Q9P265	Disco-interacting protein 2 homolog B	DIP2B	2172	Color2 [A=255, R=169, G=169, B=169]	1	4					7	7	7	7.4	7.4	7.4	171.49	0	23.171	1051400	80	19	13.4276	13.5244	15.4558	14.839	13.0803	13.4703	12.8369	12.644	12.3699	10.4835	11.6789	11.3131	13.593	13.6581	14.0431	14.1318	12.0414	11.4131
0.0538945	1.76122	1.26846	0.816573	P35611-5;P35611-2;P35611-6;P35611-4;P35611;P35611-3	P35611-5;P35611-2;P35611-6;P35611-4;P35611;P35611-3	Alpha-adducin	ADD1	799	Color2 [A=255, R=169, G=169, B=169]	1	4					2	2	2	4.3	4.3	4.3	56.285	0.0024486	3.633	189840	20	6	11.2635	12.7915	12.8553	13.0636	13.3684	13.4699	11.7746	10.9915	11.6467	11.9568	12.1614	10.1715	11.851	11.8897	12.2989	12.4895	11.2243	12.1594
0.00276241	1.75871	2.55871	0.814519	P30825	P30825	High affinity cationic amino acid transporter 1	SLC7A1	746	Color2 [A=255, R=169, G=169, B=169]	1	4					3	3	3	4.1	4.1	4.1	67.638	0	6.4612	907710	18	13	14.9431	14.6238	14.9241	14.9002	14.7155	14.8489	12.2817	12.3857	12.0846	10.3119	11.2238	11.8366	14.2385	14.0387	14.2451	14.4922	13.0851	13.969
0.267346	1.75662	0.572927	0.812805	P30419-2;P30419;O60551	P30419-2;P30419	Glycylpeptide N-tetradecanoyltransferase 1	NMT1	742	Color2 [A=255, R=169, G=169, B=169]	1	4					5	5	5	18.3	18.3	18.3	48.14	0	30.503	1166700	18	15	13.2415	12.5497	12.9417	12.9831	14.3196	15.0364	13.0791	14.1759	13.5787	11.9094	11.8965	10.7004	13.1322	13.4029	13.8204	13.961	11.1099	10.7689
0.257784	1.75152	0.588744	0.808609	P34896-3;P34896-2;P34896;P34896-4	P34896-3;P34896-2;P34896;P34896-4	Serine hydroxymethyltransferase, cytosolic	SHMT1	780	Color2 [A=255, R=169, G=169, B=169]	1	4					3	2	2	11.2	7.7	7.7	44.551	0.0032988	3.1965	195730	21	2	10.3553	12.8532	12.4639	11.6804	15.0726	12.0679	11.762	12.8344	13.9868	10.2229	10.8693	13.2692	10.7398	11.6329	12.2809	11.6674	11.3102	12.0105
0.0438451	1.75132	1.35808	0.808445	P42858	P42858	Huntingtin	HTT	872	Color2 [A=255, R=169, G=169, B=169]	1	4					1	1	1	0.4	0.4	0.4	347.6	0.0033034	3.1988	22694	146	2	10.9368	10.555	10.3647	12.1963	11.0127	11.2943	10.1507	10.5043	9.20828	10.9066	11.6575	11.5636	9.85706	10.4546	10.3308	9.44234	11.1026	10.3218
0.302312	1.75017	0.519544	0.807496	Q96S59;Q96S59-2;Q96S59-3	Q96S59;Q96S59-2;Q96S59-3	Ran-binding protein 9	RANBP9	1913	Color2 [A=255, R=169, G=169, B=169]	1	4					4	4	4	8.2	8.2	8.2	77.846	0	9.7598	365210	23	4	11.2815	9.89896	11.4784	11.5845	14.992	12.9323	11.2142	11.0384	9.64216	10.1472	10.9016	10.8393	10.3105	11.2648	10.9555	11.5748	11.5082	11.7089
0.335154	1.74915	0.474756	0.806653	P11310;P11310-2	P11310;P11310-2	Medium-chain specific acyl-CoA dehydrogenase, mitochondrial	ACADM	506	Color2 [A=255, R=169, G=169, B=169]	1	4					2	2	2	5.5	5.5	5.5	46.588	0.0024366	3.5895	165290	20	2	9.73174	10.563	12.5596	13.282	14.4455	10.3785	13.3727	14.2075	12.8646	13.4907	12.7032	11.8287	11.548	10.6406	10.6384	10.3463	11.4031	11.5441
0.369785	1.74855	0.43205	0.806157	P49711;P49711-2	P49711;P49711-2	Transcriptional repressor CTCF	CTCF	936	Color2 [A=255, R=169, G=169, B=169]	1	4					6	6	6	12.4	12.4	12.4	82.785	0	15.944	395070	24	10	9.41564	10.3964	10.8589	10.6598	14.6781	13.3775	10.4253	11.286	10.2629	10.251	11.7401	11.3254	10.8496	10.4009	10.1775	11.0565	10.2866	11.7783
0.370105	1.74755	0.431675	0.805333	Q9BPX3	Q9BPX3	Condensin complex subunit 3	NCAPG	1960	Color2 [A=255, R=169, G=169, B=169]	1	4					5	5	5	6.6	6.6	6.6	114.33	0	9.7839	590050	47	7	11.3861	10.3768	12.2568	12.8449	14.5895	15.1965	12.7659	13.5041	12.6201	11.8183	12.8886	11.2554	11.3901	12.026	12.7576	13.4576	11.4623	10.725
0.260835	1.74707	0.583634	0.804937	O43818	O43818	U3 small nucleolar RNA-interacting protein 2	RRP9	190	Color2 [A=255, R=169, G=169, B=169]	1	4					3	3	3	9.5	9.5	9.5	51.84	0	13.242	164580	23	4	10.5896	9.68158	11.2216	12.0534	13.5244	12.9914	11.3738	10.9946	10.0934	10.9713	12.1559	12.4993	10.3279	9.66592	11.5821	10.7102	11.5864	11.3599
0.0151569	1.7464	1.81939	0.804386	Q02790	Q02790	Peptidyl-prolyl cis-trans isomerase FKBP4;Peptidyl-prolyl cis-trans isomerase FKBP4, N-terminally processed	FKBP4	1283	Color2 [A=255, R=169, G=169, B=169]	1	4					30	30	30	73.6	73.6	73.6	51.804	0	323.31	22854000	31	246	16.5827	16.7085	16.4917	16.4779	16.915	16.917	17.5813	17.6768	17.6381	18.2791	17.2982	17.3186	16.0347	16.2411	16.4047	16.4488	15.0736	15.0635
0.0788546	1.74377	1.10317	0.802212	P10909-4;P10909-6;P10909;P10909-5;P10909-2;P10909-3	P10909-4;P10909-6;P10909;P10909-5;P10909-2;P10909-3	Clusterin;Clusterin beta chain;Clusterin alpha chain	CLU	494	Color2 [A=255, R=169, G=169, B=169]	1	4					9	9	9	24	24	24	48.803	0	124.44	1421800	20	28	11.667	10.8374	11.8991	11.3638	11.7581	10.9318	16.2607	16.4068	16.7456	17.1054	14.5387	14.4411	9.66525	10.014	9.85735	10.7952	11.5564	11.7558
0.192961	1.7436	0.714531	0.80207	O43809	O43809	Cleavage and polyadenylation specificity factor subunit 5	NUDT21	187	Color2 [A=255, R=169, G=169, B=169]	1	4					4	4	4	22	22	22	26.227	0	16.384	1179300	14	12	15.4219	15.6004	13.3066	13.2907	16.1882	16.182	14.4874	14.6855	14.8898	11.6695	14.5559	11.4743	14.3308	14.1672	14.5616	14.6342	13.8149	13.6687
0.0832629	1.74175	1.07955	0.800536	O00273-2;O00273	O00273-2;O00273	DNA fragmentation factor subunit alpha	DFFA	77	Color2 [A=255, R=169, G=169, B=169]	1	4					2	2	2	11.6	11.6	11.6	29.41	0	9.1239	187870	14	3	11.4862	12.1347	12.1726	11.6295	13.8961	13.3465	9.76696	11.8914	10.4902	11.7891	12.0145	12.1146	11.7143	11.5593	11.8508	11.5135	11.1397	12.085
0.00926612	1.74083	2.0331	0.799778	P06748;P06748-3;P06748-2	P06748;P06748-3;P06748-2	Nucleophosmin	NPM1	416	Color2 [A=255, R=169, G=169, B=169]	1	4					15	15	15	61.9	61.9	61.9	32.575	0	323.31	16677000	12	118	17.8799	18.0554	16.9023	17.0561	18.2404	18.0446	17.4453	17.3734	17.6308	15.6516	17.2217	16.9931	16.5272	16.7584	17.0612	17.0026	16.9282	17.1024
0.263448	1.73663	0.579305	0.796294	Q9BQ67	Q9BQ67	Glutamate-rich WD repeat-containing protein 1	GRWD1	1962	Color2 [A=255, R=169, G=169, B=169]	1	4					1	1	1	5.6	5.6	5.6	49.419	0.0032604	3.0757	116340	21	2	11.6845	10.3673	10.6907	11.1266	14.0416	13.9928	11.1887	9.99052	10.9822	10.1812	12.033	12.1995	11.1218	11.0021	11.272	11.323	10.9754	11.4313
0.419405	1.73519	0.377366	0.795091	O60234;P60983	O60234;P60983	Glia maturation factor gamma;Glia maturation factor beta	GMFG;GMFB	198	Color2 [A=255, R=169, G=169, B=169]	1	4					4	4	4	47.2	47.2	47.2	16.801	0	24.047	1453300	9	18	14.7436	10.685	15.8062	16.2329	15.8148	15.2301	16.4239	15.8654	13.8411	13.9048	16.9246	16.9714	14.1032	12.822	13.6115	13.0419	14.4721	15.6914
0.117964	1.73484	0.92825	0.794806	Q9NZB2;Q9NZB2-6;Q9NZB2-4;Q9NZB2-2;Q9NZB2-5	Q9NZB2;Q9NZB2-6;Q9NZB2-4;Q9NZB2-2;Q9NZB2-5	Constitutive coactivator of PPAR-gamma-like protein 1	FAM120A	2157	Color2 [A=255, R=169, G=169, B=169]	1	4					10	10	10	12.8	12.8	12.8	121.89	0	76.247	2311200	57	49	14.2749	14.0545	14.336	14.6016	15.3105	15.452	14.6835	14.7283	14.6671	13.9698	13.1816	13.2732	13.9809	14.2508	14.6374	14.8978	13.2364	12.2573
0.000612602	1.73337	3.21282	0.793578	P60891;P60891-2	P60891;P60891-2	Ribose-phosphate pyrophosphokinase 1	PRPS1	1078	Color2 [A=255, R=169, G=169, B=169]	1	4					9	9	3	38.4	38.4	9.1	34.834	0	87.579	4318200	16	87	15.5215	15.016	15.7196	15.9929	15.6591	15.906	15.8614	15.7861	16.2851	15.4888	15.5826	15.9281	14.6517	14.9161	14.6235	15.0241	15.0665	14.7716
0.171605	1.7324	0.765471	0.792768	P15927;P15927-2;P15927-3	P15927;P15927-2;P15927-3	Replication protein A 32 kDa subunit	RPA2	568	Color2 [A=255, R=169, G=169, B=169]	1	4					6	6	6	30.4	30.4	30.4	29.247	0	26.668	1123200	10	16	13.3278	13.6337	14.7925	14.5738	15.6138	15.4682	13.6194	13.29	14.0218	11.6699	13.3379	10.9201	14.5803	14.1753	12.8275	12.4685	14.7263	13.8752
0.121276	1.73137	0.916224	0.791915	Q15437	Q15437	Protein transport protein Sec23B	SEC23B	1513	Color2 [A=255, R=169, G=169, B=169]	1	4					11	11	8	18.6	18.6	14.9	86.478	0	31.109	1633300	38	32	12.1434	12.6926	12.7586	13.5672	14.4824	14.3652	15.8854	15.3956	15.6435	15.5634	15.3584	15.0606	12.0855	12.4721	13.6472	12.8113	12.3482	11.8936
2.90223e-09	1.72923	8.53727	0.790131	P04406;P04406-2	P04406;P04406-2	Glyceraldehyde-3-phosphate dehydrogenase	GAPDH	379	Color2 [A=255, R=169, G=169, B=169]	1	4					34	34	33	84.5	84.5	82.4	36.053	0	323.31	386710000	17	666	21.7865	21.7541	21.7745	21.8453	21.8645	21.9799	21.7948	21.7481	21.8244	21.8349	22.0603	21.9864	20.9424	21.0186	21.0893	21.0666	21.074	21.0731
0.305786	1.72692	0.514583	0.788205	O60832-2;O60832	O60832-2;O60832	H/ACA ribonucleoprotein complex subunit 4	DKC1	218	Color2 [A=255, R=169, G=169, B=169]	1	4					4	4	4	17.9	17.9	17.9	47.602	0	19.419	958360	26	15	11.3949	12.121	13.4319	12.6111	14.9861	15.3306	12.7337	10.5602	12.8099	10.9338	11.2256	11.567	12.8596	12.9439	13.0082	13.3205	11.1223	11.8918
0.0372575	1.72652	1.42879	0.787866	P18621-3;P18621;P18621-2	P18621-3;P18621;P18621-2	60S ribosomal protein L17	RPL17	602	Color2 [A=255, R=169, G=169, B=169]	1	4					15	15	15	49.6	49.6	49.6	26.372	0	89.293	17445000	12	106	16.8023	16.7029	17.1775	17.3824	17.8221	17.8517	16.8039	16.7008	16.7541	17.0025	16.7744	16.8081	16.6848	16.7297	17.0908	17.0788	15.8159	15.6116
0.16094	1.72649	0.793337	0.787841	O95163	O95163	Elongator complex protein 1	IKBKAP	289	Color2 [A=255, R=169, G=169, B=169]	1	4					2	2	2	2.3	2.3	2.3	150.25	0	6.0228	243250	63	5	12.7876	11.7858	12.4491	12.592	14.0799	13.9272	11.3968	12.1774	11.7736	10.4953	11.4726	10.9029	11.2868	12.0547	13.2781	13.2686	11.414	11.5923
0.0303709	1.72411	1.51754	0.785851	Q68D91-2;Q68D91	Q68D91-2;Q68D91	Metallo-beta-lactamase domain-containing protein 2	MBLAC2	1617	Color2 [A=255, R=169, G=169, B=169]	1	4					1	1	1	6.5	6.5	6.5	22.432	0.009867	2.3304	91784	14	6	11.9757	12.1272	12.6891	12.8626	12.2003	12.2878	10.6645	11.0199	10.9487	11.1293	10.9963	12.2507	10.9101	11.0951	12.0556	11.8952	10.9402	12.5313
0.445987	1.72268	0.350678	0.784655	O60264;P28370-2;P28370	O60264	SWI/SNF-related matrix-associated actin-dependent regulator of chromatin subfamily A member 5	SMARCA5	201	Color2 [A=255, R=169, G=169, B=169]	1	4					5	5	5	5.4	5.4	5.4	121.9	0	12.679	410360	55	6	10.2984	11.0635	11.4417	9.16976	14.342	14.7122	10.8002	11.3403	10.8481	11.8896	12.4856	12.5227	10.0907	9.82482	11.3765	10.9516	12.2349	11.8412
0.0111909	1.71801	1.95114	0.780735	P39023;Q92901	P39023	60S ribosomal protein L3	RPL3	829	Color2 [A=255, R=169, G=169, B=169]	1	4					32	32	32	60.8	60.8	60.8	46.108	0	296.61	35785000	19	276	17.0354	17.1474	17.0194	17.1146	17.8613	17.7519	16.8917	16.8318	16.9805	17.5263	16.7671	16.7798	16.5889	16.7783	16.9415	17.039	15.8841	16.0141
0.0681275	1.7161	1.16668	0.779135	P62910	P62910	60S ribosomal protein L32	RPL32	1180	Color2 [A=255, R=169, G=169, B=169]	1	4					9	9	9	53.3	53.3	53.3	15.86	0	47.647	14351000	7	95	16.7973	16.5566	17.0596	17.185	17.9353	18.113	16.9668	16.8355	16.9911	12.837	16.7054	16.6668	16.5313	16.7496	17.2385	17.129	15.7337	15.5899
0.199267	1.71589	0.700565	0.778954	Q99543-2;Q99543	Q99543-2;Q99543	DnaJ homolog subfamily C member 2;DnaJ homolog subfamily C member 2, N-terminally processed	DNAJC2	1930	Color2 [A=255, R=169, G=169, B=169]	1	4					1	1	1	2.5	2.5	2.5	65.913	0.00535	2.6742	60272	28	2	11.5623	12.4942	11.3834	10.9421	12.7764	12.4986	11.1064	11.3872	11.3675	10.9162	11.2763	11.1659	10.9621	9.838	12.1974	9.73162	12.3423	11.9118
0.00724806	1.71219	2.13978	0.775847	P53618	P53618	Coatomer subunit beta	COPB1	1016	Color2 [A=255, R=169, G=169, B=169]	1	4					22	22	22	31.8	31.8	31.8	107.14	0	106.23	5886400	48	90	15.0925	15.339	14.9198	15.0162	16.0757	16.0009	15.3928	15.2897	15.2018	15.5652	15.2461	14.3214	14.4052	14.7069	14.703	15.0549	14.515	14.4041
0.143192	1.71117	0.844081	0.774981	Q16566	Q16566	Calcium/calmodulin-dependent protein kinase type IV	CAMK4	1545	Color2 [A=255, R=169, G=169, B=169]	1	4					2	2	2	6.6	6.6	6.6	51.925	0.0053428	2.6698	54226	28	3	9.8298	10.359	11.4786	12.0794	11.6556	12.3094	11.2475	10.8283	9.90092	11.2948	12.6288	10.6124	11.0312	10.2145	9.3332	10.4449	11.1626	10.8756
0.00100477	1.70865	2.99793	0.772858	P17812;P17812-2;Q9NRF8	P17812;P17812-2	CTP synthase 1	CTPS1	591	Color2 [A=255, R=169, G=169, B=169]	1	4					15	15	15	29.8	29.8	29.8	66.69	0	57.368	4865400	30	74	15.4266	15.4138	15.5644	15.5206	16.1612	15.5911	15.6676	15.835	15.5785	15.6538	15.3787	15.4388	14.9966	14.7451	15.1054	15.1316	14.7389	14.3229
0.0354757	1.70413	1.45007	0.769034	Q9NX63	Q9NX63	MICOS complex subunit MIC19	CHCHD3	2143	Color2 [A=255, R=169, G=169, B=169]	1	4					4	4	4	19.4	19.4	19.4	26.152	0	8.7283	602840	13	13	13.5444	13.6588	13.9858	13.1047	14.3684	13.8286	14.0219	14.1291	14.2758	10.294	11.8384	10.4033	12.6828	12.2479	12.531	12.8938	13.9071	13.6138
0.0970571	1.70246	1.01297	0.767619	P49748-2;P49748;P49748-3	P49748-2;P49748;P49748-3	Very long-chain specific acyl-CoA dehydrogenase, mitochondrial	ACADVL	940	Color2 [A=255, R=169, G=169, B=169]	1	4					3	3	3	7.1	7.1	7.1	68.058	0	6.3901	393150	40	7	11.3513	10.3426	12.5595	12.3152	11.6613	11.5981	15.7583	15.9857	15.9917	10.3321	12.6168	13.3038	10.3567	10.9959	10.1936	11.0835	12.0237	10.569
0.340171	1.70002	0.468302	0.765553	P78406	P78406	mRNA export factor	RAE1	1224	Color2 [A=255, R=169, G=169, B=169]	1	4					5	5	5	19	19	19	40.968	0	14.114	1434500	13	23	12.9401	11.9885	14.2581	14.4365	15.3357	15.5589	10.8283	12.4075	12.8665	12.5651	10.5506	11.6848	12.8511	13.2714	15.0078	14.6355	12.2396	11.9192
0.220359	1.6982	0.656869	0.764007	P62380	P62380	TATA box-binding protein-like protein 1	TBPL1	1151	Color2 [A=255, R=169, G=169, B=169]	1	4					1	1	1	7	7	7	20.886	0.0045413	2.8411	38896	9	1	11.6334	9.95285	11.0405	11.2653	12.886	11.8479	10.4146	11.5089	10.1769	9.39329	11.6074	12.9679	10.251	10.4932	9.56379	9.80427	11.8751	12.0546
0.325832	1.69601	0.487006	0.762142	Q86X76-2;Q86X76-4;Q86X76;Q86X76-3;Q86X76-5	Q86X76-2;Q86X76-4;Q86X76;Q86X76-3;Q86X76-5	Nitrilase homolog 1	NIT1	1691	Color2 [A=255, R=169, G=169, B=169]	1	4					5	5	5	21	21	21	31.858	0	54.541	930680	16	18	14.6104	15.3245	13.4473	13.6711	14.3989	14.1495	12.7812	11.5527	13.6428	9.97338	11.6369	11.5027	14.3665	13.5238	14.6155	14.3933	13.9513	10.1787
0.0187394	1.6914	1.72724	0.758219	P78344-2;P78344	P78344-2;P78344	Eukaryotic translation initiation factor 4 gamma 2	EIF4G2	1219	Color2 [A=255, R=169, G=169, B=169]	1	4					5	5	5	7.8	7.8	7.8	98.149	0	19.752	1383000	48	21	14.5726	14.914	14.0479	14.6717	15.2642	14.8655	13.8633	12.0024	12.4469	10.7857	11.0623	11.7244	13.1252	14.5562	14.3207	14.183	14.0053	13.5962
0.362144	1.69084	0.441119	0.75774	P62273;P62273-2	P62273;P62273-2	40S ribosomal protein S29	RPS29	1140	Color2 [A=255, R=169, G=169, B=169]	1	4					1	1	1	19.6	19.6	19.6	6.6767	0	6.1681	117790	2	4	14.401	9.85749	11.3437	11.3791	14.3628	12.7295	10.284	11.3311	11.104	9.61356	10.5455	12.3506	10.895	11.859	12.4396	11.5314	10.7051	12.0972
0.178277	1.68803	0.748906	0.755344	Q14558;Q14558-2	Q14558;Q14558-2	Phosphoribosyl pyrophosphate synthase-associated protein 1	PRPSAP1	1448	Color2 [A=255, R=169, G=169, B=169]	1	4					4	3	3	16	12.1	12.1	39.393	0	8.4456	401130	21	9	14.1644	11.8558	12.0951	12.6101	13.8901	13.6141	11.9764	12.6175	12.6457	10.4418	11.2652	10.4765	11.9261	12.5157	13.2903	13.1152	11.3622	11.488
0.201283	1.6877	0.696193	0.755055	Q14008-2;Q14008;Q14008-3	Q14008-2;Q14008;Q14008-3	Cytoskeleton-associated protein 5	CKAP5	1418	Color2 [A=255, R=169, G=169, B=169]	1	4					17	17	17	15.5	15.5	15.5	218.52	0	69.629	2830400	103	40	13.7344	14.041	14.172	14.1159	15.3042	15.2599	14.1934	14.456	15	12.9939	12.7897	13.3691	13.6668	14.2128	14.6416	14.6217	13.4511	11.5031
0.12821	1.682	0.892077	0.750178	Q14166	Q14166	Tubulin--tyrosine ligase-like protein 12	TTLL12	1432	Color2 [A=255, R=169, G=169, B=169]	1	4					7	7	7	18.8	18.8	18.8	74.403	0	25.851	1470500	34	14	15.6393	13.9374	15.3446	15.0959	16.7054	16.7616	15.888	16.4396	16.2443	15.0318	12.4427	15.8108	14.9204	14.9974	14.4314	14.5075	15.2581	14.8682
0.0678783	1.67782	1.16827	0.746591	Q06203	Q06203	Amidophosphoribosyltransferase	PPAT	1304	Color2 [A=255, R=169, G=169, B=169]	1	4					9	9	9	21.1	21.1	21.1	57.398	0	40.686	2628200	25	36	15.7095	15.6771	14.6441	14.5694	15.338	15.4612	15.763	15.7542	15.595	15.8506	15.2263	14.8319	14.8129	14.798	15.1661	15.0381	13.5203	13.5844
0.328125	1.67722	0.483961	0.746068	Q96K76-2;Q96K76-4;Q96K76	Q96K76-2;Q96K76-4;Q96K76	Ubiquitin carboxyl-terminal hydrolase 47	USP47	1893	Color2 [A=255, R=169, G=169, B=169]	1	4					3	3	3	2.7	2.7	2.7	147.22	0	5.1752	185570	68	3	9.68874	12.8801	10.7175	12.1562	13.7354	14.102	11.3488	10.7266	9.47138	10.3687	11.7262	12.121	11.6595	10.7406	11.9517	11.6562	11.3261	11.4695
0.441164	1.67339	0.3554	0.74277	Q9Y508-2;Q9Y508	Q9Y508-2;Q9Y508	E3 ubiquitin-protein ligase RNF114	RNF114	2327	Color2 [A=255, R=169, G=169, B=169]	1	4					4	4	4	28.8	28.8	28.8	21.004	0	12.43	468460	13	9	10.8081	10.1178	13.1197	14.0411	14.9922	14.3933	10.739	8.80166	10.0895	9.65972	10.7437	11.2232	10.9469	13.2571	13.2484	12.6929	11.9151	10.9551
0.424242	1.67104	0.372386	0.740748	P50452-2;P50452	P50452-2;P50452	Serpin B8	SERPINB8	960	Color2 [A=255, R=169, G=169, B=169]	1	4					1	1	1	6.2	6.2	6.2	27.672	0	5.821	79735	13	2	9.98105	9.5643	14.2273	13.9478	12.1434	11.8689	11.2161	10.6532	10.9962	11.5047	11.5054	12.0819	10.6051	10.5713	10.5658	10.5541	12.5264	12.4655
0.221415	1.67066	0.654793	0.740418	P61201;P61201-2	P61201;P61201-2	COP9 signalosome complex subunit 2	COPS2	1096	Color2 [A=255, R=169, G=169, B=169]	1	4					6	6	6	13.3	13.3	13.3	51.596	0	25.331	1047400	21	23	13.5818	13.5873	12.7829	13.6391	14.4955	14.3658	13.3222	12.4918	13.9846	13.0518	12.3005	11.8061	13.7526	13.3817	14.0531	13.9443	11.1668	11.7115
0.246565	1.67023	0.608069	0.74005	O94925;O94925-3	O94925;O94925-3	Glutaminase kidney isoform, mitochondrial	GLS	282	Color2 [A=255, R=169, G=169, B=169]	1	4					4	4	4	9.3	9.3	9.3	73.46	0	18.109	342380	35	8	14.124	14.3477	11.8848	12.7213	12.8294	11.1701	12.3309	12.2963	14.0345	15.169	10.6597	11.212	11.3468	12.3355	12.863	12.8099	10.9064	12.3755
0.18623	1.66417	0.729951	0.734804	Q2M2I8-2;Q2M2I8	Q2M2I8-2;Q2M2I8	AP2-associated protein kinase 1	AAK1	1568	Color2 [A=255, R=169, G=169, B=169]	1	4					3	3	3	5	5	5	93.577	0	6.9401	346870	33	7	14.0218	13.6064	12.8545	13.1121	12.7303	13.3515	12.7549	9.87315	11.0181	11.0753	11.8265	11.4471	11.9929	12.7312	13.5247	13.7924	10.5463	12.6803
0.0158894	1.6626	1.79889	0.733445	P53992;P53992-2	P53992	Protein transport protein Sec24C	SEC24C	1024	Color2 [A=255, R=169, G=169, B=169]	1	4					5	5	5	5.9	5.9	5.9	118.32	0	18.009	1305100	40	21	14.1461	13.8394	14.5267	14.5344	15.0243	14.9959	14.6967	15.3447	15.2541	14.3715	14.0713	14.6794	13.4779	13.8503	14.1924	14.3046	13.5582	13.2827
0.24122	1.66216	0.617586	0.733057	P49756;P49756-2;P49756-3	P49756;P49756-2;P49756-3	RNA-binding protein 25	RBM25	942	Color2 [A=255, R=169, G=169, B=169]	1	4					3	3	3	5.5	5.5	5.5	100.18	0	8.0777	127260	33	4	9.77278	10.8717	12.0193	11.5116	13.7745	12.1604	10.9453	12.4414	11.449	10.6026	10.2887	11.5721	10.768	10.8618	10.3607	10.8403	11.9166	10.9645
0.151113	1.66213	0.820698	0.733036	Q9Y6C9	Q9Y6C9	Mitochondrial carrier homolog 2	MTCH2	2350	Color2 [A=255, R=169, G=169, B=169]	1	4					1	1	1	5.3	5.3	5.3	33.331	0.0094421	2.3336	177350	14	3	11.0397	12.1912	13.4574	13.7202	13.0859	13.289	11.5388	10.4978	13.2482	12.6424	11.5726	10.1902	11.5254	12.1995	12.7965	12.6463	11.6482	11.5693
0.0255793	1.66102	1.59211	0.732069	P53621;P53621-2	P53621;P53621-2	Coatomer subunit alpha;Xenin;Proxenin	COPA	1017	Color2 [A=255, R=169, G=169, B=169]	1	4					27	27	27	30.3	30.3	30.3	138.34	0	156.83	7673000	70	112	15.0828	15.2097	15.0866	15.0185	15.9313	15.8828	15.6937	15.5392	15.7706	12.8704	15.388	15.6182	14.2535	14.6239	15.2695	15.2735	13.9586	14.4402
4.48347e-05	1.65632	4.34839	0.727984	P68371	P68371	Tubulin beta-4B chain	TUBB4B	1215	Color2 [A=255, R=169, G=169, B=169]	1	4					29	29	1	73.9	73.9	2.7	49.83	0	323.31	189780000	20	525	20.3882	20.3052	20.5988	20.566	20.7378	20.9238	20.3572	20.3043	20.4664	19.9938	20.318	20.4473	19.6861	19.8157	19.9147	19.7477	19.9901	19.9974
0.29334	1.65062	0.532628	0.723004	P37108	P37108	Signal recognition particle 14 kDa protein	SRP14	817	Color2 [A=255, R=169, G=169, B=169]	1	4					4	4	4	47.8	47.8	47.8	14.57	0	138.82	1697300	7	28	14.0433	13.4436	15.2467	15.5901	13.9624	15.9817	15.6171	15.6813	15.2423	11.4291	13.6895	14.4783	14.0582	14.3308	14.3278	14.2771	11.6515	15.2844
0.0967025	1.64983	1.01456	0.722319	P61163	P61163	Alpha-centractin	ACTR1A	1095	Color2 [A=255, R=169, G=169, B=169]	1	4					11	11	7	48.7	48.7	30.1	42.613	0	107.55	6845900	20	89	15.8675	15.7024	15.5788	15.6149	16.1251	16.36	14.5386	14.8481	15.0506	12.7281	13.5382	13.8073	15.5563	15.7993	15.7847	15.7909	13.7764	14.2072
0.362561	1.64923	0.440619	0.721792	P25325;P25325-2	P25325;P25325-2	3-mercaptopyruvate sulfurtransferase	MPST	673	Color2 [A=255, R=169, G=169, B=169]	1	4					1	1	1	4	4	4	33.178	0.0033477	3.373	80192	16	1	12.7569	10.5572	9.99503	10.1906	14.0968	12.6201	11.7456	10.9644	10.5869	11.308	11.2177	11.0993	10.355	11.1397	10.3735	10.2824	11.6164	12.1189
0.0666	1.64863	1.17653	0.721264	O15511;O15511-2	O15511;O15511-2	Actin-related protein 2/3 complex subunit 5	ARPC5	147	Color2 [A=255, R=169, G=169, B=169]	1	4					5	5	5	53.6	53.6	53.6	16.32	0	35.801	3778600	10	35	16.2197	16.5102	15.3096	15.5371	14.7291	14.8429	17.0535	16.9988	16.8654	17.0664	15.863	16.0735	15.4453	14.7966	14.6916	14.4973	14.1734	15.2169
0.149297	1.64817	0.825949	0.720869	P61604	P61604	10 kDa heat shock protein, mitochondrial	HSPE1	1110	Color2 [A=255, R=169, G=169, B=169]	1	4					6	6	6	54.9	54.9	54.9	10.932	0	45.99	11255000	8	66	17.4756	17.0552	18.0435	18.0694	16.9023	17.5193	17.2756	17.4151	18.0994	17.328	17.239	17.1565	15.7719	15.8874	16.4427	16.541	17.9733	18.1237
0.364634	1.64743	0.438143	0.720213	Q96I25	Q96I25	Splicing factor 45	RBM17	1881	Color2 [A=255, R=169, G=169, B=169]	1	4					3	3	3	10.7	10.7	10.7	44.961	0.0010582	4.8755	183360	23	3	9.83403	10.2014	11.4564	12.0332	14.6946	12.7201	10.4479	10.5035	10.3786	11.5726	10.313	12.1192	10.3563	11.7178	11.7053	10.7704	11.13	10.9386
0.176127	1.64673	0.754174	0.719605	O95197-3;O95197-4;O95197-7;O95197-2;O95197	O95197-3;O95197-4;O95197-7;O95197-2;O95197	Reticulon-3	RTN3	291	Color2 [A=255, R=169, G=169, B=169]	1	4					1	1	1	4.7	4.7	4.7	25.609	0.0015144	3.9497	96227	6	1	12.7543	12.4966	10.4432	11.8246	13.2996	12.664	10.5638	11.3491	12.2933	10.9613	12.4172	12.1934	12.2285	12.0903	10.916	10.5755	11.9635	11.3907
0.00239777	1.63579	2.62019	0.709989	P68363;P68363-2;Q9NY65-2;Q9NY65;Q9H853	P68363;P68363-2	Tubulin alpha-1B chain	TUBA1B	1213	Color2 [A=255, R=169, G=169, B=169]	1	4					31	31	0	82.3	82.3	0	50.151	0	323.31	230910000	21	480	19.997	19.9502	20.3819	20.6513	20.5469	20.4666	20.2036	20.125	20.0201	20.2982	20.3193	20.1788	19.4294	19.537	19.3432	19.3842	20.0856	19.9546
0.00301579	1.63486	2.5206	0.709167	P61313;P61313-2	P61313	60S ribosomal protein L15	RPL15	1104	Color2 [A=255, R=169, G=169, B=169]	1	4					15	15	15	56.9	56.9	56.9	24.146	0	126.37	29289000	11	187	18.1105	18.4169	18.1868	18.1412	18.8415	18.8587	18.1413	18.1156	17.9816	17.8321	18.2662	18.24	17.771	17.7897	17.9382	18.0155	17.5414	17.2449
0.351483	1.63371	0.454096	0.708155	P06702	P06702	Protein S100-A9	S100A9	412	Color2 [A=255, R=169, G=169, B=169]	1	4					3	3	3	31.6	31.6	31.6	13.242	0	74.89	1774400	8	16	15.1357	15.2851	14.147	14.3298	11.2036	12.2903	16.6173	16.6264	13.2262	18.4641	15.7287	14.6065	12.0913	12.808	12.6548	12.9967	13.547	14.0447
0.387949	1.63233	0.411225	0.706932	Q96RS6;Q96RS6-2;Q96RS6-3	Q96RS6;Q96RS6-2;Q96RS6-3	NudC domain-containing protein 1	NUDCD1	1909	Color2 [A=255, R=169, G=169, B=169]	1	4					3	3	3	7	7	7	66.755	0	8.2534	401840	30	5	10.863	10.4209	13.1666	12.9185	14.6119	14.6296	11.8215	11.3759	10.7447	11.5759	11.5644	10.5357	12.701	12.4896	11.8799	12.2239	10.8247	12.2499
0.289046	1.63172	0.539033	0.706395	P05141;Q9H0C2	P05141	ADP/ATP translocase 2;ADP/ATP translocase 2, N-terminally processed	SLC25A5	392	Color2 [A=255, R=169, G=169, B=169]	1	4					12	12	6	27.2	27.2	12.4	32.852	0	28.089	4009300	19	52	15.6159	15.266	15.8027	15.891	16.0483	16.0152	15.6627	15.6333	16.0112	16.495	15.0849	15.9715	13.4525	14.1917	14.3767	14.4494	16.7731	17.1573
0.241605	1.63037	0.616894	0.705196	O43617-2;O43617	O43617-2;O43617	Trafficking protein particle complex subunit 3	TRAPPC3	173	Color2 [A=255, R=169, G=169, B=169]	1	4					2	2	2	19.4	19.4	19.4	15.005	0	5.1072	423540	7	7	13.3311	13.7132	12.0596	12.6695	14.1403	13.0681	13.1581	13.3792	12.6461	11.268	11.1671	12.4021	12.8518	13.5222	13.1815	13.2467	11.1086	10.8398
0.093175	1.62857	1.0307	0.703604	P83881	P83881	60S ribosomal protein L36a	RPL36A	1233	Color2 [A=255, R=169, G=169, B=169]	1	4					11	11	3	44.3	44.3	10.4	12.441	0	56.486	7993200	4	62	16.1155	16.6661	17.4711	17.4854	18.1574	18.0463	17.1754	17.2523	16.9534	13.3677	17.0826	17.147	16.806	16.6788	17.0483	17.1008	15.9059	16.1805
0.0747122	1.6232	1.12661	0.698839	P62714;P67775;P67775-2	P62714;P67775;P67775-2	Serine/threonine-protein phosphatase 2A catalytic subunit beta isoform;Serine/threonine-protein phosphatase 2A catalytic subunit alpha isoform	PPP2CB;PPP2CA	1157	Color2 [A=255, R=169, G=169, B=169]	1	4					9	9	8	48.2	48.2	43.4	35.575	0	86.459	3339000	16	39	15.4142	16.6372	14.6674	15.1882	15.6965	15.7123	14.4146	14.8874	14.7253	15.0596	14.9484	14.3433	14.2629	14.9238	15.1191	14.7264	14.3275	15.763
0.407232	1.62053	0.390158	0.696468	P50851;P50851-2	P50851;P50851-2	Lipopolysaccharide-responsive and beige-like anchor protein	LRBA	966	Color2 [A=255, R=169, G=169, B=169]	1	4					8	8	8	3.7	3.7	3.7	319.1	0	13.789	2350700	138	11	18.1345	17.8889	15.021	15.392	13.4398	14.0285	15.8962	14.432	14.3181	14.8994	13.1217	10.2454	14.6983	15.2839	15.0479	14.6909	15.1108	14.8941
0.397834	1.61682	0.400298	0.693162	Q9UBF2-2;Q9UBF2	Q9UBF2-2;Q9UBF2	Coatomer subunit gamma-2	COPG2	2185	Color2 [A=255, R=169, G=169, B=169]	1	4					2	2	2	4.4	4.4	4.4	81.482	0.0010422	4.5486	106040	39	3	10.8911	9.76095	10.7149	12.024	14.1987	13.7769	10.4376	10.6797	9.91012	11.3271	14.15	11.8086	10.7552	11.4781	10.5176	10.4306	12.0401	11.986
0.116295	1.61534	0.934439	0.691839	Q9UNM6;Q9UNM6-2	Q9UNM6;Q9UNM6-2	26S proteasome non-ATPase regulatory subunit 13	PSMD13	2263	Color2 [A=255, R=169, G=169, B=169]	1	4					11	11	11	35.9	35.9	35.9	42.945	0	52.272	3808600	26	53	15.5411	15.1511	14.915	15.3333	16.0246	15.9483	15.4854	15.2247	15.1792	15.2831	14.8326	14.2123	15.0627	15.3931	15.5742	15.2717	14.1535	13.3072
0.142354	1.61425	0.846631	0.69086	O43663-4;O43663;O43663-2;O43663-3	O43663-4;O43663;O43663-2;O43663-3	Protein regulator of cytokinesis 1	PRC1	176	Color2 [A=255, R=169, G=169, B=169]	1	4					13	13	13	31.8	31.8	31.8	70.19	0	95.006	5351800	31	90	15.3708	15.7419	15.1117	14.9815	15.7594	16.2945	13.023	13.1686	14.3634	12.0693	12.1739	12.4835	15.0198	15.1875	15.8503	15.6612	13.7626	13.6334
0.236137	1.6113	0.626835	0.688229	Q96I99;Q96I99-2	Q96I99;Q96I99-2	Succinyl-CoA ligase [GDP-forming] subunit beta, mitochondrial	SUCLG2	1882	Color2 [A=255, R=169, G=169, B=169]	1	4					2	2	2	6.2	6.2	6.2	46.51	0.0024307	3.5635	174750	28	2	12.437	10.257	12.6183	12.739	11.5268	12.2798	12.9171	12.9297	14.5627	12.6349	10.247	12.8252	10.9983	10.4378	11.9672	10.0305	12.432	11.8629
0.117852	1.60858	0.928663	0.685787	P11766	P11766	Alcohol dehydrogenase class-3	ADH5	513	Color2 [A=255, R=169, G=169, B=169]	1	4					11	11	11	43	43	43	39.724	0	119.53	4723500	20	59	14.7265	14.2474	15.7498	15.9416	16.0059	16.6036	12.3218	12.542	13.1938	10.8084	11.6843	12.0783	14.2103	15.1207	14.9857	15.167	15.2457	14.4308
0.379301	1.60505	0.421016	0.682616	Q5T4S7-3;Q5T4S7-4;Q5T4S7;Q5T4S7-2;Q5T4S7-5;Q5T4S7-6	Q5T4S7-3;Q5T4S7-4;Q5T4S7;Q5T4S7-2	E3 ubiquitin-protein ligase UBR4	UBR4	1605	Color2 [A=255, R=169, G=169, B=169]	1	4					28	28	28	7.9	7.9	7.9	571.85	0	108.07	6025700	239	77	13.6375	13.469	14.7163	14.6523	15.8918	15.9905	14.6601	14.5379	14.5621	11.4298	12.258	12.782	14.3408	14.797	15.2227	15.355	11.6577	12.8887
0.265219	1.60227	0.576396	0.680115	Q13330-2;Q13330-3;Q13330	Q13330-2;Q13330-3;Q13330	Metastasis-associated protein MTA1	MTA1	1375	Color2 [A=255, R=169, G=169, B=169]	1	4					2	2	2	9.1	9.1	9.1	49.017	0	5.25	89626	28	2	9.77	12.4093	10.6047	11.1092	12.3392	13.2828	10.4583	11.2911	9.29273	11.5881	12.0299	12.511	10.4338	10.6552	10.8394	10.5115	11.8172	11.1775
0.019488	1.60192	1.71023	0.679801	P84098	P84098	60S ribosomal protein L19	RPL19	1238	Color2 [A=255, R=169, G=169, B=169]	1	4					11	11	11	33.7	33.7	33.7	23.466	0	125.78	20383000	6	115	18.7233	18.2773	18.4111	18.4619	19.1861	19.2507	18.3335	18.46	18.3044	18.5975	18.2909	18.3752	17.9212	17.9936	18.5387	18.5737	17.5506	17.6538
0.0799929	1.6016	1.09695	0.679516	Q15046;Q15046-2	Q15046;Q15046-2	Lysine--tRNA ligase	KARS	1479	Color2 [A=255, R=169, G=169, B=169]	1	4					16	16	16	27.6	27.6	27.6	68.047	0	200.39	9878100	30	99	16.789	16.852	15.9231	16.0606	16.6933	17.0807	15.2035	15.1325	14.9436	14.6948	14.1331	14.2382	16.0336	16.4325	16.3694	16.508	15.085	14.8931
0.192556	1.60029	0.715443	0.678335	P49591	P49591	Serine--tRNA ligase, cytoplasmic	SARS	935	Color2 [A=255, R=169, G=169, B=169]	1	4					13	13	13	37.7	37.7	37.7	58.777	0	114.93	4165600	27	73	14.0914	14.0161	15.0482	15.2682	16.1317	16.3714	13.6598	13.6324	13.6017	12.6411	12.1597	12.1271	14.2184	14.8566	15.2563	14.9349	14.1323	13.4585
0.247515	1.59864	0.606399	0.676844	Q9UNQ2	Q9UNQ2	Probable dimethyladenosine transferase	DIMT1	2265	Color2 [A=255, R=169, G=169, B=169]	1	4					1	1	1	5.4	5.4	5.4	35.236	0.0032437	3.0323	75890	18	2	10.1318	10.9882	11.1681	11.2257	13.2097	13.4579	10.8368	11.459	10.7077	11.9692	11.1092	11.3438	10.8281	10.9147	11.123	11.2467	10.7229	11.285
0.000594103	1.59649	3.22614	0.674907	P62266	P62266	40S ribosomal protein S23	RPS23	1138	Color2 [A=255, R=169, G=169, B=169]	1	4					5	5	5	34.3	34.3	34.3	15.807	0	48.896	5843500	6	37	16.8759	17.199	17.6541	17.7197	17.4786	17.1956	16.691	16.1045	16.4719	11.876	15.5229	15.9191	16.6885	16.6769	16.7432	16.7733	16.6902	16.5014
0.387428	1.59554	0.411809	0.674044	Q13573	Q13573	SNW domain-containing protein 1	SNW1	1400	Color2 [A=255, R=169, G=169, B=169]	1	4					2	2	2	5.2	5.2	5.2	61.494	0	5.5005	114650	25	4	11.0897	9.09672	12.5543	10.8545	13.4257	12.9075	10.2811	11.8096	11.6954	10.3848	12.3468	11.7844	11.4732	10.2486	10.1804	10.2702	11.5261	12.1857
0.481994	1.59524	0.316958	0.673774	Q96FZ7	Q96FZ7	Charged multivesicular body protein 6	CHMP6	1871	Color2 [A=255, R=169, G=169, B=169]	1	4					2	2	2	13.4	13.4	13.4	23.485	0	8.8408	548020	9	10	14.3045	14.0798	14.8191	10.2472	14.6721	14.3797	13.0908	13.5211	15.128	11.9417	11.4929	13.384	13.7237	14.2873	13.7698	14.2029	11.0521	11.424
0.49566	1.5929	0.304816	0.671655	O95202	O95202	LETM1 and EF-hand domain-containing protein 1, mitochondrial	LETM1	292	Color2 [A=255, R=169, G=169, B=169]	1	4					2	2	2	3.9	3.9	3.9	83.353	0	6.6313	440460	39	11	10.1246	10.7686	14.6453	14.8224	14.64	14.5928	13.6587	13.5136	13.5294	11.5473	11.6702	11.1611	11.7555	11.6007	12.6095	12.8359	13.4197	13.3425
0.0446308	1.5914	1.35037	0.670299	P61513;A6NKH3	P61513	60S ribosomal protein L37a	RPL37A	1108	Color2 [A=255, R=169, G=169, B=169]	1	4					6	6	6	59.8	59.8	59.8	10.275	0	69.707	10277000	4	63	17.332	17.2814	17.4521	17.4675	18.1334	18.0221	17.313	17.286	17.2631	16.736	17.1089	17.2609	17.0528	17.2086	17.4925	17.5375	16.1329	16.2424
0.0509089	1.5884	1.29321	0.667573	P62424	P62424	60S ribosomal protein L7a	RPL7A	1152	Color2 [A=255, R=169, G=169, B=169]	1	4					17	17	17	48.9	48.9	48.9	29.995	0	323.31	43200000	10	199	17.8896	17.8783	18.0034	18.0068	18.9541	18.9253	17.8758	17.9482	18.0372	18.3809	18.0053	18.0155	17.6005	17.8485	18.1242	18.122	16.9481	17.0088
0.374063	1.58756	0.427055	0.666808	Q13131-2;Q13131;P54646	Q13131-2;Q13131;P54646	5-AMP-activated protein kinase catalytic subunit alpha-1;5-AMP-activated protein kinase catalytic subunit alpha-2	PRKAA1;PRKAA2	1358	Color2 [A=255, R=169, G=169, B=169]	1	4					4	4	4	11.3	11.3	11.3	65.522	0	16.898	1338900	29	15	13.8936	13.117	14.6607	15.0553	15.4569	15.4623	13.1696	11.0682	10.4605	10.8341	11.9889	11.1942	14.3514	14.8471	15.138	14.815	11.2234	13.2702
0.0183719	1.58367	1.73585	0.663276	O00560;O00560-3	O00560;O00560-3	Syntenin-1	SDCBP	88	Color2 [A=255, R=169, G=169, B=169]	1	4					10	10	1	52.3	52.3	6	32.444	0	71.586	5994400	11	69	16.291	15.998	16.8587	16.9839	15.6401	15.795	15.8452	15.7908	16.378	16.3866	15.7031	15.5289	15.4611	15.5898	15.5329	15.4516	15.7153	15.8363
0.103267	1.58364	0.986037	0.663244	P61353	P61353	60S ribosomal protein L27	RPL27	1106	Color2 [A=255, R=169, G=169, B=169]	1	4					10	10	10	55.1	55.1	55.1	15.798	0	136.59	17484000	6	116	17.428	17.6446	17.0995	17.1455	18.3977	18.5169	17.3196	17.361	17.3554	17.9573	17.8022	17.7015	17.082	17.3862	17.6549	17.6689	16.2153	16.2453
0.0560267	1.58121	1.2516	0.661033	Q96AG4	Q96AG4	Leucine-rich repeat-containing protein 59	LRRC59	1838	Color2 [A=255, R=169, G=169, B=169]	1	4					2	2	2	9.4	9.4	9.4	34.93	0	8.3667	352750	14	3	12.8189	12.776	12.3083	12.7691	13.6087	13.8473	12.3505	11.3886	12.3734	11.8429	12.1901	13.1947	11.8628	12.4818	12.8841	12.7829	11.7366	12.414
0.410043	1.57778	0.387171	0.6579	Q9Y4P1-3;Q9Y4P1-4;Q9Y4P1-6;Q9Y4P1;Q9Y4P1-2	Q9Y4P1-3;Q9Y4P1-4;Q9Y4P1-6;Q9Y4P1;Q9Y4P1-2	Cysteine protease ATG4B	ATG4B	2323	Color2 [A=255, R=169, G=169, B=169]	1	4					3	3	3	17.9	17.9	17.9	31.042	0	11.541	395000	13	6	13.7093	9.75856	13.4679	14.1236	14.7369	13.9706	10.5807	11.3849	9.90394	10.3474	10.5608	10.8373	12.3405	13.3929	12.6412	13.2501	12.0037	12.1911
0.0144008	1.57633	1.84161	0.656566	P18077	P18077	60S ribosomal protein L35a	RPL35A	599	Color2 [A=255, R=169, G=169, B=169]	1	4					12	12	12	57.3	57.3	57.3	12.538	0	78.6	8964900	7	100	16.6031	16.6243	16.3988	16.1724	17.1013	17.0667	16.5822	16.6105	16.3395	15.6825	16.4895	16.7536	15.8033	15.944	16.5021	16.4955	15.722	15.5602
0.117564	1.57206	0.929726	0.652659	O60884	O60884	DnaJ homolog subfamily A member 2	DNAJA2	222	Color2 [A=255, R=169, G=169, B=169]	1	4					10	10	10	34	34	34	45.745	0	32.883	2398700	22	28	13.7485	14.3045	15.0929	15.5123	15.9145	15.8716	14.296	13.3344	13.4898	10.818	13.9615	13.7416	14.3244	14.1208	14.9705	14.1653	14.4895	14.4578
0.40657	1.57137	0.390864	0.652021	P48539	P48539	Purkinje cell protein 4	PCP4	917	Color2 [A=255, R=169, G=169, B=169]	1	4					2	2	2	41.9	41.9	41.9	6.7913	0.002445	3.6183	195510	4	2	10.3244	10.4381	13.209	12.8479	13.088	10.3575	10.4179	15.5896	12.9729	10.9129	13.54	13.4014	10.9599	9.90386	9.78462	12.6895	11.2304	11.7845
0.335222	1.57135	0.474668	0.652008	Q9NW64;Q9NW64-2	Q9NW64;Q9NW64-2	Pre-mRNA-splicing factor RBM22	RBM22	2136	Color2 [A=255, R=169, G=169, B=169]	1	4					2	2	2	4.8	4.8	4.8	46.895	0.0069808	2.5262	54595	22	3	12.6513	10.3738	11.1671	10.202	11.1107	13.2677	11.263	12.4433	10.6029	12.1561	9.87352	11.8904	10.4944	9.76162	9.91616	11.5614	12.3012	10.8257
0.414683	1.57119	0.382284	0.651856	Q9HD45	Q9HD45	Transmembrane 9 superfamily member 3	TM9SF3	2082	Color2 [A=255, R=169, G=169, B=169]	1	4					2	2	2	3.6	3.6	3.6	67.887	0.0024225	3.5281	180880	19	2	12.5111	11.558	9.78012	12.602	14.1916	12.5401	10.4913	10.9238	10.9755	11.5662	11.1424	11.0559	10.4682	10.7747	13.2474	12.829	10.8225	11.13
0.132497	1.56665	0.877795	0.647683	Q969Q0	Q969Q0	60S ribosomal protein L36a-like	RPL36AL	1830	Color2 [A=255, R=169, G=169, B=169]	1	4					9	1	1	43.4	9.4	9.4	12.469	0	5.2983	995870	4	11	14.7108	14.8857	15.017	14.968	15.8197	15.7433	14.6417	14.635	14.5476	9.72695	10.6579	13.3624	14.9599	14.8692	15.1468	15.3388	13.5566	13.3871
0.313594	1.56113	0.503632	0.642592	Q9NUL3-4;Q9NUL3-6;Q9NUL3-8;Q9NUL3-3;Q9NUL3-7;Q9NUL3-2;Q9NUL3	Q9NUL3-4;Q9NUL3-6;Q9NUL3-8;Q9NUL3-3;Q9NUL3-7;Q9NUL3-2;Q9NUL3	Double-stranded RNA-binding protein Staufen homolog 2	STAU2	2124	Color2 [A=255, R=169, G=169, B=169]	1	4					2	2	2	9.6	9.6	9.6	31.723	0	6.5797	217050	19	5	11.0314	12.2377	12.3818	10.2609	13.7504	13.3965	10.2999	11.7319	9.59236	12.8526	10.5762	11.6508	10.3346	11.626	11.7614	11.4274	12.1101	11.9437
0.388254	1.56076	0.410884	0.642244	O95379-3;O95379-2;O95379;O95379-4	O95379-3;O95379-2;O95379;O95379-4	Tumor necrosis factor alpha-induced protein 8	TNFAIP8	306	Color2 [A=255, R=169, G=169, B=169]	1	4					2	2	2	12.2	12.2	12.2	21.877	0.0033144	3.2471	266320	9	3	13.782	10.7238	14.005	14.0328	13.9336	13.776	10.689	10.6356	9.73542	11.3669	11.2015	11.5743	13.6568	11.143	13.6919	13.7832	12.5143	11.6106
0.0458519	1.55929	1.33864	0.640886	P50914	P50914	60S ribosomal protein L14	RPL14	968	Color2 [A=255, R=169, G=169, B=169]	1	4					7	7	7	29.8	29.8	29.8	23.432	0	16.977	14890000	6	69	17.3831	17.2317	17.6343	17.5231	18.5088	18.2726	17.574	17.4846	17.5635	17.218	17.5073	17.6291	17.2142	17.3677	17.5111	17.5195	16.4522	16.6437
0.162101	1.558	0.790215	0.639699	Q9Y5A9-2;Q9Y5A9	Q9Y5A9-2;Q9Y5A9	YTH domain-containing family protein 2	YTHDF2	2329	Color2 [A=255, R=169, G=169, B=169]	1	4					3	2	2	6.8	5.1	5.1	56.877	0.0032957	3.1893	95076	17	2	11.0348	10.7862	11.237	11.3981	13.0616	12.0289	11.53	11.0838	10.7158	10.4277	11.0413	11.2246	9.83058	11.31	11.3799	11.4042	10.634	11.1497
0.0454809	1.55676	1.34217	0.638544	P42766	P42766	60S ribosomal protein L35	RPL35	870	Color2 [A=255, R=169, G=169, B=169]	1	4					8	8	8	43.9	43.9	43.9	14.551	0	90.946	7255400	3	90	16.5758	16.423	16.5243	16.5461	17.5233	17.5436	16.4854	16.5001	16.3742	15.1581	16.5799	16.5595	16.3029	16.2001	16.6928	16.6767	15.6537	15.7786
0.00204747	1.55569	2.68878	0.637555	P46779;P46779-2;P46779-3;P46779-4;P46779-5	P46779;P46779-2;P46779-3;P46779-4;P46779-5	60S ribosomal protein L28	RPL28	897	Color2 [A=255, R=169, G=169, B=169]	1	4					14	14	14	55.5	55.5	55.5	15.747	0	98.875	21563000	8	127	17.5355	17.4302	17.5342	17.3359	17.9064	17.9649	17.5566	17.402	17.3551	16.8848	17.3815	17.2887	17.0596	16.9858	17.2699	17.2605	16.6507	16.6551
0.479617	1.55513	0.319106	0.637037	Q9P2E9;Q9P2E9-3;Q8N4C6-6;Q8N4C6-11;Q8N4C6-4;Q8N4C6-9;Q8N4C6-2;Q8N4C6;Q8N4C6-5;Q8N4C6-10;Q8N4C6-7	Q9P2E9;Q9P2E9-3	Ribosome-binding protein 1	RRBP1	2175	Color2 [A=255, R=169, G=169, B=169]	1	4					36	36	36	29.7	29.7	29.7	152.45	0	229.01	6048500	95	100	16.1186	14.1478	12.8207	12.7421	12.8968	12.6708	19.6853	19.4467	18.0603	16.8879	16.8846	17.0148	13.311	15.0734	13.4515	13.7468	11.1954	10.7964
0.0201202	1.55513	1.69637	0.637033	Q02878	Q02878	60S ribosomal protein L6	RPL6	1284	Color2 [A=255, R=169, G=169, B=169]	1	4					20	20	20	51.4	51.4	51.4	32.728	0	265.33	26088000	13	243	17.153	17.2031	17.0179	16.9702	18.0367	17.8763	17.1282	17.0109	16.9348	16.6716	16.932	16.9557	16.7653	16.7549	17.056	17.1324	16.3599	16.3665
0.490269	1.55454	0.309565	0.636492	Q08188	Q08188	Protein-glutamine gamma-glutamyltransferase E;Protein-glutamine gamma-glutamyltransferase E 50 kDa catalytic chain;Protein-glutamine gamma-glutamyltransferase E 27 kDa non-catalytic chain	TGM3	1318	Color2 [A=255, R=169, G=169, B=169]	1	4					5	5	5	11.5	11.5	11.5	76.631	0	45.385	460190	40	10	9.61425	11.9047	11.1726	10.8698	10.9214	9.75876	16.076	15.4027	11.498	11.6407	10.7875	11.1331	9.54021	7.05658	8.94784	10.641	11.599	12.6379
0.0501855	1.55343	1.29942	0.635457	P41091;Q2VIR3;Q2VIR3-2	P41091;Q2VIR3;Q2VIR3-2	Eukaryotic translation initiation factor 2 subunit 3;Putative eukaryotic translation initiation factor 2 subunit 3-like protein	EIF2S3;EIF2S3L	846	Color2 [A=255, R=169, G=169, B=169]	1	4					12	12	12	38.1	38.1	38.1	51.109	0	175.38	10916000	21	117	16.6488	16.9204	16.3812	16.4975	17.6758	16.9963	16.4096	16.4768	16.4703	17.2495	15.115	15.93	16.2984	16.5781	16.6307	16.6573	15.6621	15.4807
0.435191	1.54795	0.36132	0.630359	P40939	P40939	Trifunctional enzyme subunit alpha, mitochondrial;Long-chain enoyl-CoA hydratase;Long chain 3-hydroxyacyl-CoA dehydrogenase	HADHA	845	Color2 [A=255, R=169, G=169, B=169]	1	4					8	8	8	15.3	15.3	15.3	82.999	0	66.666	2155800	41	29	15.219	13.6805	15.3965	15.5404	14.6452	13.5453	16.1616	16.6137	16.5534	15.2345	15.2928	16.4329	12.8238	12.1889	13.6042	13.3819	16.1465	16.0994
0.0150902	1.54394	1.82131	0.626615	Q3ZCM7	Q3ZCM7	Tubulin beta-8 chain	TUBB8	1575	Color2 [A=255, R=169, G=169, B=169]	1	4					11	2	2	24.5	7.4	7.4	49.775	0	323.31	18130000	20	33	19.1876	18.917	19.4816	19.865	19.2876	19.4384	18.8582	18.7855	18.6324	16.8129	19.387	19.2556	18.533	18.7227	18.4421	18.4228	18.7608	19.5362
0.232196	1.54141	0.634145	0.624247	P33527-4;P33527;P33527-6;P33527-7;P33527-2;P33527-3;P33527-9;P33527-8;P33527-5	P33527-4;P33527;P33527-6;P33527-7;P33527-2;P33527-3;P33527-9;P33527-8;P33527-5	Multidrug resistance-associated protein 1	ABCC1	776	Color2 [A=255, R=169, G=169, B=169]	1	4					8	8	8	7.8	7.8	7.8	164.3	0	16.773	1112100	69	22	13.5961	13.1356	14.6791	14.6007	14.3095	14.362	11.7564	11.1573	11.6956	10.6894	11.3226	11.1645	13.7423	13.5905	14.6766	14.3467	11.935	12.6464
0.28541	1.54082	0.54453	0.623702	O60869-2;O60869-3;O60869	O60869-2;O60869-3;O60869	Endothelial differentiation-related factor 1	EDF1	220	Color2 [A=255, R=169, G=169, B=169]	1	4					2	2	2	19.4	19.4	19.4	15.48	0	5.6976	424210	10	10	13.8422	14.9453	13.1033	12.5409	13.1951	12.2212	10.0423	11.7914	12.5165	13.6568	12.4736	10.8105	13.5115	13.6698	12.9667	12.8687	11.5004	11.5885
0.10767	1.53992	0.967907	0.622853	O00170	O00170	AH receptor-interacting protein	AIP	66	Color2 [A=255, R=169, G=169, B=169]	1	4					7	7	7	23.6	23.6	23.6	37.636	0	16.733	1297700	18	22	13.3965	13.4291	13.9634	13.9968	14.3981	14.1338	12.8785	12.8012	12.6095	11.0288	10.7367	10.7505	13.4194	13.3306	14.0901	13.9553	12.7313	12.0539
0.432317	1.53888	0.364198	0.621879	Q08722;Q08722-2;Q08722-3;Q08722-4	Q08722;Q08722-2;Q08722-3;Q08722-4	Leukocyte surface antigen CD47	CD47	1323	Color2 [A=255, R=169, G=169, B=169]	1	4					4	4	4	12.1	12.1	12.1	35.213	0	7.2368	1819700	10	19	15.7669	15.7522	15.7192	15.5048	12.9448	14.5683	16.4328	16.303	15.9745	16.0496	17.1077	17.1646	14.9048	13.6778	11.9728	14.3856	16.2745	15.3094
0.338383	1.53816	0.470592	0.621204	O15260;O15260-2;O15260-3	O15260;O15260-2;O15260-3	Surfeit locus protein 4	SURF4	137	Color2 [A=255, R=169, G=169, B=169]	1	4					2	2	2	8.6	8.6	8.6	30.394	0.0024546	3.6552	161030	11	3	10.3784	12.0205	12.1557	12.4116	12.3591	12.424	15.2999	14.952	10.0266	11.7188	12.267	11.6408	10.1317	10.5716	11.569	10.0551	12.9733	12.7213
0.0253191	1.53295	1.59655	0.616306	Q86X55;Q86X55-1;Q86X55-2	Q86X55;Q86X55-1;Q86X55-2	Histone-arginine methyltransferase CARM1	CARM1	1690	Color2 [A=255, R=169, G=169, B=169]	1	4					6	6	6	15	15	15	65.853	0	25.756	1813400	21	21	16.4585	16.6233	15.3499	15.714	15.6895	16.2946	15.1889	13.9688	15.3924	10.5023	14.4537	15.1166	15.5802	15.6635	15.328	15.6239	15.28	14.9562
0.235815	1.52885	0.627428	0.612449	Q16531;Q16531-2	Q16531	DNA damage-binding protein 1	DDB1	1541	Color2 [A=255, R=169, G=169, B=169]	1	4					13	13	13	16	16	16	126.97	0	85.553	3166000	55	46	14.346	14.6738	14.4057	14.6302	15.327	15.4761	13.9497	14.5046	15.1061	14.4808	14.3044	14.6067	14.154	14.8554	15.2326	15.1712	13.0168	12.754
0.412821	1.52755	0.384238	0.611218	O00233;O00233-2;O00233-3	O00233;O00233-2	26S proteasome non-ATPase regulatory subunit 9	PSMD9	73	Color2 [A=255, R=169, G=169, B=169]	1	4					3	3	3	16.6	16.6	16.6	24.682	0	13.55	841070	12	16	13.3545	13.7226	13.6723	13.8511	14.2961	14.2242	11.0642	11.9079	10.4937	10.1225	11.8359	10.6993	14.1814	14.31	14.3273	14.4023	11.8683	10.3641
0.0167509	1.52705	1.77596	0.610749	P46777	P46777	60S ribosomal protein L5	RPL5	895	Color2 [A=255, R=169, G=169, B=169]	1	4					18	18	18	45.8	45.8	45.8	34.362	0	179.18	24355000	11	166	17.2516	17.4163	16.914	16.9586	17.8448	17.7677	17.1375	17.043	17.1505	17.0527	17.0086	16.9923	16.8185	17.0043	17.0492	16.9733	16.3897	16.2533
0.232745	1.52616	0.63312	0.609905	P61923-5;P61923;P61923-4	P61923-5;P61923;P61923-4	Coatomer subunit zeta-1	COPZ1	1116	Color2 [A=255, R=169, G=169, B=169]	1	4					2	2	2	15.6	15.6	15.6	18.374	0.0010537	4.6966	388460	4	5	13.6621	13.8273	12.1736	12.8533	13.9133	14.4366	12.6312	13.5386	13.4336	13.3999	11.2153	10.3223	12.9736	13.4512	12.9721	13.1836	11.199	13.4272
0.661287	1.52113	0.17961	0.605144	Q8IYK2	Q8IYK2	Coiled-coil domain-containing protein 105	CCDC105	1707	Color2 [A=255, R=169, G=169, B=169]	1	4					1	1	1	1.8	1.8	1.8	56.908	0.0082038	2.4313	366750	33	1	18.2565	9.78601	11.8698	9.50653	10.9401	10.7742	10.6897	10.7999	10.451	10.9455	10.7572	10.7622	11.4839	11.0134	10.7571	11.4762	10.8037	11.968
0.346076	1.52039	0.460829	0.604445	Q8TEQ6	Q8TEQ6	Gem-associated protein 5	GEMIN5	1760	Color2 [A=255, R=169, G=169, B=169]	1	4					2	2	2	1.7	1.7	1.7	168.59	0.0033381	3.3253	74592	81	2	10.2734	10.2072	11.2864	10.7351	13.4261	12.2457	10.5018	11.3754	10.7923	10.8643	10.6522	12.5167	9.4594	10.2002	11.1113	11.0714	11.7548	10.9502
0.585914	1.51888	0.232166	0.603006	P09012	P09012	U1 small nuclear ribonucleoprotein A	SNRPA	455	Color2 [A=255, R=169, G=169, B=169]	1	4					1	1	1	6.7	6.7	6.7	31.279	0.0010325	4.4165	219930	12	2	14.5114	10.155	10.9933	14.0008	10.932	14.9377	10.4863	14.5828	10.4167	11.3866	14.776	10.136	13.8411	9.73997	12.0966	12.0702	13.4021	10.7623
0.0277514	1.51841	1.55672	0.602561	P36578	P36578	60S ribosomal protein L4	RPL4	809	Color2 [A=255, R=169, G=169, B=169]	1	4					23	23	23	48.7	48.7	48.7	47.697	0	323.31	47059000	16	272	17.7489	17.6842	17.6434	17.6991	18.4114	18.4557	17.5831	17.7179	17.6141	18.3134	17.7636	17.83	17.4469	17.5396	17.7883	17.6373	16.7775	16.8378
0.153339	1.5142	0.814347	0.598559	Q92688-2;Q92688	Q92688-2;Q92688	Acidic leucine-rich nuclear phosphoprotein 32 family member B	ANP32B	1801	Color2 [A=255, R=169, G=169, B=169]	1	4					8	8	7	35.9	35.9	35.9	22.276	0	69.483	3219700	8	50	14.9918	13.3051	14.5833	14.7662	15.8756	15.5364	15.391	14.8405	15.4723	15.1577	15.6355	15.8687	14.0139	14.3254	14.1609	14.3529	14.7585	13.8554
0.221343	1.51294	0.654935	0.597358	Q14738-3;Q14738-2;Q14738;Q13362-2;Q13362-3;Q15173-2;Q15173;Q13362;Q13362-4;Q13362-5	Q14738-3;Q14738-2;Q14738	Serine/threonine-protein phosphatase 2A 56 kDa regulatory subunit delta isoform	PPP2R5D	1455	Color2 [A=255, R=169, G=169, B=169]	1	4					4	4	3	7.5	7.5	5	58.452	0	7.2995	268070	23	4	12.3005	12.767	10.5668	12.0836	13.4243	13.5271	11.6838	11.5858	10.5703	9.88325	11.7543	11.7613	11.8355	11.9884	12.0789	11.8521	11.319	12.0114
0.396059	1.50998	0.40224	0.594525	Q8WU39;Q8WU39-3	Q8WU39;Q8WU39-3	Marginal zone B- and B1-cell-specific protein	MZB1	1763	Color2 [A=255, R=169, G=169, B=169]	1	4					6	6	6	49.2	49.2	49.2	20.694	0	64.6	2394800	9	31	11.5763	13.8017	12.1225	12.5971	12.5959	13.9997	16.5259	16.467	17.0091	17.6762	17.0255	16.4716	11.6434	11.4831	13.2451	12.8679	10.1386	13.7479
0.36412	1.50852	0.438755	0.59313	Q13642-1;Q13642-5;Q13642-4;Q13642;Q13642-3	Q13642-1;Q13642-5;Q13642-4;Q13642;Q13642-3	Four and a half LIM domains protein 1	FHL1	1409	Color2 [A=255, R=169, G=169, B=169]	1	4					7	7	7	32.9	32.9	32.9	31.895	0	52.699	1352000	16	29	12.0968	10.4119	11.6004	11.562	13.7905	13.274	15.7657	15.6929	16.529	15.801	14.8916	14.7668	12.2589	10.6455	10.786	12.5241	12.2534	10.7088
0.0463515	1.50713	1.33394	0.591807	P31153;P31153-2	P31153;P31153-2	S-adenosylmethionine synthase isoform type-2	MAT2A	752	Color2 [A=255, R=169, G=169, B=169]	1	4					10	10	10	29.6	29.6	29.6	43.66	0	41.63	5176600	18	67	16.3056	15.9964	15.4265	15.3516	16.051	16.172	14.6779	14.9206	15.4706	15.3457	15.3537	15.3536	15.557	15.4769	15.5384	15.5823	14.2966	15.3011
0.00112745	1.50353	2.9479	0.588355	P35606-2;P35606	P35606-2;P35606	Coatomer subunit beta	COPB2	798	Color2 [A=255, R=169, G=169, B=169]	1	4					20	20	20	30.8	30.8	30.8	99.045	0	161.24	6500700	49	80	15.6972	15.4679	15.3831	15.4603	15.8097	16.0672	15.7817	16.0797	15.8518	15.585	15.5002	15.4767	14.9037	14.785	15.264	15.1485	15.0555	15.1984
0.389178	1.50244	0.409852	0.58731	P01112-2;P01112	P01112-2;P01112	GTPase HRas;GTPase HRas, N-terminally processed	HRAS	345	Color2 [A=255, R=169, G=169, B=169]	1	4					3	1	0	32.9	8.8	0	18.87	0.0053121	2.6328	92339	9	2	10.7553	10.2178	12.4058	12.0586	13.1164	12.7664	10.6143	10.5343	10.0384	11.4728	10.9311	11.2292	12.2785	9.97854	12.5499	10.1148	10.9841	11.8905
0.159705	1.49336	0.796681	0.578558	Q9BSJ8;Q9BSJ8-2	Q9BSJ8;Q9BSJ8-2	Extended synaptotagmin-1	ESYT1	1974	Color2 [A=255, R=169, G=169, B=169]	1	4					9	9	9	11.7	11.7	11.7	122.85	0	42.817	2105200	49	30	14.3201	14.3786	15.3905	15.478	14.5543	14.5885	12.7762	12.6913	13.1247	13.0756	10.9708	12.2645	13.2432	14.4413	14.9273	14.3769	14.9872	13.2628
0.186367	1.48676	0.72963	0.572172	Q9H444;P59074	Q9H444	Charged multivesicular body protein 4b	CHMP4B	2046	Color2 [A=255, R=169, G=169, B=169]	1	4					5	5	5	19.2	19.2	19.2	24.95	0	34.497	2333800	14	34	14.4183	14.2123	14.7212	14.2601	13.908	13.8084	15.8151	15.5354	15.626	15.6773	14.8823	15.0236	14.2886	14.2156	14.3123	14.1398	12.7209	12.218
0.455789	1.48391	0.341237	0.569406	Q9Y6W5-2;Q9Y6W5	Q9Y6W5-2;Q9Y6W5	Wiskott-Aldrich syndrome protein family member 2	WASF2	2360	Color2 [A=255, R=169, G=169, B=169]	1	4					1	1	1	6.8	6.8	6.8	31.979	0	7.6252	189070	11	4	11.1251	10.5366	13.4552	14.466	10.7641	11.3802	14.3954	14.4757	14.5984	11.0268	12.7865	11.5185	10.2204	12.59	11.1053	11.1798	11.8583	11.3569
0.528725	1.48099	0.27677	0.566566	Q8NI27	Q8NI27	THO complex subunit 2	THOC2	1740	Color2 [A=255, R=169, G=169, B=169]	1	4					8	8	8	7.2	7.2	7.2	182.77	0	34.585	528100	75	13	12.0018	10.6141	10.6469	10.0709	14.0033	15.0261	11.5517	10.0714	10.0228	11.4842	11.3887	11.1088	10.8598	11.2779	10.8295	11.6119	11.9579	12.4267
0.209524	1.47808	0.678766	0.563722	Q5TEC6	Q5TEC6	Histone H3	HIST2H3PS2	1608	Color2 [A=255, R=169, G=169, B=169]	1	4					9	1	1	39.7	8.1	8.1	15.43	0	6.1039	21589000	7	29	19.3082	19.4517	19.7852	19.1426	19.1643	18.8514	19.3822	19.1903	18.5004	19.1064	20.7674	20.7008	19.5171	18.4017	17.315	17.9338	19.6049	19.5486
0.529874	1.46812	0.275827	0.553972	Q9HCE1-2;Q9HCE1	Q9HCE1-2;Q9HCE1	Putative helicase MOV-10	MOV10	2077	Color2 [A=255, R=169, G=169, B=169]	1	4					1	1	1	1.8	1.8	1.8	101.6	0.0040984	2.8556	108320	48	2	10.8969	9.97095	13.2713	9.63076	13.5843	14.0979	11.3577	11.0712	9.88161	10.9153	11.6831	12.2681	11.5405	10.9822	10.6078	10.7451	12.0219	12.2309
0.0797481	1.46644	1.09828	0.552323	Q99439;Q99439-2	Q99439;Q99439-2	Calponin-2	CNN2	1924	Color2 [A=255, R=169, G=169, B=169]	1	4					14	14	13	61.2	61.2	61.2	33.697	0	202.8	11015000	13	98	16.2756	16.3022	16.6922	16.9301	16.2083	16.4541	15.9782	15.958	15.8647	13.7458	15.1836	14.6489	16.2848	16.3795	16.2511	16.3476	14.8542	15.4313
0.309945	1.46322	0.508716	0.549149	P09564	P09564	T-cell antigen CD7	CD7	469	Color2 [A=255, R=169, G=169, B=169]	1	4					1	1	1	6.2	6.2	6.2	25.409	0.004104	2.8741	36233	6	1	12.3673	12.1743	10.4339	12.5516	11.7151	11.5882	11.06	11.2234	10.9394	12.5583	11.4771	10.9931	10.5765	11.7101	10.039	10.5538	12.4334	12.2227
0.530806	1.462	0.275064	0.54794	Q9Y2L1-2;Q9Y2L1	Q9Y2L1-2;Q9Y2L1	Exosome complex exonuclease RRP44	DIS3	2292	Color2 [A=255, R=169, G=169, B=169]	1	4					1	1	1	1.6	1.6	1.6	105.04	0	8.3544	215420	46	2	13.5744	9.68911	12.0123	11.5205	14.0929	13.9883	10.0765	10.8071	10.8201	10.2337	12.013	12.4444	11.1773	10.8287	13.3727	13.1659	12.0905	10.9547
0.236073	1.46139	0.626954	0.547338	P49327	P49327	Fatty acid synthase;[Acyl-carrier-protein] S-acetyltransferase;[Acyl-carrier-protein] S-malonyltransferase;3-oxoacyl-[acyl-carrier-protein] synthase;3-oxoacyl-[acyl-carrier-protein] reductase;3-hydroxyacyl-[acyl-carrier-protein] dehydratase;Enoyl-[acyl-carrier-protein] reductase;Oleoyl-[acyl-carrier-protein] hydrolase	FASN	929	Color2 [A=255, R=169, G=169, B=169]	1	4					60	60	60	33.1	33.1	33.1	273.42	0	323.31	23814000	125	325	15.526	15.5457	15.2704	15.1741	16.6919	16.7519	17.0114	16.9544	16.9347	17.051	17.3784	17.3618	15.5394	15.7152	15.9384	15.9322	14.3548	14.1961
0.215548	1.46065	0.666457	0.546611	Q13098-5;Q13098;Q13098-7;Q13098-6	Q13098-5;Q13098;Q13098-7;Q13098-6	COP9 signalosome complex subunit 1	GPS1	1356	Color2 [A=255, R=169, G=169, B=169]	1	4					5	5	5	14.2	14.2	14.2	55.092	0	15.306	972990	18	18	13.3407	12.8921	13.8795	13.7742	14.2675	14.4443	13.7934	13.7958	13.4576	9.36806	11.7282	11.4634	13.1909	13.6136	13.7443	14.0336	11.692	13.0442
0.0127076	1.45694	1.89594	0.542941	P32969	P32969	60S ribosomal protein L9	RPL9	770	Color2 [A=255, R=169, G=169, B=169]	1	4					12	12	12	66.1	66.1	66.1	21.863	0	218.58	12899000	9	111	16.4397	17.1067	17.1968	17.2048	17.3678	17.6168	17.2312	17.1473	17.0681	17.6385	17.396	17.1685	16.6799	16.7357	16.7268	16.737	16.2445	16.551
0.0134386	1.45622	1.87165	0.542229	P78371;P78371-2	P78371;P78371-2	T-complex protein 1 subunit beta	CCT2	1223	Color2 [A=255, R=169, G=169, B=169]	1	4					41	41	41	80	80	80	57.488	0	323.31	69764000	32	506	18.2822	18.2553	17.9968	18.0765	18.5927	18.5193	17.0444	17.0653	17.042	17.3541	17.0192	16.9313	17.8556	18.0142	18.0249	18.0387	17.2396	17.2965
0.363856	1.45455	0.43907	0.540576	O75844	O75844	CAAX prenyl protease 1 homolog	ZMPSTE24	264	Color2 [A=255, R=169, G=169, B=169]	1	4					1	1	1	2.7	2.7	2.7	54.812	0	7.877	78677	19	8	13.4441	13.6109	11.6237	11.0509	11.6362	11.2788	11.0234	12.156	11.0642	10.8934	11.7986	10.3069	11.2463	10.7177	11.9353	12.0239	10.7015	12.7764
0.193994	1.4543	0.712212	0.540327	O75340-2;O75340	O75340-2;O75340	Programmed cell death protein 6	PDCD6	236	Color2 [A=255, R=169, G=169, B=169]	1	4					3	3	3	20.1	20.1	20.1	21.664	0	11.253	1584400	11	26	15.212	14.9467	14.9303	15	14.1892	14.7664	13.8588	13.8048	14.0435	14.5344	11.3011	13.7124	14.4202	14.9754	14.9477	15.0628	13.2529	13.1438
0.415894	1.45181	0.381017	0.537849	Q96GM5;Q96GM5-2	Q96GM5;Q96GM5-2	SWI/SNF-related matrix-associated actin-dependent regulator of chromatin subfamily D member 1	SMARCD1	1874	Color2 [A=255, R=169, G=169, B=169]	1	4					2	2	2	4.9	4.9	4.9	58.232	0.0010163	4.1393	78914	32	2	10.4705	10.4323	10.9376	10.5403	13.4738	11.6632	11.8878	10.5737	10.7939	11.0429	10.0301	12.2038	9.34249	9.74285	11.8134	10.5564	11.4742	11.3613
0.0494585	1.4511	1.30576	0.537149	Q9NVJ2;Q9NVJ2-2	Q9NVJ2	ADP-ribosylation factor-like protein 8B	ARL8B	2133	Color2 [A=255, R=169, G=169, B=169]	1	4					3	3	1	26.3	26.3	8.6	21.539	0	15.854	1021600	11	29	14.8353	14.8238	14.4466	14.6254	14.035	14.0889	13.8924	13.8152	14.4538	14.2029	12.1302	11.366	13.8822	14.1316	14.4315	14.35	13.1714	13.6653
0.40023	1.44722	0.39769	0.533289	Q99613;Q99613-2;B5ME19	Q99613;Q99613-2;B5ME19	Eukaryotic translation initiation factor 3 subunit C;Eukaryotic translation initiation factor 3 subunit C-like protein	EIF3C;EIF3CL	1934	Color2 [A=255, R=169, G=169, B=169]	1	4					21	21	21	29.1	29.1	29.1	105.34	0	235.84	8333100	42	117	15.3226	15.5227	15.3405	15.3291	16.7658	16.4936	15.3757	15.3234	15.6209	16.1523	14.523	14.4244	15.7028	16.1513	16.3072	16.2733	13.7631	13.3768
0.0776519	1.44298	1.10985	0.529046	P16104	P16104	Histone H2AX	H2AFX	571	Color2 [A=255, R=169, G=169, B=169]	1	4					10	10	3	44.8	44.8	12.6	15.144	0	251.72	193520000	7	260	22.1313	22.0147	22.9876	22.8927	21.6568	21.9118	21.5745	21.3935	20.7695	20.2871	22.4358	22.6583	22.1444	22.2126	21.6842	21.6305	21.297	21.452
0.429344	1.44268	0.367194	0.528748	P21399	P21399	Cytoplasmic aconitate hydratase	ACO1	633	Color2 [A=255, R=169, G=169, B=169]	1	4					4	4	4	5.8	5.8	5.8	98.398	0	14.685	979120	42	13	12.4415	13.1091	13.5188	13.6558	14.1675	14.2128	13.1246	12.9234	13.2357	13.6346	11.4842	10.5657	13.9749	13.5089	14.1808	13.9003	11.4129	10.9552
0.162161	1.44162	0.790052	0.527692	Q7Z4W1	Q7Z4W1	L-xylulose reductase	DCXR	1672	Color2 [A=255, R=169, G=169, B=169]	1	4					4	4	4	22.5	22.5	22.5	25.913	0	9.014	877110	15	11	13.9483	12.9453	13.4674	14.3531	15.1732	14.0893	15.0515	15.0622	15.2766	14.576	13.9174	13.7097	13.1664	13.2635	14.073	13.8174	13.3856	13.1045
0.488552	1.44111	0.311089	0.527179	P16284-3;P16284-2;P16284-6;P16284;P16284-5;P16284-4	P16284-3;P16284-2;P16284-6;P16284;P16284-5;P16284-4	Platelet endothelial cell adhesion molecule	PECAM1	573	Color2 [A=255, R=169, G=169, B=169]	1	4					3	3	3	6.1	6.1	6.1	80.192	0	17.378	761590	44	12	15.382	14.6272	14.7017	14.5837	12.937	13.059	11.4973	11.2914	11.119	9.66257	11.3209	10.051	14.4995	14.7578	14.8611	14.4422	12.1354	11.4316
0.158499	1.43936	0.799972	0.525424	P49721	P49721	Proteasome subunit beta type-2	PSMB2	938	Color2 [A=255, R=169, G=169, B=169]	1	4					8	8	8	37.8	37.8	37.8	22.836	0	33.153	2388900	10	40	16.728	15.212	15.0282	15.0892	14.9557	14.8367	14.7151	14.9256	14.3673	15.6216	15.3175	14.9581	15.1669	14.4596	15.3198	15.0169	14.1149	14.6191
0.334081	1.43878	0.476148	0.524843	Q4KMQ2-3;Q4KMQ2;Q4KMQ2-4;Q4KMQ2-2	Q4KMQ2-3;Q4KMQ2;Q4KMQ2-4;Q4KMQ2-2	Anoctamin-6	ANO6	1579	Color2 [A=255, R=169, G=169, B=169]	1	4					3	3	3	5.3	5.3	5.3	103.96	0	7.9783	366380	43	9	13.1337	12.9508	13.617	13.7352	12.9399	13.4336	10.8863	10.9307	10.9186	9.4749	12.2765	11.1089	13.2291	13.4389	13.919	13.4588	10.7134	11.9018
0.0327585	1.43774	1.48468	0.523804	Q07020;Q07020-2	Q07020;Q07020-2	60S ribosomal protein L18	RPL18	1309	Color2 [A=255, R=169, G=169, B=169]	1	4					12	12	12	48.4	48.4	48.4	21.634	0	112.92	30877000	7	146	18.1253	18.1797	18.4914	18.4304	19.0648	19.1146	18.3959	18.3817	18.345	18.6653	18.5746	18.7011	18.0842	18.1786	18.3428	18.2233	17.5294	17.905
0.584278	1.43741	0.233381	0.523475	O00148;O00148-2;O00148-3	O00148;O00148-2;O00148-3	ATP-dependent RNA helicase DDX39A	DDX39A	61	Color2 [A=255, R=169, G=169, B=169]	1	4					16	5	5	33.5	8.7	8.7	49.129	0	9.3326	474000	19	7	11.2311	10.8903	12.752	10.5449	15.1991	15.472	11.6184	12.0501	12.2532	11.5872	11.2416	9.85058	11.9033	11.8382	12.657	11.2552	12.6524	12.6425
0.000154355	1.43627	3.81148	0.522324	P11142;P11142-2;P54652	P11142;P11142-2	Heat shock cognate 71 kDa protein	HSPA8	496	Color2 [A=255, R=169, G=169, B=169]	1	4					47	47	38	66.3	66.3	59.8	70.897	0	323.31	321120000	33	857	20.7326	20.6867	20.9338	20.9522	21.1429	21.1547	20.5301	20.5449	20.5832	20.715	20.6851	20.66	20.3297	20.4414	20.5039	20.5255	20.3126	20.3557
0.0205204	1.43609	1.68781	0.522151	Q58FF8	Q58FF8	Putative heat shock protein HSP 90-beta 2	HSP90AB2P	1595	Color2 [A=255, R=169, G=169, B=169]	1	4					17	2	2	28.3	4.5	4.5	44.348	0	64.845	17369000	20	39	18.5813	18.69	18.1363	18.4974	18.6827	19.1384	18.3507	18.2748	18.2518	17.1088	18.62	18.465	18.4055	18.2522	18.1862	18.3339	17.8922	17.5233
2.44215e-05	1.43465	4.61223	0.520699	P13796;P13796-2;P13797-3;P13797-2;P13797	P13796	Plastin-2	LCP1	533	Color2 [A=255, R=169, G=169, B=169]	1	4					34	34	33	66	66	64.1	70.288	0	323.31	64005000	37	374	17.7939	17.858	18.0689	18.0875	17.8028	17.7433	18.4582	18.4024	18.5841	18.4467	18.6291	18.6613	17.4835	17.3987	17.3444	17.2702	17.278	17.4554
0.00775677	1.43156	2.11032	0.517591	Q01813;Q01813-2	Q01813;Q01813-2	ATP-dependent 6-phosphofructokinase, platelet type	PFKP	1273	Color2 [A=255, R=169, G=169, B=169]	1	4					28	28	26	42.2	42.2	38.6	85.595	0	323.31	15357000	32	183	17.0857	16.8867	17.389	17.5031	17.7213	17.6684	15.4749	15.2499	15.4922	15.4418	15.1	15.199	16.6968	16.8914	17.1503	16.9918	16.7796	16.6388
0.664295	1.42461	0.177639	0.510564	Q9NWW5;Q9NWW5-2	Q9NWW5;Q9NWW5-2	Ceroid-lipofuscinosis neuronal protein 6	CLN6	2138	Color2 [A=255, R=169, G=169, B=169]	1	4					1	1	1	3.5	3.5	3.5	35.919	0.0053239	2.6482	219810	8	3	15.8485	15.7408	11.9103	12.272	9.92437	10.1188	13.1004	13.424	13.2233	10.1295	10.4672	11.0374	12.1816	10.4991	13.0132	13.2326	11.752	12.0729
0.00509717	1.41681	2.29267	0.502648	P30153	P30153	Serine/threonine-protein phosphatase 2A 65 kDa regulatory subunit A alpha isoform	PPP2R1A	740	Color2 [A=255, R=169, G=169, B=169]	1	4					23	23	16	45.2	45.2	29	65.308	0	137.06	20972000	32	186	16.6618	16.8461	16.6822	16.983	17.1306	17.1456	16.7295	16.7949	16.687	16.5047	16.5069	16.5685	16.4223	16.5769	16.6315	16.5956	16.2886	15.9185
0.607309	1.41441	0.21659	0.500203	P21796	P21796	Voltage-dependent anion-selective channel protein 1	VDAC1	635	Color2 [A=255, R=169, G=169, B=169]	1	4					10	10	10	50.5	50.5	50.5	30.772	0	106.9	6703100	17	77	14.4329	12.4105	16.3614	16.3113	15.8935	16.3182	16.4337	16.6006	16.5552	16.794	16.7931	16.3118	13.3219	13.1308	14.2332	14.3226	16.7391	16.979
0.0105351	1.41349	1.97736	0.499262	P55060-3;P55060;P55060-4;P55060-2	P55060-3;P55060;P55060-4	Exportin-2	CSE1L	1040	Color2 [A=255, R=169, G=169, B=169]	1	4					22	22	22	27.3	27.3	27.3	107.78	0	320.79	12939000	51	121	17.5576	17.5289	17.2868	17.425	17.8916	18.2309	18.2693	18.0185	17.951	17.1814	17.8442	18.0726	16.9085	17.1324	17.2874	17.1385	17.0454	17.413
0.266798	1.41132	0.573818	0.497049	P62899-3;P62899;P62899-2	P62899-3;P62899;P62899-2	60S ribosomal protein L31	RPL31	1178	Color2 [A=255, R=169, G=169, B=169]	1	4					3	3	3	14.9	14.9	14.9	13.995	0	7.0153	2030800	6	27	16.8733	16.7541	15.2552	14.4551	15.0783	14.8796	15.4792	16.0915	15.48	11.2256	15.8258	15.8841	15.2676	15.1102	15.0368	15.1236	14.6747	15.1003
0.35648	1.40777	0.447964	0.493409	O75439	O75439	Mitochondrial-processing peptidase subunit beta	PMPCB	247	Color2 [A=255, R=169, G=169, B=169]	1	4					2	2	2	4.5	4.5	4.5	54.366	0.0053262	2.6506	85510	26	2	11.1304	10.9693	13.0716	12.5808	10.6007	10.8544	12.7048	12.6555	12.9192	10.2452	11.9694	11.4594	11.0226	10.6172	9.8956	11.7736	11.1993	11.7385
0.0205346	1.40359	1.68751	0.489118	P27635;Q96L21	P27635	60S ribosomal protein L10	RPL10	699	Color2 [A=255, R=169, G=169, B=169]	1	4					12	12	12	45.3	45.3	45.3	24.604	0	210.3	22277000	8	139	16.6932	16.5955	17.0899	16.976	17.5544	17.6477	16.9959	16.8328	16.8936	16.4661	17.2788	16.8914	16.5982	16.6474	16.6095	16.6206	16.5265	16.62
0.57002	1.39594	0.24411	0.481239	Q9Y2S6	Q9Y2S6	Translation machinery-associated protein 7	TMA7	2295	Color2 [A=255, R=169, G=169, B=169]	1	4					1	1	1	15.6	15.6	15.6	7.0662	0.0041058	2.8744	455060	2	10	15.25	15.1421	14.2158	14.0093	13.0211	12.7933	11.5698	11.9253	12.0885	10.6548	10.813	11.3559	14.7585	14.7326	14.5059	14.6098	12.2734	10.6638
0.245382	1.39327	0.610158	0.478478	P09874	P09874	Poly [ADP-ribose] polymerase 1	PARP1	474	Color2 [A=255, R=169, G=169, B=169]	1	4					41	41	41	48.4	48.4	48.4	113.08	0	248.21	24269000	51	293	15.8469	15.7363	15.6986	15.5905	16.7365	16.9077	17.4322	17.4567	17.5645	17.8035	17.894	17.7309	15.9929	16.0356	16.1091	16.2267	14.6303	14.6511
0.430103	1.39291	0.366428	0.478098	Q6PKG0;Q6PKG0-3;Q659C4-7;Q659C4-6;Q659C4-5;Q659C4-9;Q659C4-2;Q659C4	Q6PKG0;Q6PKG0-3	La-related protein 1	LARP1	1640	Color2 [A=255, R=169, G=169, B=169]	1	4					10	10	9	15.1	15.1	15.1	123.51	0	39.625	1423000	60	22	12.2541	14.1752	13.9052	13.9659	14.4867	14.6536	13.3134	13.4718	13.4202	12.3408	11.7174	13.4331	13.7941	13.6217	14.4473	14.3737	12.9291	11.4062
0.519453	1.39249	0.284454	0.477665	Q15003;Q15003-2	Q15003;Q15003-2	Condensin complex subunit 2	NCAPH	1467	Color2 [A=255, R=169, G=169, B=169]	1	4					2	2	2	4.3	4.3	4.3	82.562	0	6.3917	251910	36	4	10.696	11.048	12.2692	12.3665	14.3882	14.3039	12.6147	11.3792	12.8188	11.2276	11.3979	10.0378	10.9791	12.1427	12.9271	12.8209	11.2851	12.051
0.358269	1.39094	0.44579	0.476064	Q9UBL3-2;Q9UBL3-3;Q9UBL3	Q9UBL3-2;Q9UBL3-3;Q9UBL3	Set1/Ash2 histone methyltransferase complex subunit ASH2	ASH2L	2188	Color2 [A=255, R=169, G=169, B=169]	1	4					1	1	1	3.2	3.2	3.2	56.476	0.001992	3.8003	68550	27	2	11.1099	12.3157	10.6873	11.4277	13.1956	13.2983	10.978	9.89993	10.695	10.4896	11.2325	11.8594	11.4057	12.1786	11.9552	10.7349	11.5325	11.3713
0.302025	1.3908	0.519957	0.475916	P26447	P26447	Protein S100-A4	S100A4	688	Color2 [A=255, R=169, G=169, B=169]	1	4					6	6	6	46.5	46.5	46.5	11.728	0	14.583	6469300	6	54	17.8587	17.8363	16.946	17.6771	15.7333	15.8134	14.2109	14.4821	12.019	11.3445	14.539	14.5164	16.5539	16.8226	16.7724	16.8443	16.1603	15.8558
0.455423	1.3906	0.341585	0.47571	P14635;P14635-2	P14635;P14635-2	G2/mitotic-specific cyclin-B1	CCNB1	549	Color2 [A=255, R=169, G=169, B=169]	1	4					2	2	2	5.5	5.5	5.5	48.337	0.0024679	3.6981	168420	19	4	10.2793	11.081	11.3011	10.8755	13.3247	13.6467	9.78456	11.7784	10.9003	10.3054	11.2435	11.2639	11.0306	11.7168	10.5885	10.9783	11.1804	12.1594
0.0468207	1.38626	1.32956	0.471201	Q9Y265;Q9Y265-2	Q9Y265;Q9Y265-2	RuvB-like 1	RUVBL1	2282	Color2 [A=255, R=169, G=169, B=169]	1	4					17	17	17	53.9	53.9	53.9	50.227	0	79.469	6729200	22	81	15.8463	15.7509	15.9037	15.814	16.6749	16.3158	15.1973	15.3269	15.4617	15.7663	14.9836	15.2383	15.5326	15.7852	16.1401	15.4625	15.4712	15.0867
0.452299	1.38412	0.344574	0.468965	O14497-3;O14497-2;O14497	O14497-3;O14497-2;O14497	AT-rich interactive domain-containing protein 1A	ARID1A	97	Color2 [A=255, R=169, G=169, B=169]	1	4					2	2	2	1.5	1.5	1.5	205.92	0.0024594	3.6721	74492	70	3	10.871	10.8163	11.5336	11.2442	13.1863	12.9408	11.414	12.3157	10.3699	11.467	11.268	10.5013	10.0246	11.4761	10.7237	10.5922	12.6822	12.2797
0.557356	1.38247	0.253867	0.467245	P40222	P40222	Alpha-taxilin	TXLNA	834	Color2 [A=255, R=169, G=169, B=169]	1	4					1	1	1	1.8	1.8	1.8	61.89	0.0053191	2.6434	161290	26	1	13.6176	10.1271	12.8964	12.8784	14.3343	11.6766	12.8798	10.8588	10.9458	10.3095	11.1806	11.9249	13.6336	11.0963	11.1105	13.2955	11.2264	12.3647
0.440057	1.38022	0.356491	0.464897	Q96JB5;Q96JB5-2;Q96JB5-4	Q96JB5;Q96JB5-2;Q96JB5-4	CDK5 regulatory subunit-associated protein 3	CDK5RAP3	1889	Color2 [A=255, R=169, G=169, B=169]	1	4					2	2	2	4.9	4.9	4.9	56.92	0	6.2422	115600	26	3	10.2229	11.7031	11.7039	11.3863	13.8272	12.0004	11.7227	11.0881	12.1454	12.4818	11.0833	11.2504	10.8684	11.1422	11.3219	10.2952	11.8113	12.6155
0.480914	1.37631	0.317933	0.460805	Q00577	Q00577	Transcriptional activator protein Pur-alpha	PURA	1253	Color2 [A=255, R=169, G=169, B=169]	1	4					2	2	2	10.9	10.9	10.9	34.91	0	9.4066	517790	8	7	12.0527	13.1846	13.3903	12.5103	13.671	13.5735	14.0644	14.0577	14.7688	10.4198	10.4587	13.2417	13.0691	13.7128	13.5833	13.4937	11.4545	10.3041
0.819333	1.37546	0.0865393	0.459914	P54277-3;P54277	P54277-3;P54277	PMS1 protein homolog 1	PMS1	1028	Color2 [A=255, R=169, G=169, B=169]	1	4					1	1	1	1.1	1.1	1.1	101.38	0.0098586	2.3202	17641000	57	10	22.8762	9.80113	19.3751	19.5657	18.5249	18.9053	11.0248	10.4591	9.26028	11.8452	15.8434	10.9303	19.4313	19.6555	18.2393	18.1618	16.1906	14.6102
0.0348017	1.37396	1.4584	0.458336	P23193-2;P23193;Q15560-2;Q15560	P23193-2;P23193;Q15560-2;Q15560	Transcription elongation factor A protein 1;Transcription elongation factor A protein 2	TCEA1;TCEA2	650	Color2 [A=255, R=169, G=169, B=169]	1	4					3	3	3	12.5	12.5	12.5	31.664	0	9.1666	547790	15	12	13.8585	13.5865	13.3832	13.2762	14.1034	14.2034	13.5359	13.9236	13.8733	10.6383	12.2713	11.1365	12.9663	13.1399	13.6273	13.551	13.1548	13.2218
0.395309	1.3733	0.403063	0.457649	P84243	P84243	Histone H3.3	H3F3A	1241	Color2 [A=255, R=169, G=169, B=169]	1	4					14	2	2	67.6	30.9	30.9	15.328	0	55.872	1927400	4	15	15.6912	15.1529	16.271	16.6792	14.8175	15.479	14.2387	14.6222	14.7349	10.4803	10.4543	12.2538	15.8227	15.9767	14.8968	14.6798	13.5505	16.4183
0.281868	1.37165	0.549954	0.455914	P15151-3;P15151-2;P15151	P15151-3;P15151-2;P15151	Poliovirus receptor	PVR	557	Color2 [A=255, R=169, G=169, B=169]	1	4					1	1	1	3.8	3.8	3.8	39.304	0.0036697	2.9452	17123	12	2	10.7362	11.9543	11.5526	10.2011	10.9219	11.4621	11.4379	10.5756	9.8472	11.6117	12.7681	11.6933	9.54491	10.3256	11.0025	11.3466	10.3464	11.5267
0.515069	1.37148	0.288135	0.455737	Q8NBT2-2;Q8NBT2	Q8NBT2-2;Q8NBT2	Kinetochore protein Spc24	SPC24	1723	Color2 [A=255, R=169, G=169, B=169]	1	4					1	1	1	13.9	13.9	13.9	17.315	0.0032664	3.1126	110780	9	2	11.702	13.5058	10.3356	11.2808	13.5387	13.3516	11.3317	11.7349	10.611	11.2377	11.5703	12.2335	9.95191	11.9895	12.1398	12.266	12.4194	12.2135
0.548137	1.3669	0.261111	0.450904	P47897;P47897-2	P47897;P47897-2	Glutamine--tRNA ligase	QARS	907	Color2 [A=255, R=169, G=169, B=169]	1	4					16	16	16	28.6	28.6	28.6	87.798	0	126.97	5371800	45	88	13.4804	12.9101	14.7732	14.9511	15.9691	15.7619	13.6511	13.7247	13.7507	12.1138	12.1027	11.9339	14.3957	14.8599	15.3377	15.3053	12.2119	13.0299
0.616839	1.36579	0.209828	0.449739	Q15042-4;Q15042;Q15042-3	Q15042-4;Q15042;Q15042-3	Rab3 GTPase-activating protein catalytic subunit	RAB3GAP1	1477	Color2 [A=255, R=169, G=169, B=169]	1	4					1	1	1	2	2	2	105.29	0	7.1154	266250	46	3	10.2342	14.1666	10.1206	12.9256	13.8783	13.1655	14.3556	13.7802	14.6409	9.77434	13.2291	11.4374	10.1009	12.6935	12.8726	13.1466	11.6089	11.37
0.396097	1.36349	0.402198	0.447301	P49841;P49841-2	P49841;P49841-2	Glycogen synthase kinase-3 beta	GSK3B	948	Color2 [A=255, R=169, G=169, B=169]	1	4					3	3	3	11	11	11	46.744	0.0010588	4.8785	155500	23	3	10.4946	10.9258	11.1748	11.5166	12.062	13.6678	10.3177	11.2212	9.36572	10.5826	11.4216	11.6512	10.2567	11.263	11.4259	11.7864	11.2516	11.1741
0.472734	1.36199	0.325383	0.445717	P50570-3;P50570-2;P50570-5;P50570-4;P50570;Q9UQ16-5;Q9UQ16-2;Q9UQ16-3;Q9UQ16;Q9UQ16-4;Q05193-5;Q05193-3;Q05193-2;Q05193	P50570-3;P50570-2;P50570-5;P50570-4;P50570	Dynamin-2	DNM2	964	Color2 [A=255, R=169, G=169, B=169]	1	4					16	16	16	24.7	24.7	24.7	97.553	0	151.91	6493100	48	89	14.2604	14.6624	15.0824	15.347	15.945	16.1121	13.7141	13.639	14.2901	11.9397	11.0486	11.905	15.2981	15.736	15.678	15.6923	12.9623	13.3684
0.351087	1.35932	0.454586	0.44289	Q14141-2;Q14141-4;Q14141;Q14141-3;Q92599-3;Q92599-2;Q9P0V9-3;Q92599-4;Q9P0V9;Q92599;Q9P0V9-2	Q14141-2;Q14141-4;Q14141	Septin-6	2006-09-01	1425	Color2 [A=255, R=169, G=169, B=169]	1	4					10	10	7	25.1	25.1	20.8	48.872	0	104.53	2917500	20	39	15.373	15.021	14.1546	14.1613	16.4639	16.4412	14.8471	14.5553	14.8393	15.7343	10.9026	15.3874	14.5213	15.1061	15.2398	15.2123	14.5297	14.3484
0.28906	1.3591	0.539012	0.442648	P05386;P05386-2	P05386	60S acidic ribosomal protein P1	RPLP1	397	Color2 [A=255, R=169, G=169, B=169]	1	4					3	2	2	57	42.1	42.1	11.514	0	16.657	4648100	3	20	16.9097	16.804	16.8254	17.1214	17.7165	17.1942	17.6698	17.756	17.4237	10.9818	16.9919	17.7582	16.8992	16.8315	16.1225	15.1349	17.2311	17.6962
0.427232	1.35787	0.369336	0.44135	O95456-2;O95456	O95456-2;O95456	Proteasome assembly chaperone 1	PSMG1	309	Color2 [A=255, R=169, G=169, B=169]	1	4					2	2	2	13.5	13.5	13.5	30.288	0.002005	3.8833	164020	14	3	10.8468	11.5049	10.932	11.0389	13.3236	13.4388	10.3241	8.86675	10.2574	10.0852	11.4351	11.7344	11.2916	11.4586	11.5045	12.2094	10.6798	11.293
0.294722	1.34953	0.530588	0.432462	P20042	P20042	Eukaryotic translation initiation factor 2 subunit 2	EIF2S2	616	Color2 [A=255, R=169, G=169, B=169]	1	4					12	12	12	42.3	42.3	42.3	38.388	0	52.037	4859600	20	57	15.0047	14.5642	15.2067	15.4839	16.1253	16.4117	15.3603	15.2144	15.2232	13.3779	14.6664	14.592	15.0687	15.0399	15.5802	15.8465	13.9985	14.6679
0.0147713	1.34721	1.83058	0.429979	P08238;Q58FF7	P08238	Heat shock protein HSP 90-beta	HSP90AB1	442	Color2 [A=255, R=169, G=169, B=169]	1	4					60	60	29	64.5	64.5	41.6	83.263	0	323.31	489050000	33	1134	21.0501	21.0102	20.7396	20.8461	21.5036	21.4691	20.8131	20.7576	20.8283	21.1026	20.804	20.7496	20.6506	20.855	20.8073	20.7702	20.4842	20.4714
0.0900735	1.34682	1.0454	0.42956	Q16778;P33778;P23527;P06899;Q6DRA6;Q6DN03	Q16778;P33778;P23527;P06899	Histone H2B type 2-E;Histone H2B type 1-B;Histone H2B type 1-O;Histone H2B type 1-J	HIST2H2BE;HIST1H2BB;HIST1H2BO;HIST1H2BJ	660	Color2 [A=255, R=169, G=169, B=169]	1	4					15	15	1	74.6	74.6	9.5	13.92	0	231.29	264460000	7	328	22.5587	22.4403	22.7988	22.7931	21.6959	21.5207	21.3212	21.5664	20.7723	19.909	22.0456	22.2218	21.9062	21.8584	21.9707	21.8408	21.7746	21.8793
0.528565	1.34564	0.276901	0.428295	Q10471-2;Q10471	Q10471-2;Q10471	Polypeptide N-acetylgalactosaminyltransferase 2;Polypeptide N-acetylgalactosaminyltransferase 2 soluble form	GALNT2	1332	Color2 [A=255, R=169, G=169, B=169]	1	4					2	2	2	12.1	12.1	12.1	30.255	0	6.3455	133540	14	2	10.3587	10.9042	11.7459	11.1627	13.6815	13.1213	10.7528	11.5677	10.392	11.5947	12.0235	12.3463	11.2501	9.75795	11.3958	11.5124	12.5483	11.9399
0.578864	1.34438	0.237424	0.426944	Q13422-6;Q13422-5;Q13422-4;Q13422-3;Q13422-2;Q13422-7;Q13422	Q13422-6;Q13422-5;Q13422-4;Q13422-3;Q13422-2;Q13422-7;Q13422	DNA-binding protein Ikaros	IKZF1	1381	Color2 [A=255, R=169, G=169, B=169]	1	4					2	2	2	9	9	9	31.989	0.0010477	4.6122	138550	13	4	9.13805	10.606	11.2583	11.7164	13.6012	13.5285	12.2703	11.474	11.0181	12.3195	10.6479	12.4	10.6777	10.9799	10.6925	11.6789	11.1051	12.1528
0.186471	1.34168	0.729389	0.424044	Q7L2H7;Q7L2H7-2	Q7L2H7;Q7L2H7-2	Eukaryotic translation initiation factor 3 subunit M	EIF3M	1660	Color2 [A=255, R=169, G=169, B=169]	1	4					11	11	11	40.6	40.6	40.6	42.502	0	97.468	3950800	18	70	14.9647	15.0231	14.6939	14.7537	15.5244	16.0016	14.6464	14.9129	14.3858	14.4742	14.1674	13.9961	14.8881	15.0855	15.3416	14.9292	14.0241	14.1488
0.583822	1.34047	0.23372	0.422736	Q92974-3;Q92974-2;Q92974	Q92974-3;Q92974-2;Q92974	Rho guanine nucleotide exchange factor 2	ARHGEF2	1818	Color2 [A=255, R=169, G=169, B=169]	1	4					23	23	22	32.4	32.4	30.3	108.24	0	75.204	6182600	55	77	12.5067	12.9963	16.0026	15.5155	15.4888	15.5668	15.3524	15.3385	15.5532	12.8784	12.2023	12.3787	15.0409	14.9734	14.7184	14.8939	13.2375	12.6762
0.0428351	1.33954	1.3682	0.421741	P62249	P62249	40S ribosomal protein S16	RPS16	1134	Color2 [A=255, R=169, G=169, B=169]	1	4					13	13	13	59.6	59.6	59.6	16.445	0	63.07	17556000	11	139	16.8462	16.9847	17.1671	17.0864	17.4344	17.3857	17.2642	17.3073	17.119	17.5895	17.1671	17.2673	16.774	16.9144	16.9962	17.1197	16.4807	16.0889
0.405767	1.33825	0.391724	0.420345	Q6PD62	Q6PD62	RNA polymerase-associated protein CTR9 homolog	CTR9	1637	Color2 [A=255, R=169, G=169, B=169]	1	4					1	1	1	1.3	1.3	1.3	133.5	0.0033397	3.3274	38491	58	1	11.4118	11.7417	11.4557	9.85846	12.6123	12.1634	9.96312	10.7487	10.3423	9.91614	12.148	11.2508	10.98	10.4053	10.9174	10.5781	12.3998	11.4408
0.219048	1.33795	0.65946	0.420029	P11413;P11413-3;P11413-2	P11413;P11413-3;P11413-2	Glucose-6-phosphate 1-dehydrogenase	G6PD	509	Color2 [A=255, R=169, G=169, B=169]	1	4					22	22	22	48.3	48.3	48.3	59.256	0	87.507	8552500	35	117	16.0815	16.4549	15.8475	16.3471	16.7313	16.9442	12.0222	11.9728	13.9301	12.9286	12.4735	11.0072	16.0853	16.4199	16.5352	16.5625	15.1144	15.1689
0.620837	1.33653	0.207023	0.418493	Q96KR1	Q96KR1	Zinc finger RNA-binding protein	ZFR	1897	Color2 [A=255, R=169, G=169, B=169]	1	4					3	3	3	4.6	4.6	4.6	117.01	0	18.108	146940	46	5	9.87404	9.18184	10.8563	10.5205	13.6413	13.1636	11.2708	11.49	12.0721	12.6978	12.4509	11.5813	10.3597	10.1757	10.4294	10.1503	12.4287	11.1827
0.0806966	1.33601	1.09314	0.417936	P62906	P62906	60S ribosomal protein L10a	RPL10A	1179	Color2 [A=255, R=169, G=169, B=169]	1	4					13	13	13	52.5	52.5	52.5	24.831	0	93.394	28367000	10	172	17.5338	17.5022	17.4137	17.5768	18.1624	18.1975	17.6052	17.5652	17.5134	18.0565	17.7919	17.6063	17.1792	17.249	17.7394	17.8358	17.0086	16.8668
0.598794	1.3289	0.222723	0.410228	Q9UG63;Q9UG63-2	Q9UG63;Q9UG63-2	ATP-binding cassette sub-family F member 2	ABCF2	2201	Color2 [A=255, R=169, G=169, B=169]	1	4					6	6	6	11.2	11.2	11.2	71.289	0	18.06	1105300	33	15	13.4985	13.0509	12.3495	12.8679	14.9959	14.924	12.4433	12.7562	12.9617	10.4811	11.2334	11.863	13.284	13.5761	14.5806	14.6992	10.7702	12.3151
0.562445	1.32792	0.24992	0.409173	P62841	P62841	40S ribosomal protein S15	RPS15	1167	Color2 [A=255, R=169, G=169, B=169]	1	4					3	3	3	35.9	35.9	35.9	17.04	0	43.334	2733100	7	25	14.5681	15.9726	14.6041	14.9346	15.5964	15.4958	14.8606	15.0198	15.0055	14.2195	14.7353	13.7997	15.591	15.4778	16.0329	15.8327	13.7189	12.0633
0.0356094	1.3265	1.44844	0.407623	P62826	P62826	GTP-binding nuclear protein Ran	RAN	1164	Color2 [A=255, R=169, G=169, B=169]	1	4					17	17	17	54.2	54.2	54.2	24.423	0	205.91	41738000	11	226	17.6208	17.6313	18.0264	17.881	18.321	18.4733	17.7056	17.5573	17.787	17.8574	17.9669	17.9548	17.5747	17.5421	17.5664	17.225	17.7872	17.8127
0.233961	1.32116	0.630857	0.401803	Q99873-2;Q99873-3;Q99873;Q99873-5;Q9NR22-2;Q9NR22	Q99873-2;Q99873-3;Q99873;Q99873-5	Protein arginine N-methyltransferase 1	PRMT1	1954	Color2 [A=255, R=169, G=169, B=169]	1	4					11	11	11	36.3	36.3	36.3	39.928	0	54.866	5002500	22	64	16.2694	15.325	14.4887	14.5715	15.699	16.0924	14.8714	15.1818	15.5638	15.4659	15.1972	16.2422	14.8448	14.9117	15.256	15.2088	14.9885	14.8252
0.549377	1.32007	0.26013	0.400611	P40763-3;P40763-2;P40763	P40763-3;P40763-2;P40763	Signal transducer and activator of transcription 3	STAT3	839	Color2 [A=255, R=169, G=169, B=169]	1	4					9	9	9	17	17	17	83.125	0	69.115	1953800	39	27	13.9533	14.005	13.7164	13.7658	14.6896	14.3101	12.8672	12.6127	10.2937	11.3392	11.3975	10.4547	14.1347	14.2037	14.9158	15.2306	11.4593	12.0924
0.678856	1.31882	0.168222	0.399248	O00560-2	O00560-2	Syntenin-1	SDCBP	89	Color2 [A=255, R=169, G=169, B=169]	1	4					10	1	1	52.2	5.7	5.7	32.316	0.0069961	2.5424	155310	11	4	11.0242	11.8358	14.7283	13.0328	10.5883	11.5616	14.2377	13.3626	13.8166	9.3978	13.6743	13.6255	12.0444	10.1036	10.0488	10.7091	13.9286	13.5411
0.17802	1.31857	0.74953	0.398974	P63173	P63173	60S ribosomal protein L38	RPL38	1198	Color2 [A=255, R=169, G=169, B=169]	1	4					5	5	5	57.1	57.1	57.1	8.2178	0	36.474	5359300	3	67	15.8736	16.2475	15.4079	15.5669	16.2444	16.4724	16.2061	15.9958	15.9224	16.1044	16.3344	16.1055	15.8352	15.8598	15.9314	15.8835	14.6068	15.3021
0.724719	1.31667	0.13983	0.396896	P35754	P35754	Glutaredoxin-1	GLRX	804	Color2 [A=255, R=169, G=169, B=169]	1	4					4	4	4	50.9	50.9	50.9	11.776	0	36.119	2808800	5	33	11.6325	13.3767	15.3569	15.9417	16.0511	15.6204	15.1923	15.4228	15.7844	15.7513	15.3138	15.5902	15.552	15.5906	15.6355	15.219	10.8339	12.767
0.634682	1.31565	0.197444	0.395774	P21281;P15313	P21281;P15313	V-type proton ATPase subunit B, brain isoform;V-type proton ATPase subunit B, kidney isoform	ATP6V1B2;ATP6V1B1	629	Color2 [A=255, R=169, G=169, B=169]	1	4					4	4	4	11	11	11	56.5	0	17.805	1118500	25	15	13.2311	13.7994	13.7796	13.7515	14.5719	14.6563	14.1544	13.7318	14.2235	10.6191	14.2066	14.2985	14.3657	14.8627	15.0007	14.8973	11.457	10.8316
0.778443	1.31475	0.108773	0.39479	Q15435-5;Q15435-4;Q15435-3;Q15435-2;Q15435	Q15435-5;Q15435-4;Q15435-3;Q15435-2;Q15435	Protein phosphatase 1 regulatory subunit 7	PPP1R7	1511	Color2 [A=255, R=169, G=169, B=169]	1	4					1	1	1	8.6	8.6	8.6	25.593	0	10.333	331650	13	3	16.5536	16.7853	9.30975	10.3035	12.2976	12.8737	11.2254	11.5239	10.8839	10.7159	11.5251	10.9728	13.038	13.9012	13.6152	11.7305	12.8406	10.6293
0.407873	1.31453	0.389475	0.394543	P99999;CON__P62894	P99999	Cytochrome c	CYCS	1246	Color2 [A=255, R=169, G=169, B=169]	1	4					4	4	4	41.9	41.9	41.9	11.749	0	10.009	494090	6	11	12.6597	12.7193	9.91312	10.8404	11.5108	11.5832	14.6359	14.4832	15.5923	14.4323	15.013	14.9263	10.8431	11.0224	11.4935	11.5443	11.1017	10.8543
0.38615	1.31418	0.413244	0.394166	Q99816;Q99816-2	Q99816;Q99816-2	Tumor susceptibility gene 101 protein	TSG101	1949	Color2 [A=255, R=169, G=169, B=169]	1	4					3	3	3	11.5	11.5	11.5	43.944	0	9.7885	1634600	19	34	14.8921	14.6688	14.6112	14.9326	14.4437	14.2829	13.0195	13.1803	13.8691	14.7197	13.6257	11.035	14.4519	14.5997	14.9706	14.9222	14.3261	12.1959
0.17103	1.31236	0.766929	0.392164	P39687;O43423	P39687	Acidic leucine-rich nuclear phosphoprotein 32 family member A	ANP32A	831	Color2 [A=255, R=169, G=169, B=169]	1	4					6	5	5	26.1	26.1	26.1	28.585	0	27.137	3161300	9	29	16.2245	16.4638	15.5834	15.6421	16.3819	15.7724	16.8044	16.5185	16.808	16.2496	16.7461	16.7068	15.4755	15.3156	15.6058	14.9004	16.3355	16.0822
0.724744	1.3116	0.139815	0.391326	P11940-2;P11940;Q9H361;Q4VXU2;Q4VXU2-2;Q96DU9-2;Q96DU9	P11940-2;P11940	Polyadenylate-binding protein 1	PABPC1	516	Color2 [A=255, R=169, G=169, B=169]	1	4					18	11	11	32.7	18.3	18.3	61.18	0	38.594	3443500	32	48	11.4968	11.6159	15.8482	15.6748	16.04	16.4423	13.0954	12.6287	12.4305	11.9127	11.5696	12.1862	14.7518	14.847	14.9878	15.2352	12.448	12.5003
0.625256	1.3112	0.203942	0.390889	P39748;P39748-2	P39748;P39748-2	Flap endonuclease 1	FEN1	832	Color2 [A=255, R=169, G=169, B=169]	1	4					7	7	7	23.9	23.9	23.9	42.592	0	61.51	1247000	20	19	13.504	12.4757	12.9428	13.5699	16.0058	15.6868	12.7759	13.2714	13.9129	10.3939	13.4325	13.5548	12.4992	12.1068	13.5722	13.6764	14.9584	15.0265
0.516796	1.30777	0.286681	0.387107	Q9BQA1;Q9BQA1-2	Q9BQA1;Q9BQA1-2	Methylosome protein 50	WDR77	1963	Color2 [A=255, R=169, G=169, B=169]	1	4					5	5	5	22.8	22.8	22.8	36.724	0	14.064	793390	11	17	12.7794	11.5313	13.6925	13.9252	14.4443	14.486	10.8134	10.1478	10.5797	10.3721	11.0667	11.306	13.6398	13.5908	13.5476	13.7274	11.983	12.0474
0.00782628	1.30757	2.10644	0.386893	P48643;P48643-2	P48643;P48643-2	T-complex protein 1 subunit epsilon	CCT5	919	Color2 [A=255, R=169, G=169, B=169]	1	4					37	37	37	70.6	70.6	70.6	59.67	0	323.31	59017000	33	421	17.3496	17.4467	17.4299	17.5208	17.6323	17.7124	16.5142	16.4554	16.4103	16.7758	16.3342	16.4001	17.1851	17.3896	17.3027	17.2574	16.7662	16.8692
0.406585	1.30526	0.390848	0.384335	P67809	P67809	Nuclease-sensitive element-binding protein 1	YBX1	1207	Color2 [A=255, R=169, G=169, B=169]	1	4					13	13	8	53.1	53.1	45.7	35.924	0	323.31	16963000	13	151	17.1653	17.2758	16.7369	16.7066	16.9603	16.9606	16.2547	16.2841	16.4805	15.4585	15.8736	16.0532	17.0712	17.1707	17.3935	17.4091	15.0694	15.3855
0.462953	1.30223	0.334463	0.380979	Q86X29-6;Q86X29-5;Q86X29-2;Q86X29-3;Q86X29-4;Q86X29	Q86X29-6;Q86X29-5;Q86X29-2;Q86X29-3;Q86X29-4;Q86X29	Lipolysis-stimulated lipoprotein receptor	LSR	1689	Color2 [A=255, R=169, G=169, B=169]	1	4					3	3	3	6.9	6.9	6.9	54.498	0.0010331	4.43	122370	25	4	10.2843	11.6538	10.9791	11.7526	11.0883	11.305	13.8318	12.3028	13.3593	10.4474	11.3147	11.8197	9.36851	10.9562	11.9424	9.52998	11.727	11.2533
0.643421	1.29757	0.191505	0.375815	Q12769;Q12769-3	Q12769;Q12769-3	Nuclear pore complex protein Nup160	NUP160	1338	Color2 [A=255, R=169, G=169, B=169]	1	4					2	2	2	1.4	1.4	1.4	162.12	0.0010241	4.2333	368460	60	3	14.5811	14.9138	14.4777	14.4182	11.5581	13.6324	10.6558	9.64753	13.2312	10.8487	10.9607	10.9993	13.8224	14.1374	15.271	14.5951	11.7005	11.8002
0.702989	1.2962	0.153051	0.374288	Q8TD31;Q8TD31-3;Q8TD31-2	Q8TD31;Q8TD31-3;Q8TD31-2	Coiled-coil alpha-helical rod protein 1	CCHCR1	1753	Color2 [A=255, R=169, G=169, B=169]	1	4					2	2	2	3.7	3.7	3.7	88.67	0.0098249	2.3097	206140	47	2	13.1834	11.5459	14.24	15.5399	10.3358	11.7334	10.8629	10.1818	10.3153	10.536	14.2139	14.1797	10.4159	13.7467	13.4808	11.248	12.3075	13.1337
0.00373225	1.29449	2.42803	0.372382	P17066;P48741	P17066	Heat shock 70 kDa protein 6	HSPA6	583	Color2 [A=255, R=169, G=169, B=169]	1	4					11	1	1	16.2	1.7	1.7	71.027	0	17.709	14447000	37	20	18.877	19.0175	18.9747	18.9295	19.2176	19.3594	18.5954	18.5781	18.6803	18.1096	18.6088	18.6256	18.7074	18.7035	18.7657	18.905	18.4383	18.6216
0.523709	1.29182	0.28091	0.369405	P51610-2;P51610;P51610-4;P51610-3	P51610-2;P51610;P51610-4;P51610-3	Host cell factor 1;HCF N-terminal chain 1;HCF N-terminal chain 2;HCF N-terminal chain 3;HCF N-terminal chain 4;HCF N-terminal chain 5;HCF N-terminal chain 6;HCF C-terminal chain 1;HCF C-terminal chain 2;HCF C-terminal chain 3;HCF C-terminal chain 4;HCF C-terminal chain 5;HCF C-terminal chain 6	HCFC1	982	Color2 [A=255, R=169, G=169, B=169]	1	4					6	6	6	4.1	4.1	4.1	201.85	0	15.974	651120	73	12	12.4977	11.7662	12.8386	12.8444	15.2541	14.5097	12.3276	12.2479	12.4153	11.3421	10.9338	11.2206	12.3801	12.5108	13.1172	13.2125	13.0997	13.1739
0.59348	1.28883	0.226594	0.366063	P31944	P31944	Caspase-14;Caspase-14 subunit p17, mature form;Caspase-14 subunit p10, mature form;Caspase-14 subunit p20, intermediate form;Caspase-14 subunit p8, intermediate form	CASP14	760	Color2 [A=255, R=169, G=169, B=169]	1	4					2	2	2	7	7	7	27.679	0	8.3725	247020	15	5	13.7893	12.7286	13.4488	13.3297	11.5288	11.7181	11.9878	11.9889	11.2965	10.396	13.7157	13.089	10.4982	12.3327	13.8485	13.963	11.8674	11.8371
0.380321	1.2881	0.41985	0.365243	P10155-3;P10155-5;P10155-4;P10155	P10155-3;P10155-5;P10155-4;P10155	60 kDa SS-A/Ro ribonucleoprotein	TROVE2	485	Color2 [A=255, R=169, G=169, B=169]	1	4					3	3	3	7.1	7.1	7.1	58.482	0	6.1103	222970	27	7	12.1559	13.2926	10.526	12.5294	11.839	12.4953	12.4063	10.4164	12.9119	14.0069	11.0338	11.5868	11.9057	12.0458	12.0027	11.7963	11.6631	11.2331
0.130529	1.28568	0.884294	0.362528	Q99426;Q99426-2	Q99426;Q99426-2	Tubulin-folding cofactor B	TBCB	1922	Color2 [A=255, R=169, G=169, B=169]	1	4					10	10	10	44.3	44.3	44.3	27.325	0	66.431	2513800	16	41	14.905	14.9762	15.5678	15.1175	15.4195	15.8571	14.7895	14.456	14.7963	11.3031	13.3334	12.6308	14.8888	14.9258	15.5794	15.0916	14.3851	14.7973
0.201992	1.28429	0.694666	0.360972	Q16777;Q6FI13;Q99878;Q96KK5;Q9BTM1;P0C0S8;Q9BTM1-2;REV__Q8NB25-4;REV__Q8NB25-2;REV__Q8NB25-3;REV__Q8NB25;Q71UI9-5	Q16777;Q6FI13;Q99878;Q96KK5;Q9BTM1;P0C0S8;Q9BTM1-2	Histone H2A type 2-C;Histone H2A type 2-A;Histone H2A type 1-J;Histone H2A type 1-H;Histone H2A.J;Histone H2A type 1	HIST2H2AC;HIST2H2AA3;HIST1H2AJ;HIST1H2AH;H2AFJ;HIST1H2AG	1560	Color2 [A=255, R=169, G=169, B=169]	1	4					9	5	1	63.6	56.6	22.5	13.988	0	304.98	510250000	5	242	23.5156	23.5865	23.7448	23.7636	22.8399	22.7776	21.7974	21.7255	21.2256	20.5414	22.8377	23.0216	23.4348	23.538	23.0731	23.095	22.576	22.3453
0.580768	1.28261	0.235997	0.359078	Q6JBY9	Q6JBY9	CapZ-interacting protein	RCSD1	1628	Color2 [A=255, R=169, G=169, B=169]	1	4					2	2	2	5.8	5.8	5.8	44.503	0.0019881	3.7875	275870	20	4	10.5097	10.7301	12.9112	13.5696	13.0026	13.6001	12.7789	13.1293	13.6587	10.1727	12.0999	10.8254	12.7005	12.1828	12.4713	12.1992	10.8948	11.7203
0.0128927	1.28139	1.88966	0.357711	Q92562	Q92562	Polyphosphoinositide phosphatase	FIG4	1791	Color2 [A=255, R=169, G=169, B=169]	1	4					2	2	2	3.6	3.6	3.6	103.63	0.003327	3.2956	15398000	53	11	19.499	19.4292	19.0036	19.1338	18.948	18.8914	18.8764	19.0196	19.1254	19.2619	19.2518	18.9952	18.9239	18.7523	18.8798	18.9137	18.7021	18.5868
0.529698	1.27997	0.275972	0.356107	O15371-2;O15371-3;O15371	O15371-2;O15371-3;O15371	Eukaryotic translation initiation factor 3 subunit D	EIF3D	140	Color2 [A=255, R=169, G=169, B=169]	1	4					11	11	11	32.7	32.7	32.7	58.14	0	87.81	3635800	24	71	14.5048	14.4623	14.1581	13.9836	16.0152	15.6458	13.551	13.857	13.9028	13.2524	13.4681	12.7406	14.8786	15.1784	15.2398	15.1478	13.14	13.0486
0.00279512	1.27946	2.5536	0.35554	P60709;Q6S8J3;A5A3E0;P0CG38;Q9BYX7;P0CG39	P60709	Actin, cytoplasmic 1;Actin, cytoplasmic 1, N-terminally processed	ACTB	1075	Color2 [A=255, R=169, G=169, B=169]	1	4					33	33	1	80.3	80.3	4.5	41.736	0	323.31	1579200000	20	1362	22.8703	22.8559	22.7958	22.8483	22.4422	22.4363	22.5258	22.5412	22.5859	22.3278	22.5163	22.5151	22.407	22.4466	22.3119	22.2578	22.3121	22.3802
0.0242885	1.2775	1.6146	0.353321	P62913	P62913	60S ribosomal protein L11	RPL11	1181	Color2 [A=255, R=169, G=169, B=169]	1	4					12	12	1	51.7	51.7	6.7	20.252	0	92.518	19536000	10	90	18.3602	18.2405	18.5475	18.5538	19.0491	18.7383	18.6884	18.6313	18.545	18.3098	18.5688	18.5515	18.0497	18.1519	18.401	18.439	18.1292	18.1985
0.0661202	1.2735	1.17967	0.348798	P62280	P62280	40S ribosomal protein S11	RPS11	1142	Color2 [A=255, R=169, G=169, B=169]	1	4					13	13	13	58.9	58.9	58.9	18.431	0	122.95	20487000	10	133	17.228	17.482	17.3238	17.3522	17.664	17.7888	17.3707	17.4553	17.3924	17.6809	17.6529	17.5091	17.3615	17.0463	17.4135	17.4974	16.7467	16.6803
0.307931	1.27042	0.511546	0.34531	O75367-2;O75367-3;O75367;Q9P0M6	O75367-2;O75367-3;O75367	Core histone macro-H2A.1	H2AFY	240	Color2 [A=255, R=169, G=169, B=169]	1	4					13	13	13	48.8	48.8	48.8	39.183	0	323.31	19383000	16	135	17.6903	17.6482	17.4091	17.5519	17.0515	17.1696	15.7888	15.7851	15.9033	16.3603	16.7897	16.824	17.6187	17.6911	17.4231	17.467	16.1003	16.1486
0.299916	1.26889	0.523001	0.34357	Q8IYI6	Q8IYI6	Exocyst complex component 8	EXOC8	1706	Color2 [A=255, R=169, G=169, B=169]	1	4					1	1	1	1.9	1.9	1.9	81.798	0	7.2476	120100	44	2	11.3539	11.466	11.4595	11.4182	12.9657	11.9236	11.2932	12.5045	10.5297	9.87357	11.4301	11.2115	11.0496	11.6073	11.6897	11.7276	11.7773	10.6739
0.000410513	1.26874	3.38667	0.343396	P50990;P50990-2;P50990-3	P50990;P50990-2;P50990-3	T-complex protein 1 subunit theta	CCT8	969	Color2 [A=255, R=169, G=169, B=169]	1	4					43	43	43	78.6	78.6	78.6	59.62	0	323.31	61360000	37	419	17.7871	17.8327	17.9202	17.7668	17.9552	17.9956	17.0276	17.1401	17.0972	17.3173	16.9563	17.087	17.648	17.5831	17.6096	17.6258	17.387	17.3436
0.488312	1.26704	0.311303	0.341463	Q14289-2;Q14289	Q14289-2;Q14289	Protein-tyrosine kinase 2-beta	PTK2B	1441	Color2 [A=255, R=169, G=169, B=169]	1	4					4	4	4	6.4	6.4	6.4	111.18	0	6.6353	154780	65	7	11.499	11.3027	10.3574	11.5595	11.5808	9.70234	14.1669	14.0753	14.3192	13.7122	12.601	11.4701	10.4707	9.12903	11.215	10.5531	11.0013	11.5838
0.697532	1.26656	0.156436	0.340915	P46063	P46063	ATP-dependent DNA helicase Q1	RECQL	888	Color2 [A=255, R=169, G=169, B=169]	1	4					2	2	2	5.4	5.4	5.4	73.457	0.0024558	3.6575	179150	35	4	11.5566	10.3113	9.92485	12.5476	13.0414	14.2186	13.4144	13.5164	13.1187	12.4422	11.7306	11.614	11.5595	9.21656	11.7744	11.6074	12.5853	12.8118
0.337187	1.26638	0.47213	0.340711	Q9H4E7	Q9H4E7	Differentially expressed in FDCP 6 homolog	DEF6	2049	Color2 [A=255, R=169, G=169, B=169]	1	4					5	5	5	9	9	9	73.91	0	16.127	906870	32	17	14.1644	14.4835	15.4485	14.9378	13.7228	13.3673	13.2929	13.3211	13.5581	10.0596	11.1699	11.172	13.9897	13.7108	13.8029	13.8183	14.4821	14.2763
0.407637	1.26637	0.389726	0.340703	P23634-8;P23634-6;P23634;P23634-7;P23634-2;P23634-4;P23634-3;P23634-5;Q16720;Q16720-2;Q16720-8;Q16720-5;Q16720-3;Q16720-6;Q16720-7;Q16720-4;Q01814-8;Q01814-5;Q01814-3;Q01814-2;Q01814-6;Q01814-7;Q01814-4;Q01814	P23634-8;P23634-6;P23634;P23634-7;P23634-2;P23634-4;P23634-3;P23634-5	Plasma membrane calcium-transporting ATPase 4	ATP2B4	663	Color2 [A=255, R=169, G=169, B=169]	1	4					21	21	11	23.5	23.5	13.4	136.58	0	151.14	8056600	57	117	15.7292	15.6409	16.0621	16.4562	14.7252	14.4221	13.3619	13.6247	14.0211	9.9579	9.8399	11.5032	15.3246	15.6044	15.5453	15.6138	14.3688	14.5344
0.644537	1.26414	0.190752	0.338159	Q9NZL9-2;Q9NZL9;Q9NZL9-4;Q9NZL9-3;Q9NZL9-5	Q9NZL9-2;Q9NZL9;Q9NZL9-4;Q9NZL9-3	Methionine adenosyltransferase 2 subunit beta	MAT2B	2160	Color2 [A=255, R=169, G=169, B=169]	1	4					7	7	7	35	35	35	36.401	0	30.426	880660	18	13	11.072	13.0951	14.6197	13.7812	14.9934	14.7924	14.7905	13.8097	13.285	13.3863	14.0054	13.8711	13.103	12.7809	13.0723	12.4618	14.9521	13.9547
0.117515	1.26321	0.929907	0.337097	Q15306-2;Q15306	Q15306-2;Q15306	Interferon regulatory factor 4	IRF4	1500	Color2 [A=255, R=169, G=169, B=169]	1	4					4	4	4	12.4	12.4	12.4	51.644	0	9.374	727230	22	8	13.5463	14.0122	13.3164	14.0457	14.2389	14.306	14.3373	14.185	14.3927	15.1171	13.6144	13.8745	13.2451	13.9623	13.6001	13.757	13.6036	13.2748
0.318771	1.26253	0.496522	0.336319	P25685;P25685-2;Q9UDY4	P25685;P25685-2	DnaJ homolog subfamily B member 1	DNAJB1	676	Color2 [A=255, R=169, G=169, B=169]	1	4					12	12	12	40.6	40.6	40.6	38.044	0	59.652	4940600	18	55	14.9151	14.76	15.3779	15.1906	15.9224	16.0797	14.5209	14.4456	14.292	14.2039	12.8198	13.7528	15.1636	15.4173	15.4287	15.5435	14.5747	14.0999
0.664826	1.26152	0.177292	0.33516	Q92905	Q92905	COP9 signalosome complex subunit 5	COPS5	1812	Color2 [A=255, R=169, G=169, B=169]	1	4					4	4	4	18	18	18	37.578	0	22.705	651820	17	13	10.2973	13.1055	13.0991	13.6964	14.2499	14.4517	13.2976	13.664	13.3875	13.3105	12.9455	11.4242	13.3069	13.6177	13.5073	13.4942	11.7838	11.1791
0.209857	1.26014	0.678076	0.333587	P62244	P62244	40S ribosomal protein S15a	RPS15A	1133	Color2 [A=255, R=169, G=169, B=169]	1	4					11	11	11	75.4	75.4	75.4	14.839	0	75.575	14316000	8	104	17.7316	17.7421	16.874	16.5891	17.7352	17.9222	17.2546	17.2816	17.4234	17.8522	17.467	17.6901	17.0131	17.2897	17.2857	17.3711	16.8741	16.7589
0.554179	1.2597	0.25635	0.333079	Q9H9Q2;Q9H9Q2-2;Q9H9Q2-3	Q9H9Q2;Q9H9Q2-2;Q9H9Q2-3	COP9 signalosome complex subunit 7b	COPS7B	2062	Color2 [A=255, R=169, G=169, B=169]	1	4					2	2	2	10.2	10.2	10.2	29.622	0	30.23	323260	11	8	13.0537	12.4927	11.4149	12.2048	14.1834	14.3605	11.9702	10.5723	11.8762	10.0485	11.7592	11.5057	12.6427	13.2452	13.1141	13.1078	11.9169	11.6847
0.470853	1.25862	0.327114	0.331848	Q9BWS9-3;Q9BWS9;Q9BWS9-2	Q9BWS9-3;Q9BWS9;Q9BWS9-2	Chitinase domain-containing protein 1	CHID1	1995	Color2 [A=255, R=169, G=169, B=169]	1	4					2	2	2	5.5	5.5	5.5	41.677	0.0028749	3.4158	258180	18	6	12.3796	12.5572	13.2869	14.0393	11.9351	12.3667	13.3051	14.0443	14.7697	10.8315	10.9346	12.4216	12.2757	12.3762	12.8693	13.6944	11.6911	11.6668
0.276173	1.25728	0.558819	0.330306	P47914	P47914	60S ribosomal protein L29	RPL29	908	Color2 [A=255, R=169, G=169, B=169]	1	4					3	3	3	16.4	16.4	16.4	17.752	0	21.596	9642200	4	37	17.8062	17.9477	17.9797	17.9035	18.845	18.6689	18.1284	18.1336	17.8512	9.50596	17.7489	17.9111	18.1373	17.9829	18.3314	18.3519	17.1416	17.2243
0.299033	1.254	0.524281	0.326541	Q9H0U4;Q92928	Q9H0U4	Ras-related protein Rab-1B	RAB1B	2026	Color2 [A=255, R=169, G=169, B=169]	1	4					10	3	2	64.7	26.4	17.9	22.171	0	22.027	2083700	15	25	15.781	15.8239	14.5089	14.9231	14.6403	14.7473	14.93	14.5396	15.1846	10.8403	14.6339	14.6853	14.8493	14.9832	14.911	15.2965	14.236	14.1894
0.0659659	1.25308	1.18068	0.325479	P62753	P62753	40S ribosomal protein S6	RPS6	1161	Color2 [A=255, R=169, G=169, B=169]	1	4					18	18	18	49.8	49.8	49.8	28.68	0	172.36	31663000	8	206	17.9347	17.8105	17.775	17.76	18.2483	18.3127	17.7033	17.8968	17.6589	18.1064	17.9932	18.0761	17.6648	17.7403	17.9283	17.9479	17.4219	17.1852
0.148134	1.2518	0.829345	0.324001	P58546	P58546	Myotrophin	MTPN	1065	Color2 [A=255, R=169, G=169, B=169]	1	4					6	6	6	80.5	80.5	80.5	12.895	0	63.558	11595000	6	54	18.5402	18.2677	17.8905	18.3667	18.4782	18.3613	17.275	17.5741	17.5161	17.6298	16.9448	16.4743	18.1378	18.15	18.4427	18.3359	17.6148	17.2794
0.123078	1.25149	0.909821	0.323646	P27797	P27797	Calreticulin	CALR	705	Color2 [A=255, R=169, G=169, B=169]	1	4					18	18	18	49.6	49.6	49.6	48.141	0	319.8	27142000	21	200	17.6874	17.7753	17.7614	17.7502	17.5513	17.4544	17.1286	17.1358	17.843	18.1832	16.9011	16.8522	16.8646	16.8248	17.3926	17.2598	17.801	17.8953
0.33747	1.251	0.471764	0.323079	P27816-4;P27816-6;P27816;P27816-5;P27816-2	P27816-4;P27816-6;P27816;P27816-5;P27816-2	Microtubule-associated protein 4	MAP4	706	Color2 [A=255, R=169, G=169, B=169]	1	4					5	5	5	8.4	8.4	8.4	91.153	0	25.029	1171400	51	16	13.4102	13.3428	13.2203	12.1828	14.0099	13.3891	14.4883	14.3969	15.0072	12.2726	13.4944	14.0273	12.463	13.1058	13.5013	13.4704	12.2733	12.8028
0.0409996	1.24927	1.38722	0.321083	P62829	P62829	60S ribosomal protein L23	RPL23	1165	Color2 [A=255, R=169, G=169, B=169]	1	4					6	6	6	35	35	35	14.865	0	69.552	10073000	9	58	17.475	16.9622	17.6904	17.7785	17.6809	17.7118	18.0083	17.9213	17.6561	15.8536	18.0225	17.8738	17.0664	17.1474	17.2732	17.2439	17.1723	17.4691
0.397832	1.24912	0.4003	0.320915	Q9BRA2	Q9BRA2	Thioredoxin domain-containing protein 17	TXNDC17	1967	Color2 [A=255, R=169, G=169, B=169]	1	4					3	3	3	30.1	30.1	30.1	13.941	0	32.959	2464600	8	27	15.6865	17.2025	15.5833	15.9431	15.8008	15.8633	14.9429	15.4082	15.9389	15.9354	15.0108	15.5134	15.9665	16.5792	16.1503	15.5377	15.0454	14.875
0.453605	1.2491	0.343323	0.320889	Q9BS40	Q9BS40	Latexin	LXN	1971	Color2 [A=255, R=169, G=169, B=169]	1	4					1	1	1	8.1	8.1	8.1	25.75	0.0094542	2.3487	54016	6	1	10.9498	10.6597	10.9554	11.0049	11.7854	11.3953	13.0422	12.8034	14.1365	11.6233	12.0849	11.2753	9.76789	10.9533	10.5782	9.82965	11.7985	11.8976
0.675482	1.24795	0.170387	0.319559	Q9Y2T2;P53677	Q9Y2T2	AP-3 complex subunit mu-1	AP3M1	2296	Color2 [A=255, R=169, G=169, B=169]	1	4					3	3	3	10.8	10.8	10.8	46.939	0	5.4584	1037000	22	5	16.1007	15.7907	15.2228	15.2418	15.2167	13.6734	15.8711	15.5391	15.6543	14.5934	11.6951	15.3073	15.4481	15.6108	15.1715	15.3096	11.6677	16.1211
0.282932	1.24426	0.548318	0.315285	Q9H9H4	Q9H9H4	Vacuolar protein sorting-associated protein 37B	VPS37B	2061	Color2 [A=255, R=169, G=169, B=169]	1	4					2	2	2	7.7	7.7	7.7	31.307	0	11.211	830690	16	22	14.3474	14.342	14.7755	14.6663	13.6721	13.4193	13.6659	13.0153	13.2163	10.3817	11.1019	11.2851	13.9681	14.0294	14.3654	14.1572	13.2562	13.5546
0.562708	1.2421	0.249717	0.31278	Q8WUD1;Q8WUD1-2	Q8WUD1;Q8WUD1-2	Ras-related protein Rab-2B	RAB2B	1765	Color2 [A=255, R=169, G=169, B=169]	1	4					6	1	1	36.6	8.3	8.3	24.214	0	40.139	172210	15	2	12.024	12.9323	12.7079	11.1619	13.925	12.9667	11.4466	11.0313	11.3574	9.95452	11.0962	10.7459	12.6762	13.1733	12.7094	12.8455	11.4056	11.0311
0.659927	1.24198	0.180504	0.312639	Q8WWM7-7;Q8WWM7-6;Q8WWM7-8;Q8WWM7-5;Q8WWM7-4;Q8WWM7-9;Q8WWM7-2;Q8WWM7;Q8WWM7-3	Q8WWM7-7;Q8WWM7-6;Q8WWM7-8;Q8WWM7-5;Q8WWM7-4;Q8WWM7-9;Q8WWM7-2;Q8WWM7;Q8WWM7-3	Ataxin-2-like protein	ATXN2L	1771	Color2 [A=255, R=169, G=169, B=169]	1	4					3	3	3	12.3	12.3	12.3	42.994	0	8.5958	559400	23	9	12.945	13.1444	12.2004	12.4494	14.337	14.3927	12.0818	12.2274	12.0396	10.1597	11.1479	11.7435	13.5552	13.6174	14.0198	14.0932	10.8256	11.482
0.193144	1.24174	0.714119	0.312366	P62277	P62277	40S ribosomal protein S13	RPS13	1141	Color2 [A=255, R=169, G=169, B=169]	1	4					7	7	7	40.4	40.4	40.4	17.222	0	46.868	9435700	9	80	16.6802	16.4671	16.0517	16.0682	16.9163	16.8855	16.6766	16.643	16.4381	15.6549	16.468	16.4846	16.2815	16.2984	16.6437	16.517	15.7122	15.7419
0.19734	1.24028	0.704784	0.310671	Q9Y230;Q9Y230-2	Q9Y230;Q9Y230-2	RuvB-like 2	RUVBL2	2279	Color2 [A=255, R=169, G=169, B=169]	1	4					20	20	20	46.4	46.4	46.4	51.156	0	323.31	10884000	27	144	16.0619	15.9136	15.8887	15.7477	16.582	16.6715	15.7857	15.8708	15.6621	14.625	15.3097	15.4047	15.9693	16.0428	16.2158	16.0826	15.2478	15.443
0.730944	1.23986	0.136116	0.310181	Q86WV6	Q86WV6	Stimulator of interferon genes protein	TMEM173	1688	Color2 [A=255, R=169, G=169, B=169]	1	4					1	1	1	4.5	4.5	4.5	42.192	0.0049349	2.7339	66438	16	1	9.45764	8.99577	13.4729	10.9667	12.9961	12.888	11.165	10.7412	10.9623	11.634	10.5669	11.9915	11.0225	12.2795	10.2093	10.4356	12.3186	10.6505
0.622906	1.23957	0.205578	0.309844	P54819-6;P54819-5;P54819-2;P54819;P54819-4;P54819-3	P54819-6;P54819-5;P54819-2;P54819;P54819-4;P54819-3	Adenylate kinase 2, mitochondrial;Adenylate kinase 2, mitochondrial, N-terminally processed	AK2	1033	Color2 [A=255, R=169, G=169, B=169]	1	4					3	3	3	27.2	27.2	27.2	21.636	0	9.8704	756580	11	5	13.8162	14.1734	13.5521	13.6145	11.7195	11.1627	15.3468	15.3729	16.2634	14.9662	14.5132	14.0777	13.4594	12.3903	13.0932	13.6226	11.5114	12.1022
0.37384	1.23941	0.427315	0.309656	Q13155;Q13155-2	Q13155;Q13155-2	Aminoacyl tRNA synthase complex-interacting multifunctional protein 2	AIMP2	1362	Color2 [A=255, R=169, G=169, B=169]	1	4					7	7	7	28.1	28.1	28.1	35.348	0	96.847	3450500	17	55	14.912	14.3943	15.7663	15.8576	16.1574	16.0535	14.9815	15.1745	15.0605	14.0765	14.1858	14.4601	15.3105	15.4265	15.5059	15.5726	14.9435	14.5242
0.673522	1.23932	0.171648	0.309547	Q71U36;Q71U36-2;P0DPH8;P0DPH7;P0DPH7-2;Q6PEY2	Q71U36;Q71U36-2;P0DPH8;P0DPH7;P0DPH7-2	Tubulin alpha-1A chain	TUBA1A	1651	Color2 [A=255, R=169, G=169, B=169]	1	4					29	1	1	79.2	3.1	3.1	50.135	0	12.637	894860	21	7	12.972	13.4729	15.9902	15.2896	16.0154	15.9704	11.1147	11.0427	9.47567	10.0954	10.305	11.7505	15.6875	15.4877	14.486	12.7388	14.3226	15.1306
0.565	1.23618	0.247952	0.305887	Q02543	Q02543	60S ribosomal protein L18a	RPL18A	1281	Color2 [A=255, R=169, G=169, B=169]	1	4					15	15	15	59.1	59.1	59.1	20.762	0	83.868	16516000	9	118	15.2802	16.7782	17.7921	17.7241	18.3326	18.442	17.7106	17.7596	17.4881	18.4116	17.645	17.7388	17.2358	16.9442	17.5208	17.5308	16.5835	16.6987
0.367919	1.23522	0.434247	0.304763	P25789;P25789-2	P25789;P25789-2	Proteasome subunit alpha type-4	PSMA4	681	Color2 [A=255, R=169, G=169, B=169]	1	4					8	8	8	43.7	43.7	43.7	29.483	0	82.472	3957400	13	69	15.8077	15.4028	15.7361	16.0498	15.4656	15.3934	15.535	15.4767	16.1542	16.7504	15.383	15.5632	15.4021	15.6083	16.2794	15.807	14.6563	14.2737
0.62926	1.23424	0.20117	0.303628	Q969V3-2;Q969V3	Q969V3-2;Q969V3	Nicalin	NCLN	1832	Color2 [A=255, R=169, G=169, B=169]	1	4					1	1	1	3	3	3	62.846	0.0094583	2.3531	112430	25	1	10.9174	12.9944	10.6807	12.1935	12.3278	12.427	12.5843	12.7475	13.8592	11.5102	11.7232	11.8203	11.58	9.5246	12.5447	11.1508	12.2573	12.6617
0.564073	1.23098	0.248664	0.299806	P28062-2;P28062	P28062-2;P28062	Proteasome subunit beta type-8	PSMB8	709	Color2 [A=255, R=169, G=169, B=169]	1	4					7	7	7	29	29	29	29.769	0	20.112	2504100	14	38	15.1792	15.5775	14.6262	14.8662	15.0335	15.3393	14.8728	14.872	15.4741	14.7285	15.3235	15.2727	14.9941	15.4099	15.9359	15.8094	13.3737	13.3002
0.461319	1.22857	0.335999	0.296982	O00487	O00487	26S proteasome non-ATPase regulatory subunit 14	PSMD14	86	Color2 [A=255, R=169, G=169, B=169]	1	4					10	10	10	44.8	44.8	44.8	34.577	0	47.757	4238700	15	50	16.1208	15.7242	14.6551	15.4143	16.4754	16.2769	14.5289	14.4738	15.4402	15.3509	15.4393	13.7327	15.0498	16.0768	16.2827	15.8685	14.7412	14.8659
0.757068	1.22645	0.120865	0.294488	P62316;P62316-2	P62316;P62316-2	Small nuclear ribonucleoprotein Sm D2	SNRPD2	1146	Color2 [A=255, R=169, G=169, B=169]	1	4					2	2	2	16.9	16.9	16.9	13.527	0.0010593	4.8848	619510	7	7	11.5489	10.3046	15.0774	14.2469	14.8235	15.261	14.396	14.1812	14.4694	11.4674	13.7627	13.8539	13.1974	12.8644	13.6945	13.6813	14.2937	11.7641
0.453433	1.22506	0.343487	0.292847	Q5JNZ5;P62854	Q5JNZ5;P62854	Putative 40S ribosomal protein S26-like 1;40S ribosomal protein S26	RPS26P11;RPS26	1170	Color2 [A=255, R=169, G=169, B=169]	1	4					3	3	3	24.3	24.3	24.3	13.002	0	13.458	5030400	5	38	16.2852	15.6352	16.4736	16.4596	16.9843	17.6604	16.8259	16.3409	16.744	18.0033	16.5703	16.7367	16.2445	16.4972	16.9295	16.9172	15.461	15.6919
0.431718	1.22327	0.3648	0.290745	P25787	P25787	Proteasome subunit alpha type-2	PSMA2	679	Color2 [A=255, R=169, G=169, B=169]	1	4					8	8	8	33.3	33.3	33.3	25.898	0	64.789	4820200	13	75	15.5822	15.7234	15.5222	15.6243	15.1738	15.1836	15.1017	15.337	15.2866	15.113	14.8563	14.736	15.5556	15.641	15.8052	15.8477	14.0199	14.1956
0.137352	1.22087	0.862164	0.287909	P05388-2;P05388;Q8NHW5	P05388-2;P05388;Q8NHW5	60S acidic ribosomal protein P0;60S acidic ribosomal protein P0-like	RPLP0;RPLP0P6	399	Color2 [A=255, R=169, G=169, B=169]	1	4					14	14	14	59.6	59.6	59.6	27.435	0	201.12	24946000	13	111	17.924	18.0688	18.0446	18.1036	18.7922	18.6736	18.1376	18.2245	18.2299	18.8746	18.323	18.4333	17.8193	17.904	18.3068	18.2507	17.768	17.8307
0.279827	1.22048	0.553111	0.287447	Q15008;Q15008-4;Q15008-3;Q15008-2	Q15008;Q15008-4;Q15008-3;Q15008-2	26S proteasome non-ATPase regulatory subunit 6	PSMD6	1469	Color2 [A=255, R=169, G=169, B=169]	1	4					15	15	15	45.5	45.5	45.5	45.531	0	93.053	6335600	25	119	15.8474	15.6616	15.5846	15.6065	16.3934	16.4511	15.423	15.4235	15.8329	15.8894	15.4749	15.4615	15.5773	15.9986	16.1123	15.8126	15.522	14.7971
0.282989	1.21929	0.54823	0.286041	Q02413	Q02413	Desmoglein-1	DSG1	1279	Color2 [A=255, R=169, G=169, B=169]	1	4					1	1	1	1.5	1.5	1.5	113.75	0	11.504	122690	41	2	11.5559	11.6529	12.1602	11.834	11.1737	10.6128	12.1083	12.0198	11.5801	10.8234	15.2407	15.4525	11.221	10.9097	10.7976	11.5133	11.4456	11.3861
0.676236	1.2153	0.169901	0.281307	Q71DI3	Q71DI3	Histone H3.2	HIST2H3A	1650	Color2 [A=255, R=169, G=169, B=169]	1	4					15	1	1	70.6	23.5	23.5	15.388	0	81.844	4258100	4	21	20.0556	16.6196	17.1397	16.9326	15.6292	16.041	15.4572	13.9204	15.207	9.81716	12.3099	11.8326	17.1785	16.8245	16.4018	16.3673	17.0267	16.9311
0.426227	1.21346	0.370359	0.279132	P06132	P06132	Uroporphyrinogen decarboxylase	UROD	405	Color2 [A=255, R=169, G=169, B=169]	1	4					3	3	3	11.4	11.4	11.4	40.786	0	11.626	680270	16	14	13.5742	12.6457	12.9964	13.7814	13.8922	13.7156	13.3516	13.8862	14.2046	10.5177	11.0171	10.9831	13.1229	13.6658	13.4875	13.831	12.7444	12.0792
0.0894004	1.21264	1.04866	0.27815	P35613-2;P35613;P35613-3;P35613-4	P35613-2;P35613;P35613-3;P35613-4	Basigin	BSG	800	Color2 [A=255, R=169, G=169, B=169]	1	4					7	7	7	31.6	31.6	31.6	29.221	0	34.178	6482600	13	75	16.6854	16.7898	16.6675	16.2115	16.0413	16.1498	16.193	16.2727	15.4747	16.0816	16.6328	16.5696	15.9951	16.2727	16.328	16.2232	16.1347	15.9227
0.716399	1.21153	0.144845	0.276832	P35244	P35244	Replication protein A 14 kDa subunit	RPA3	790	Color2 [A=255, R=169, G=169, B=169]	1	4					2	2	2	29.8	29.8	29.8	13.569	0	9.5336	302970	8	8	10.9576	11.8992	13.2318	13.5265	13.7835	13.9571	13.0992	11.639	14.2401	11.6134	10.9988	12.1994	11.6898	13.8791	13.6407	13.9853	10.955	11.5448
0.304069	1.21114	0.517028	0.276366	P51665	P51665	26S proteasome non-ATPase regulatory subunit 7	PSMD7	985	Color2 [A=255, R=169, G=169, B=169]	1	4					9	9	9	39.8	39.8	39.8	37.025	0	120.59	5313800	15	71	15.0371	15.0639	15.3826	15.4455	16.1209	15.9602	15.2526	15.0726	15.3724	13.9678	14.6076	14.856	15.252	15.4389	15.6264	15.6381	14.6782	14.7185
0.615519	1.21044	0.210759	0.275532	P14618-2	P14618-2	Pyruvate kinase PKM	PKM	547	Color2 [A=255, R=169, G=169, B=169]	1	4					50	1	1	75.5	1.7	1.7	58.061	0.0041002	2.861	216550	34	6	12.5878	13.1412	13.0063	12.9506	13.2163	12.9847	10.6296	12.167	11.1902	11.1797	12.8338	11.8079	13.2683	13.4453	13.6426	13.6399	10.5755	11.6621
0.504417	1.20723	0.29721	0.271698	Q8WXI7	Q8WXI7	Mucin-16	MUC16	1775	Color2 [A=255, R=169, G=169, B=169]	1	4					2	2	2	0.3	0.3	0.3	1519.2	0.0033254	3.2861	6177100	443	6	16.3165	17.7504	15.6749	16.8153	16.3971	16.8931	16.0034	14.3568	18.0628	18.3503	17.2125	16.9341	16.472	16.0918	15.2445	16.4308	17.1776	16.8004
0.671601	1.20549	0.172889	0.269618	O94973-2;O94973;O94973-3	O94973-2;O94973;O94973-3	AP-2 complex subunit alpha-2	AP2A2	284	Color2 [A=255, R=169, G=169, B=169]	1	4					12	7	7	17.3	10.1	10.1	104.09	0	41.15	1294400	49	19	13.3814	13.1825	13.6683	13.8267	14.5703	14.3258	14.3701	12.5856	13.8795	11.3323	11.613	12.1317	14.1423	14.0779	14.6866	13.9828	13.7018	10.7459
0.750967	1.20267	0.124379	0.266244	P80723;P80723-2	P80723;P80723-2	Brain acid soluble protein 1	BASP1	1229	Color2 [A=255, R=169, G=169, B=169]	1	4					12	12	12	79.3	79.3	79.3	22.693	0	138.21	2421600	13	43	10.2839	10.5122	10.0177	11.644	10.9365	9.2097	14.3297	17.4357	18.1033	13.9815	13.7936	16.5296	7.73775	8.38608	11.6819	10.1482	10.6604	12.3922
0.418931	1.2024	0.377857	0.265921	P16403;Q02539;P22492	P16403	Histone H1.2	HIST1H1C	576	Color2 [A=255, R=169, G=169, B=169]	1	4					21	21	7	47.9	47.9	15.5	21.364	0	251.49	192850000	9	351	20.5623	20.6591	21.1331	21.0842	20.202	20.5319	18.9175	18.8774	18.7256	17.8141	20.316	20.4252	20.9226	20.8715	20.8139	20.879	19.5557	19.5344
0.021436	1.20224	1.66886	0.265721	P00558;P00558-2;P07205	P00558;P00558-2	Phosphoglycerate kinase 1	PGK1	335	Color2 [A=255, R=169, G=169, B=169]	1	4					36	36	36	80.8	80.8	80.8	44.614	0	323.31	122890000	27	437	18.8648	18.8514	18.7123	18.7771	18.7816	18.6961	19.0244	18.9801	19.0793	19.2051	18.979	18.9513	18.522	18.5799	18.7669	18.7318	18.2331	18.2552
0.837502	1.19956	0.0770142	0.262501	Q9UBQ0;Q9UBQ0-2	Q9UBQ0;Q9UBQ0-2	Vacuolar protein sorting-associated protein 29	VPS29	2189	Color2 [A=255, R=169, G=169, B=169]	1	4					4	4	4	24.2	24.2	24.2	20.505	0	18.929	1563400	10	22	9.45449	13.9101	15.1644	15.0861	15.2236	15.8144	13.9522	14.6021	14.4975	14.4329	10.4888	11.6848	15.0525	15.124	15.1909	14.994	11.6175	11.099
0.0018003	1.19305	2.74465	0.254657	P17987	P17987	T-complex protein 1 subunit alpha	TCP1	597	Color2 [A=255, R=169, G=169, B=169]	1	4					36	36	36	64.6	64.6	64.6	60.343	0	323.31	62711000	31	429	18.1934	18.1823	18.3657	18.3973	18.4351	18.4722	17.4215	17.4385	17.4055	16.9731	17.5096	17.6352	18.1605	18.1127	18.1226	18.1386	18.0409	17.9426
0.307524	1.19292	0.512121	0.2545	P49773	P49773	Histidine triad nucleotide-binding protein 1	HINT1	944	Color2 [A=255, R=169, G=169, B=169]	1	4					11	11	11	84.9	84.9	84.9	13.802	0	323.31	21875000	8	151	17.1378	17.4461	17.4494	17.3088	17.366	17.4299	17.3339	17.1721	17.511	17.4312	17.4416	17.0907	17.4365	17.6478	17.3649	17.3984	16.4277	16.3359
0.317441	1.19248	0.498337	0.253965	Q00535;Q00535-2	Q00535;Q00535-2	Cyclin-dependent-like kinase 5	CDK5	1252	Color2 [A=255, R=169, G=169, B=169]	1	4					6	5	5	26	23.3	23.3	33.304	0	20.907	1731300	19	26	14.5461	14.1938	14.8283	15.0589	15.0647	15.0731	13.5535	13.6968	14.1466	10.884	12.3897	10.7614	14.7155	14.8401	14.9114	14.8317	13.7341	14.2085
0.221346	1.19168	0.654929	0.252995	P08708	P08708	40S ribosomal protein S17	RPS17	451	Color2 [A=255, R=169, G=169, B=169]	1	4					10	10	10	65.9	65.9	65.9	15.55	0	189.6	15511000	5	121	16.3191	16.532	16.5237	16.6785	17.1155	17.0425	16.8657	16.6933	16.8137	15.5118	16.5105	16.6609	16.4528	16.5865	16.8051	16.7983	15.9654	16.0852
0.767066	1.1899	0.115167	0.250843	P53680;P53680-2	P53680;P53680-2	AP-2 complex subunit sigma	AP2S1	1021	Color2 [A=255, R=169, G=169, B=169]	1	4					2	2	2	14.1	14.1	14.1	17.018	0	5.5287	696320	6	9	13.2163	13.6001	13.4949	13.4875	14.9191	14.2325	13.9257	13.401	14.2107	11.4408	11.1656	11.3237	14.692	14.9426	14.8313	14.7732	11.0224	11.1838
0.0473868	1.18964	1.32434	0.250531	P49368;P49368-2	P49368;P49368-2	T-complex protein 1 subunit gamma	CCT3	930	Color2 [A=255, R=169, G=169, B=169]	1	4					41	41	41	66.8	66.8	66.8	60.533	0	323.31	75835000	31	440	17.7958	17.8368	17.7479	17.8335	18.1052	18.0752	16.968	17.031	16.9517	17.1209	16.8906	16.9476	17.6402	17.7601	17.8776	17.8533	17.3452	17.4149
0.510907	1.18957	0.291659	0.250434	Q13185	Q13185	Chromobox protein homolog 3	CBX3	1364	Color2 [A=255, R=169, G=169, B=169]	1	4					8	8	6	43.7	43.7	28.4	20.811	0	44.274	3970500	7	43	15.3191	14.9641	15.7895	15.733	17.0658	16.8747	15.2334	15.6862	15.6965	15.5789	15.1113	15.2238	15.148	15.5407	15.9194	16.0246	15.7902	15.8208
0.796953	1.18918	0.0985673	0.249963	Q14232;Q14232-2	Q14232;Q14232-2	Translation initiation factor eIF-2B subunit alpha	EIF2B1	1435	Color2 [A=255, R=169, G=169, B=169]	1	4					5	5	5	19.7	19.7	19.7	33.712	0	18.537	1030800	16	15	12.1798	13.8113	13.2713	13.2024	14.6977	14.5225	10.8748	10.9915	12.532	10.4818	11.827	11.9972	14.4431	14.1547	15.1841	15.0544	10.5424	10.8067
0.711599	1.1869	0.147765	0.247197	O75347;O75347-2	O75347;O75347-2	Tubulin-specific chaperone A	TBCA	237	Color2 [A=255, R=169, G=169, B=169]	1	4					7	7	7	54.6	54.6	54.6	12.855	0	57.057	4949700	6	60	16.8748	16.8086	14.6463	14.776	15.6962	15.5644	15.8225	15.8559	16.5703	16.5964	15.9737	15.8211	16.0378	16.4635	16.3624	16.3187	13.921	13.7799
0.686244	1.18111	0.163521	0.240137	Q9BSJ2;Q9BSJ2-4	Q9BSJ2;Q9BSJ2-4	Gamma-tubulin complex component 2	TUBGCP2	1973	Color2 [A=255, R=169, G=169, B=169]	1	4					3	3	3	4.5	4.5	4.5	102.53	0	5.9924	162900	51	6	11.1026	11.5201	10.8072	11.5588	13.1319	13.0427	11.3807	11.2465	10.9661	11.8593	10.9907	11.7225	9.88464	11.4425	12.7363	12.4458	11.8552	11.358
0.539283	1.18069	0.268183	0.239631	O00151	O00151	PDZ and LIM domain protein 1	PDLIM1	62	Color2 [A=255, R=169, G=169, B=169]	1	4					1	1	1	4.9	4.9	4.9	36.071	0.0069656	2.5148	104470	16	3	10.6213	11.6406	10.9291	11.2661	9.85636	10.5858	14.2746	14.3887	14.3502	11.7417	12.8664	13.4573	9.60848	10.4221	10.0189	10.8703	11.1401	11.4015
0.782397	1.17567	0.106573	0.233488	Q9NQG5	Q9NQG5	Regulation of nuclear pre-mRNA domain-containing protein 1B	RPRD1B	2091	Color2 [A=255, R=169, G=169, B=169]	1	4					1	1	1	4.9	4.9	4.9	36.899	0	8.2705	308360	14	6	10.5279	9.94676	13.0264	13.8228	14.4249	14.379	13.5182	13.9673	13.8773	11.867	11.338	11.1121	12.5035	12.9018	12.4862	12.7922	11.736	12.3071
0.118871	1.17294	0.924924	0.230132	P62979;P0CG47;P0CG48	P62979;P0CG47;P0CG48	Ubiquitin-40S ribosomal protein S27a;Ubiquitin;40S ribosomal protein S27a;Polyubiquitin-B;Ubiquitin;Polyubiquitin-C;Ubiquitin	RPS27A;UBB;UBC	1185	Color2 [A=255, R=169, G=169, B=169]	1	4					9	9	4	58.3	58.3	26.9	17.965	0	171.46	24631000	6	156	18.1214	17.6898	18.1417	18.2714	18.4856	18.3449	17.947	17.9199	18.0261	17.9081	18.3223	18.5735	17.7601	17.7911	17.9602	18.1339	18.1996	17.829
0.826849	1.17264	0.0825738	0.229764	Q04941;Q04941-2	Q04941;Q04941-2	Proteolipid protein 2	PLP2	1299	Color2 [A=255, R=169, G=169, B=169]	1	4					2	2	2	18.4	18.4	18.4	16.691	0	6.5071	1670200	5	14	14.6952	14.94	14.7826	14.6446	14.328	14.4421	16.7631	16.866	16.6903	15.6039	16.6625	16.7466	16.2072	10.8644	16.1448	16.3224	11.6033	15.3117
0.468753	1.17147	0.329056	0.228319	P29401;P29401-2	P29401;P29401-2	Transketolase	TKT	723	Color2 [A=255, R=169, G=169, B=169]	1	4					16	16	16	41.7	41.7	41.7	67.877	0	122.89	7975500	25	98	14.4739	14.659	15.0674	15.1786	15.4445	15.8195	16.6464	16.6214	17.108	17.1527	16.8113	16.984	15.2278	15.2207	15.1173	15.3538	14.2782	14.0752
0.720666	1.17038	0.142266	0.226974	Q8NCA5	Q8NCA5	Protein FAM98A	FAM98A	1725	Color2 [A=255, R=169, G=169, B=169]	1	4					2	2	2	5.2	5.2	5.2	55.272	0	6.668	477900	23	7	15.474	13.004	12.2726	11.8942	13.3123	13.7038	13.8677	13.8678	14.0185	10.1565	11.121	11.606	13.4355	13.4654	13.5898	13.7981	12.1811	11.8291
0.677376	1.16906	0.16917	0.225349	P00918	P00918	Carbonic anhydrase 2	CA2	338	Color2 [A=255, R=169, G=169, B=169]	1	4					2	2	2	9.6	9.6	9.6	29.246	0.0082003	2.4305	132220	13	2	13.1937	12.9407	10.7952	10.9942	12.4039	12.434	11.6975	10.62	9.97503	11.5523	11.0703	11.8516	12.2928	10.4801	12.467	12.7209	11.8701	11.5789
0.795657	1.16885	0.0992743	0.225086	Q9BVC6	Q9BVC6	Transmembrane protein 109	TMEM109	1991	Color2 [A=255, R=169, G=169, B=169]	1	4					2	2	2	8.2	8.2	8.2	26.21	0.0032756	3.1373	309270	8	4	10.131	11.2537	11.0948	13.2632	12.7071	11.6966	15.175	15.5006	15.3864	11.7208	14.0987	11.558	9.65742	9.41526	12.0471	11.0096	13.3795	13.2868
0.080051	1.16876	1.09663	0.224983	P46781	P46781	40S ribosomal protein S9	RPS9	898	Color2 [A=255, R=169, G=169, B=169]	1	4					17	17	17	55.7	55.7	55.7	22.591	0	152.6	29700000	11	184	17.5371	17.4718	17.3358	17.3209	17.8886	17.7678	17.6538	17.6812	17.4419	17.6656	17.7064	17.7491	17.181	17.193	17.5356	17.4869	17.3931	17.1825
0.71344	1.16741	0.146642	0.223314	Q14203-3;Q14203-4;Q14203-6;Q14203;Q14203-5;Q14203-2	Q14203-3;Q14203-4;Q14203-6;Q14203;Q14203-5;Q14203-2	Dynactin subunit 1	DCTN1	1433	Color2 [A=255, R=169, G=169, B=169]	1	4					28	28	27	30.6	30.6	29.8	136.82	0	216.42	7744500	60	126	15.201	14.839	14.5749	14.3017	15.9267	15.5348	14.1756	13.5471	13.9488	12.387	9.98128	10.2199	15.5455	15.5592	15.9633	15.6576	13.2236	13.0891
0.344725	1.16554	0.462527	0.221	O60506-3;O60506;O60506-4;O60506-2;O60506-5	O60506-3;O60506;O60506-4;O60506-2;O60506-5	Heterogeneous nuclear ribonucleoprotein Q	SYNCRIP	208	Color2 [A=255, R=169, G=169, B=169]	1	4					18	14	14	43.1	35.9	35.9	62.656	0	203.15	6596400	29	100	15.1952	15.5802	14.7236	14.8695	15.7528	15.6827	15.268	15.1308	15.5159	15.2442	15.2046	15.0378	14.8438	15.0429	15.2155	15.3998	15.3982	14.5778
0.693104	1.16408	0.159201	0.219194	Q9NUQ9;Q9NUQ9-2;Q9H0Q0	Q9NUQ9;Q9NUQ9-2	Protein FAM49B	FAM49B	2126	Color2 [A=255, R=169, G=169, B=169]	1	4					10	10	10	42.3	42.3	42.3	36.748	0	55.027	4894100	19	67	16.1596	15.8856	15.6277	15.9432	14.7033	14.62	15.8694	16.0657	16.4442	16.8831	14.8959	15.6751	15.6732	15.9603	16.1235	16.1532	14.2969	13.4171
0.81099	1.16265	0.0909847	0.217422	Q9Y5K5-2;Q9Y5K5-4;Q9Y5K5-3;Q9Y5K5	Q9Y5K5-2;Q9Y5K5-4;Q9Y5K5-3;Q9Y5K5	Ubiquitin carboxyl-terminal hydrolase isozyme L5	UCHL5	2332	Color2 [A=255, R=169, G=169, B=169]	1	4					3	3	3	11.4	11.4	11.4	36.079	0	5.6776	444260	18	6	13.2302	10.5046	13.0601	10.7607	13.6975	13.3129	14.0608	15.2831	14.479	10.2148	11.2723	13.9554	10.1332	13.8263	13.5563	13.6375	10.7764	11.3319
0.389832	1.16171	0.409123	0.216246	P48444-2;P48444	P48444-2;P48444	Coatomer subunit delta	ARCN1	914	Color2 [A=255, R=169, G=169, B=169]	1	4					7	7	7	19.6	19.6	19.6	47.204	0	21.811	2187300	20	47	13.7993	14.228	14.4147	14.4633	15.4869	14.7992	15.3158	15.1895	15.0826	10.4223	14.5563	14.6169	14.3149	14.2322	14.4551	14.5212	14.2195	14.1509
0.708328	1.16008	0.149766	0.214227	P42768	P42768	Wiskott-Aldrich syndrome protein	WAS	871	Color2 [A=255, R=169, G=169, B=169]	1	4					2	2	2	7.2	7.2	7.2	52.912	0	31.944	625380	22	15	13.6008	12.6976	13.6508	13.6969	13.3129	13.3792	14.6468	14.9479	15.0148	15.3602	13.9267	14.4069	14.1836	13.8802	13.9382	13.986	12.0058	11.0592
0.407912	1.15955	0.389433	0.213567	P62081	P62081	40S ribosomal protein S7	RPS7	1127	Color2 [A=255, R=169, G=169, B=169]	1	4					13	13	13	56.2	56.2	56.2	22.127	0	137.87	11416000	10	117	16.6055	16.5208	16.2527	16.2265	17.1068	17.1564	16.7949	16.7789	16.6552	15.101	15.753	16.1621	16.5503	16.6375	16.7898	16.6986	15.566	16.3451
0.515819	1.1586	0.287503	0.212385	P40429;Q6NVV1	P40429	60S ribosomal protein L13a	RPL13A	837	Color2 [A=255, R=169, G=169, B=169]	1	4					9	9	9	36.5	36.5	36.5	23.577	0	36.978	12675000	9	83	16.3455	16.437	17.3926	17.4212	17.8971	18.1634	17.3561	17.2754	17.3461	16.4776	17.5449	17.6673	16.9532	17.0278	17.2778	17.3465	16.9336	16.8438
0.214977	1.15792	0.667609	0.211539	P62701	P62701	40S ribosomal protein S4, X isoform	RPS4X	1156	Color2 [A=255, R=169, G=169, B=169]	1	4					21	21	10	72.2	72.2	40.3	29.597	0	192.05	33582000	16	219	17.24	17.2951	17.6385	17.7905	18.1128	18.0463	17.6138	17.6295	17.5679	17.2963	17.8927	17.8585	17.3354	17.3982	17.6081	17.6384	17.5269	17.3469
0.610633	1.15742	0.214219	0.210917	P15170-3;P15170-2;P15170	P15170-3;P15170-2;P15170	Eukaryotic peptide chain release factor GTP-binding subunit ERF3A	GSPT1	559	Color2 [A=255, R=169, G=169, B=169]	1	4					17	17	9	29.5	29.5	16.5	68.699	0	57.562	6121500	29	73	15.326	15.4162	14.6922	14.9443	15.9325	15.8175	14.6087	14.6389	14.7501	12.546	13.6774	11.7528	15.1785	15.7816	15.9265	15.793	14.1818	14.0019
0.696614	1.15402	0.157008	0.206669	P07437;A6NNZ2	P07437	Tubulin beta chain	TUBB	426	Color2 [A=255, R=169, G=169, B=169]	1	4					27	6	5	69.8	19.6	16.2	49.67	0	323.31	59282000	20	151	17.4137	17.5211	19.8781	19.8432	19.5913	20.1647	19.1408	19.1596	19.2025	17.4252	19.4289	19.4318	18.9104	18.9061	18.8659	18.6071	19.0112	18.8714
0.732978	1.14974	0.134909	0.201311	Q9H993	Q9H993	Protein-glutamate O-methyltransferase	ARMT1	2059	Color2 [A=255, R=169, G=169, B=169]	1	4					2	2	2	7.5	7.5	7.5	51.172	0	7.7807	385570	21	7	12.5277	12.3062	12.8614	12.7063	13.7525	13.6682	11.1368	11.6101	10.5217	11.4586	10.3018	11.2924	12.4871	13.535	13.7737	13.994	12.1875	10.6371
0.730608	1.14932	0.136316	0.200778	Q96ME7-2;Q96ME7-3;Q96ME7	Q96ME7-2;Q96ME7-3;Q96ME7	Zinc finger protein 512	ZNF512	1900	Color2 [A=255, R=169, G=169, B=169]	1	4					1	1	1	3.3	3.3	3.3	56.361	0.0082109	2.4403	24686	22	1	9.57854	10.5936	11.6886	11.6716	11.1455	12.2547	10.7814	10.2684	9.84235	10.7861	9.81934	11.4376	9.33871	10.9524	10.8956	10.5037	12.0196	12.018
0.317697	1.14489	0.497988	0.195209	P40227;P40227-2;Q92526;Q92526-2;Q92526-3	P40227;P40227-2	T-complex protein 1 subunit zeta	CCT6A	835	Color2 [A=255, R=169, G=169, B=169]	1	4					27	27	27	52.9	52.9	52.9	58.024	0	323.31	38147000	26	265	18.1695	18.0361	18.195	18.1065	18.6336	18.7272	17.3426	17.2052	17.4134	16.7963	17.1089	17.0745	18.2264	18.3346	18.3822	18.4055	17.6722	17.6758
0.730989	1.14402	0.136089	0.194108	O43747;O43747-2	O43747;O43747-2	AP-1 complex subunit gamma-1	AP1G1	181	Color2 [A=255, R=169, G=169, B=169]	1	4					3	3	3	3.9	3.9	3.9	91.35	0	7.5612	281660	35	14	12.2951	12.5644	12.5292	12.3194	12.648	12.8185	13.0658	13.2777	12.9626	10.5527	11.3759	10.9996	12.9584	13.171	13.1599	13.3652	10.1677	11.1876
0.477594	1.14396	0.320941	0.194039	P42677	P42677	40S ribosomal protein S27	RPS27	867	Color2 [A=255, R=169, G=169, B=169]	1	4					5	5	3	40.5	40.5	15.5	9.461	0	43.969	14027000	4	57	18.1222	17.6041	18.0865	18.0205	19.1641	18.9697	18.2968	17.8715	17.8808	17.3781	17.7537	18.276	18.2587	18.379	18.1511	18.2787	17.9233	17.8121
0.283995	1.14219	0.54669	0.191802	P61158;Q9P1U1-2;Q9P1U1;Q9C0K3;Q9P1U1-3	P61158	Actin-related protein 3	ACTR3	1093	Color2 [A=255, R=169, G=169, B=169]	1	4					24	24	24	64.6	64.6	64.6	47.371	0	238.4	30765000	21	214	17.8386	17.7979	16.9842	16.9879	17.3476	17.2592	18.0015	18.0965	18.2656	18.4899	17.877	18.1508	17.151	17.2808	17.4635	17.0921	16.9619	17.1153
0.645636	1.14066	0.190012	0.189873	Q9NQ48;Q9NQ48-3;Q9NQ48-2	Q9NQ48;Q9NQ48-3;Q9NQ48-2	Leucine zipper transcription factor-like protein 1	LZTFL1	2088	Color2 [A=255, R=169, G=169, B=169]	1	4					3	3	3	15.4	15.4	15.4	34.592	0	14.464	638160	16	8	13.659	13.8357	13.3277	14.0901	14.2064	14.3333	11.7219	10.5269	12.5436	11.7828	12.4203	11.0573	13.3051	14.3957	14.571	14.4779	13.2383	12.325
0.841538	1.14051	0.0749264	0.189673	Q6UWP8	Q6UWP8	Suprabasin	SBSN	1642	Color2 [A=255, R=169, G=169, B=169]	1	4					2	2	2	15.3	15.3	15.3	60.54	0	10.507	200980	32	5	12.7186	12.8973	12.8863	13.9921	10.3424	9.04078	11.7825	10.1919	9.6951	10.258	11.2768	11.6653	11.1755	10.969	13.2965	13.4867	10.5233	11.2884
0.86316	1.13966	0.0639089	0.188608	O75132	O75132	Zinc finger BED domain-containing protein 4	ZBED4	228	Color2 [A=255, R=169, G=169, B=169]	1	4					1	1	1	0.8	0.8	0.8	130.32	0.0045208	2.8014	367070	60	5	9.78896	16.131	11.2337	15.1423	12.5353	11.7727	14.0588	13.1311	13.8955	10.3305	15.151	16.21	12.837	12.9763	12.7796	12.8701	10.6094	13.3999
0.820211	1.1394	0.0860745	0.188269	P81605;P81605-2	P81605;P81605-2	Dermcidin;Survival-promoting peptide;DCD-1	DCD	1230	Color2 [A=255, R=169, G=169, B=169]	1	4					3	3	3	22.7	22.7	22.7	11.284	0	27.556	6611000	5	38	17.1637	17.0355	18.0449	18.2808	14.0078	14.9647	16.6876	16.6091	15.7335	16.4627	16.9116	16.8498	16.0132	16.2834	17.1408	14.6988	17.3258	16.9058
0.0794786	1.1387	1.09975	0.187382	P62269	P62269	40S ribosomal protein S18	RPS18	1139	Color2 [A=255, R=169, G=169, B=169]	1	4					13	13	13	63.2	63.2	63.2	17.718	0	50.184	17328000	9	124	17.2809	16.8215	17.0858	17.0642	17.2367	17.262	17.1092	17.1604	17.0493	17.2684	17.3445	17.3046	17.0176	16.967	17.0647	17.0888	16.7081	16.7807
0.448675	1.13836	0.348068	0.186956	P62805	P62805	Histone H4	HIST1H4A	1162	Color2 [A=255, R=169, G=169, B=169]	1	4					17	17	17	62.1	62.1	62.1	11.367	0	323.31	505070000	6	518	22.5383	22.5238	23.0839	23.1521	21.9184	21.9102	21.9574	22.0074	21.2343	21.2225	23.2265	23.1642	22.619	22.5157	22.0823	22.0957	22.3413	22.3511
0.251501	1.13622	0.59946	0.184236	P46782	P46782	40S ribosomal protein S5;40S ribosomal protein S5, N-terminally processed	RPS5	899	Color2 [A=255, R=169, G=169, B=169]	1	4					10	10	10	40.7	40.7	40.7	22.876	0	54.749	13266000	10	115	16.3327	16.2959	16.7908	16.9164	16.9711	16.7505	17.0074	16.9276	16.6796	15.9226	16.5294	16.4193	16.5021	16.5463	16.6423	16.784	16.1334	16.3439
0.778947	1.13598	0.108492	0.183937	Q9BTE1-3;Q9BTE1-2;Q9BTE1	Q9BTE1-3;Q9BTE1-2;Q9BTE1	Dynactin subunit 5	DCTN5	1979	Color2 [A=255, R=169, G=169, B=169]	1	4					1	1	1	17.9	17.9	17.9	9.74	0.0069747	2.5242	145480	5	1	10.1744	10.9773	12.2143	12.6229	13.6374	12.8781	10.4511	12.5713	12.2375	10.7919	11.7728	11.6399	12.3174	10.9651	12.8453	12.716	11.827	10.7298
0.341776	1.13559	0.466258	0.183441	Q9P2J5;Q9P2J5-2;Q9P2J5-3	Q9P2J5;Q9P2J5-2;Q9P2J5-3	Leucine--tRNA ligase, cytoplasmic	LARS	2176	Color2 [A=255, R=169, G=169, B=169]	1	4					32	32	32	34	34	34	134.46	0	252.72	14927000	62	195	16.197	16.2908	15.8245	16.0534	16.5798	16.6281	15.7206	15.493	15.4459	16.1773	15.3529	15.0411	15.8589	16.0839	16.4355	16.5114	15.7185	15.8647
0.782807	1.13416	0.106345	0.181625	Q9H4A4	Q9H4A4	Aminopeptidase B	RNPEP	2047	Color2 [A=255, R=169, G=169, B=169]	1	4					6	6	6	13.5	13.5	13.5	72.595	0	20.362	888640	34	19	12.8217	12.9985	12.4495	12.1333	13.2915	13.3507	14.1819	13.8293	14.5735	11.7771	12.1809	11.1718	13.1534	13.3414	13.8484	14.0558	10.6243	10.9321
0.452994	1.13215	0.343908	0.179069	Q9UQ80;Q9UQ80-2	Q9UQ80;Q9UQ80-2	Proliferation-associated protein 2G4	PA2G4	2275	Color2 [A=255, R=169, G=169, B=169]	1	4					25	25	25	59.6	59.6	59.6	43.786	0	183.94	18458000	22	174	16.0914	15.6202	16.3471	16.4259	16.7947	17.119	17.1988	17.1161	17.044	16.7513	17.0394	17.1311	16.0918	16.3179	16.4827	16.3824	16.0107	16.0383
0.838068	1.13106	0.0767205	0.177681	P15924;P15924-3;P15924-2	P15924;P15924-3;P15924-2	Desmoplakin	DSP	567	Color2 [A=255, R=169, G=169, B=169]	1	4					12	12	12	5.7	5.7	5.7	331.77	0	25.277	690580	163	16	10.763	10.8602	10.7472	11.2492	10.7795	9.27459	15.9658	16.8099	10.5801	11.5748	11.3426	10.8953	11.123	10.1219	8.81679	7.63445	12.4384	12.4732
0.740062	1.12989	0.130732	0.176178	P85037	P85037	Forkhead box protein K1	FOXK1	1242	Color2 [A=255, R=169, G=169, B=169]	1	4					1	1	1	1.9	1.9	1.9	75.456	0.0033207	3.2688	40416	34	1	11.4006	9.76229	10.6216	10.7446	11.725	12.9357	11.1413	10.604	11.0579	10.6892	11.5137	12.3103	11.946	10.2814	10.3365	11.4117	11.2088	10.9481
0.101491	1.12916	0.993573	0.175248	P61247	P61247	40S ribosomal protein S3a	RPS3A	1101	Color2 [A=255, R=169, G=169, B=169]	1	4					26	26	26	77.7	77.7	77.7	29.945	0	323.31	44320000	17	351	17.577	17.5254	17.4698	17.5133	17.7007	17.8373	17.8074	17.8307	17.7344	18.3214	17.7984	17.695	17.5066	17.4549	17.5862	17.6379	17.1998	17.1865
0.779456	1.12907	0.108208	0.175133	Q15645	Q15645	Pachytene checkpoint protein 2 homolog	TRIP13	1521	Color2 [A=255, R=169, G=169, B=169]	1	4					3	3	3	10.2	10.2	10.2	48.55	0	20.512	580480	24	17	11.3735	12.0664	12.6466	12.802	13.9363	13.8808	13.2718	13.082	14.3976	14.4969	10.8695	10.7497	13.2177	12.4184	13.6831	13.6752	11.1127	11.5476
0.131946	1.129	0.879603	0.175043	P15880	P15880	40S ribosomal protein S2	RPS2	565	Color2 [A=255, R=169, G=169, B=169]	1	4					13	13	13	46.4	46.4	46.4	31.324	0	145.87	26473000	18	166	17.2938	17.2822	17.5588	17.5284	17.7233	17.8633	17.6503	17.6735	17.8901	18.1871	18.0782	18.1372	17.4487	17.2448	17.4719	17.5107	17.2454	17.278
0.455162	1.1286	0.341834	0.174536	P56192;P56192-2	P56192;P56192-2	Methionine--tRNA ligase, cytoplasmic	MARS	1058	Color2 [A=255, R=169, G=169, B=169]	1	4					24	24	24	30.4	30.4	30.4	101.11	0	176.58	11706000	41	135	15.9865	15.7602	16.0368	16.2021	16.7012	16.9061	15.4747	15.544	15.8375	15.1463	14.7059	14.6783	16.0696	16.2946	16.393	16.3005	15.5134	15.9745
0.215866	1.12775	0.665816	0.173445	P26373;P26373-2	P26373;P26373-2	60S ribosomal protein L13	RPL13	687	Color2 [A=255, R=169, G=169, B=169]	1	4					18	18	18	53.6	53.6	53.6	24.261	0	109.85	22440000	9	143	17.7865	17.6212	17.4187	17.3499	17.9303	17.642	17.8096	17.8121	17.713	17.2843	18.0189	18.1383	17.3602	17.279	17.1733	17.423	17.7161	17.7564
0.615132	1.12733	0.211032	0.172907	P61073;P61073-2	P61073;P61073-2	C-X-C chemokine receptor type 4	CXCR4	1088	Color2 [A=255, R=169, G=169, B=169]	1	4					3	3	3	8.8	8.8	8.8	39.745	0	180.77	4842900	10	51	16.1688	15.3419	17.3451	17.2201	16.2954	16.4067	10.4659	7.8132	10.8081	10.7146	11.3454	12.4787	16.5472	16.2874	16.4117	16.5328	16.3509	15.6104
0.299682	1.12589	0.523339	0.171064	P61160;P61160-2	P61160;P61160-2	Actin-related protein 2	ACTR2	1094	Color2 [A=255, R=169, G=169, B=169]	1	4					16	16	16	44.7	44.7	44.7	44.76	0	146.89	23009000	13	185	17.4163	17.2792	16.7236	16.7369	16.9495	16.8775	17.5875	17.5797	17.8045	18.3664	17.7359	17.7317	16.8809	16.9879	17.0277	17.0429	16.4884	16.5287
0.727069	1.12533	0.138424	0.170348	Q9UHQ9	Q9UHQ9	NADH-cytochrome b5 reductase 1	CYB5R1	2212	Color2 [A=255, R=169, G=169, B=169]	1	4					2	2	2	6.6	6.6	6.6	34.094	0.0041077	2.8848	143090	15	3	10.4977	11.0732	10.2737	10.8361	11.5256	10.6533	13.5255	14.6544	14.6577	11.4347	10.209	11.65	9.10357	9.84354	10.7053	12.0705	11.4873	10.6274
0.860558	1.12497	0.0652201	0.169883	Q969X5-2;Q969X5	Q969X5-2;Q969X5	Endoplasmic reticulum-Golgi intermediate compartment protein 1	ERGIC1	1833	Color2 [A=255, R=169, G=169, B=169]	1	4					2	2	2	10.1	10.1	10.1	22.16	0	5.6271	520510	11	11	16.5167	16.5668	12.6331	11.9592	12.3574	11.802	13.9463	14.1271	14.2662	9.80455	14.1686	14.1185	13.0732	12.8113	13.5474	13.6527	13.8421	13.8891
0.754065	1.12331	0.122591	0.167758	Q9P000-2;Q9P000	Q9P000-2;Q9P000	COMM domain-containing protein 9	COMMD9	2164	Color2 [A=255, R=169, G=169, B=169]	1	4					1	1	1	10.3	10.3	10.3	17.333	0	19.631	106090	12	1	13.5587	10.4669	11.9483	12.2219	11.8424	12.2417	12.5753	10.1169	12.1506	10.9456	11.5559	11.9892	12.0589	12.2226	12.3431	12.4272	10.2762	11.9453
0.77596	1.12329	0.110161	0.167729	O15258	O15258	Protein RER1	RER1	136	Color2 [A=255, R=169, G=169, B=169]	1	4					3	3	3	24	24	24	22.958	0	18.256	481410	8	10	12.7587	14.0627	12.2665	12.3592	13.7839	13.6226	13.7428	13.1591	13.9586	10.9461	12.817	12.2774	12.8236	13.8745	13.8699	13.9028	10.9638	12.4127
0.777666	1.12226	0.109207	0.166403	O14744-2;O14744;O14744-3;O14744-5;O14744-4	O14744-2;O14744;O14744-3;O14744-5;O14744-4	Protein arginine N-methyltransferase 5;Protein arginine N-methyltransferase 5, N-terminally processed	PRMT5	105	Color2 [A=255, R=169, G=169, B=169]	1	4					7	7	7	19.5	19.5	19.5	71.319	0	38.277	2285200	31	33	13.1945	13.959	14.2903	14.5637	15.0083	15.6141	10.2211	11.8782	12.1467	11.8029	13.2808	12.8281	14.9566	14.6664	15.2263	15.0017	12.4092	13.3714
0.66703	1.12079	0.175855	0.16452	P07476	P07476	Involucrin	IVL	427	Color2 [A=255, R=169, G=169, B=169]	1	4					5	5	5	10.3	10.3	10.3	68.478	0	16.936	413780	33	9	11.6839	11.6802	11.13	10.7592	11.5905	9.61281	15.3268	16.18	9.58419	11.0382	11.501	11.4772	10.6095	11.3448	10.9084	10.2405	11.1023	11.2639
0.44684	1.11832	0.349848	0.161335	Q08431;Q08431-4;Q08431-3;Q08431-2	Q08431;Q08431-4;Q08431-3;Q08431-2	Lactadherin;Lactadherin short form;Medin	MFGE8	1322	Color2 [A=255, R=169, G=169, B=169]	1	4					17	17	17	58.1	58.1	58.1	43.104	0	118.96	8687600	24	132	15.1887	15.4792	16.1846	16.2388	15.9666	16.1424	15.4397	15.5842	16.0711	16.3773	16.7389	16.6577	15.415	15.7014	15.4835	15.6524	15.913	16.0668
0.690901	1.11528	0.160584	0.157411	Q15181	Q15181	Inorganic pyrophosphatase	PPA1	1491	Color2 [A=255, R=169, G=169, B=169]	1	4					14	14	14	65.4	65.4	65.4	32.66	0	323.31	18080000	18	129	16.1841	15.7842	17.4793	17.5722	17.9452	17.9184	17.8613	17.9777	18.139	18.2386	18.1817	18.1746	16.8769	16.8226	16.983	16.9786	17.285	16.9928
0.7569	1.11519	0.120962	0.157291	O76071	O76071	Probable cytosolic iron-sulfur protein assembly protein CIAO1	CIAO1	272	Color2 [A=255, R=169, G=169, B=169]	1	4					3	3	3	14.5	14.5	14.5	37.84	0	6.9226	459660	16	7	13.1044	13.2211	13.1437	13.1125	12.9761	13.2125	13.1893	13.4035	13.4062	11.734	10.6923	13.4284	13.2311	13.7021	13.7717	13.7595	10.6566	12.7057
0.7232	1.1145	0.140742	0.156395	O43324;O43324-2	O43324;O43324-2	Eukaryotic translation elongation factor 1 epsilon-1	EEF1E1	158	Color2 [A=255, R=169, G=169, B=169]	1	4					6	6	6	39.1	39.1	39.1	19.81	0	16.782	1607200	12	26	13.9728	13.1516	14.6579	14.0896	15.1309	15.1057	14.0831	14.2778	14.4835	10.4696	12.027	13.8803	14.2782	13.8905	14.8196	15.2045	13.2653	13.712
0.836547	1.1122	0.0775099	0.153417	P31151;Q86SG5	P31151	Protein S100-A7	S100A7	751	Color2 [A=255, R=169, G=169, B=169]	1	4					3	3	3	32.7	32.7	32.7	11.471	0	79.084	689460	7	4	14.6389	12.5235	14.7769	16.2515	13.0916	13.1706	11.1744	10.6279	13.3942	18.0327	11.7542	12.354	13.9223	13.9859	14.8438	14.8329	14.0972	11.8503
0.583612	1.11126	0.233876	0.152194	P53582	P53582	Methionine aminopeptidase 1	METAP1	1013	Color2 [A=255, R=169, G=169, B=169]	1	4					3	3	3	10.4	10.4	10.4	43.215	0	5.7272	278350	24	8	12.9046	12.9356	12.7242	12.5401	12.8851	13.3563	9.61022	10.0409	12.2019	11.3274	12.6114	10.6363	12.9769	12.9137	13.2634	13.1678	12.4529	11.658
0.894776	1.10735	0.0482857	0.147107	O75531	O75531	Barrier-to-autointegration factor;Barrier-to-autointegration factor, N-terminally processed	BANF1	250	Color2 [A=255, R=169, G=169, B=169]	1	4					8	8	8	59.6	59.6	59.6	10.058	0	39.876	7827500	6	48	14.1093	14.7833	17.1124	17.2249	16.5563	16.7862	14.6552	14.0601	14.8482	15.1376	14.4651	13.4821	17.5013	17.7423	17.3105	17.156	12.7105	13.2691
0.590966	1.10623	0.228437	0.145649	Q96P70	Q96P70	Importin-9	IPO9	1902	Color2 [A=255, R=169, G=169, B=169]	1	4					2	2	2	2	2	2	115.96	0.0024728	3.7169	219380	42	5	11.7184	12.2116	12.5229	12.5885	12.0706	11.8019	13.1715	13.0502	12.9709	10.6548	10.8529	13.3307	13.0137	12.0462	12.0246	11.6528	11.7568	11.546
0.570938	1.10444	0.243411	0.14332	P60953;P60953-1	P60953;P60953-1	Cell division control protein 42 homolog	CDC42	1080	Color2 [A=255, R=169, G=169, B=169]	1	4					10	9	9	49.2	43.5	43.5	21.258	0	224.13	11424000	9	76	16.3615	17.7381	17.419	17.5162	16.7312	16.9325	16.4854	16.3734	16.747	16.4113	16.4326	16.7645	17.2106	17.2314	17.0892	17.0717	16.5606	16.6752
0.311425	1.10402	0.506647	0.142764	Q9H0H5	Q9H0H5	Rac GTPase-activating protein 1	RACGAP1	2025	Color2 [A=255, R=169, G=169, B=169]	1	4					32	32	32	57.4	57.4	57.4	71.026	0	323.31	37084000	33	262	18.1329	18.0616	17.6417	17.7469	18.0121	18.0808	17.3718	17.4098	17.576	17.6254	17.7368	17.9394	17.6412	17.7969	18.1067	18.1274	17.6282	17.519
0.834187	1.10363	0.0787368	0.142255	Q12931-2;Q12931	Q12931-2;Q12931	Heat shock protein 75 kDa, mitochondrial	TRAP1	1348	Color2 [A=255, R=169, G=169, B=169]	1	4					6	6	6	13.4	13.4	13.4	74.267	0	18.874	1667900	36	30	13.4014	12.6801	15.3279	15.4025	14.803	15.5645	16.1944	16.276	16.3803	15.461	16.2383	15.978	13.7468	13.5922	13.0519	14.7372	15.4821	15.7156
0.391656	1.10344	0.407095	0.142013	P50991;P50991-2	P50991;P50991-2	T-complex protein 1 subunit delta	CCT4	970	Color2 [A=255, R=169, G=169, B=169]	1	4					34	34	34	68.3	68.3	68.3	57.924	0	323.31	56347000	33	334	18.6746	18.0071	19.0135	19.0299	18.9293	18.7698	18.0476	18.183	17.9602	18.4167	17.8535	18.0993	18.6462	18.6063	18.5746	18.5472	18.6774	18.5204
0.598199	1.10298	0.223154	0.141408	P46776	P46776	60S ribosomal protein L27a	RPL27A	894	Color2 [A=255, R=169, G=169, B=169]	1	4					7	7	7	32.4	32.4	32.4	16.561	0	134.15	17423000	7	82	17.4624	17.3798	18.4695	18.0162	18.6368	18.836	18.5189	18.3344	18.4405	17.8679	18.7196	18.7697	17.9656	17.9496	17.7977	18.0582	18.2767	17.9044
0.871318	1.10225	0.0598235	0.140453	Q9Y5X3;Q9Y5X3-2	Q9Y5X3	Sorting nexin-5	SNX5	2339	Color2 [A=255, R=169, G=169, B=169]	1	4					4	4	4	14.6	14.6	14.6	46.816	0	9.7204	984530	24	12	14.9102	12.1315	14.1961	13.7689	14.8969	14.7073	15.0282	10.488	15.1271	14.9149	14.1256	13.9656	15.0706	14.7766	15.5028	15.0406	11.753	11.6246
0.641935	1.10086	0.192509	0.138625	Q04637-5;Q04637-4;Q04637-3;Q04637;Q04637-8;Q04637-9;Q04637-6;Q04637-7;REV__Q8NEG2-2;REV__Q8NEG2	Q04637-5;Q04637-4;Q04637-3;Q04637;Q04637-8;Q04637-9;Q04637-6;Q04637-7	Eukaryotic translation initiation factor 4 gamma 1	EIF4G1	1294	Color2 [A=255, R=169, G=169, B=169]	1	4					25	25	22	21.8	21.8	19.4	158.52	0	106.31	6550300	66	102	15.0128	15.1117	15.2807	15.293	15.6955	15.6022	15.6667	15.8039	15.4021	13.6783	13.5732	14.5466	15.3792	15.5262	15.8226	15.6929	14.4306	14.3126
0.843318	1.09993	0.0740088	0.137409	Q9Y3C6	Q9Y3C6	Peptidyl-prolyl cis-trans isomerase-like 1	PPIL1	2308	Color2 [A=255, R=169, G=169, B=169]	1	4					1	1	1	6	6	6	18.237	0.0032407	3.0294	243690	8	3	10.9192	11.2089	13.1722	13.1821	14.339	13.9806	10.8647	10.5218	10.101	10.5268	10.0424	11.3167	12.836	13.2281	13.5135	13.1789	11.3925	11.8285
0.639575	1.09947	0.194109	0.136804	P63208;P63208-2	P63208	S-phase kinase-associated protein 1	SKP1	1199	Color2 [A=255, R=169, G=169, B=169]	1	4					4	4	4	23.3	23.3	23.3	18.658	0	22.977	1340500	10	25	14.1257	13.8203	13.9633	14.396	14.596	14.4772	13.8601	13.676	14.2742	11.8807	12.4781	12.5704	14.3727	14.4757	14.5587	14.4935	13.0416	13.6155
0.82549	1.09692	0.0832883	0.133462	Q71UI9;P0C0S5;Q71UI9-4;Q71UI9-2;Q71UI9-3	Q71UI9;P0C0S5;Q71UI9-4;Q71UI9-2;Q71UI9-3	Histone H2A.V;Histone H2A.Z	H2AFV;H2AFZ	479	Color2 [A=255, R=169, G=169, B=169]	1	4					6	4	4	53.9	46.9	46.9	13.509	0	83.97	20040000	5	58	17.4695	17.7707	17.6989	18.0345	17.8829	18.1284	17.0464	17.0276	16.7177	17.3623	17.7189	17.9748	18.6518	18.9075	18.4082	18.4356	16.1988	15.5822
0.475164	1.09633	0.323156	0.132684	P31948;P31948-2;P31948-3	P31948;P31948-2;P31948-3	Stress-induced-phosphoprotein 1	STIP1	764	Color2 [A=255, R=169, G=169, B=169]	1	4					49	49	49	68.5	68.5	68.5	62.639	0	323.31	60703000	35	474	18.1863	18.1413	17.7449	17.784	18.2995	18.3482	17.9559	18.001	18.0077	18.6153	17.7548	17.6148	18.1598	18.1915	18.2019	18.1637	17.4881	17.5032
0.703867	1.09632	0.15251	0.132662	O15372	O15372	Eukaryotic translation initiation factor 3 subunit H	EIF3H	141	Color2 [A=255, R=169, G=169, B=169]	1	4					5	5	5	16.8	16.8	16.8	39.93	0	66.942	2394600	20	39	15.2926	15.2657	14.1633	14.6758	15.5396	15.3786	14.6001	14.565	14.6875	15.2295	14.2162	14.3697	14.7413	15.2949	15.4615	15.6363	14.3241	14.0615
0.608492	1.09442	0.215745	0.130165	P60468	P60468	Protein transport protein Sec61 subunit beta	SEC61B	1072	Color2 [A=255, R=169, G=169, B=169]	1	4					2	2	2	26	26	26	9.9743	0	6.8545	847330	6	12	14.2345	14.5694	14.8946	14.8589	14.8183	14.882	15.0447	15.1796	15.0131	10.2506	11.553	12.0147	14.1303	13.9453	14.4473	14.4949	15.2095	15.2495
0.686131	1.09331	0.163593	0.128707	P46778	P46778	60S ribosomal protein L21	RPL21	896	Color2 [A=255, R=169, G=169, B=169]	1	4					10	10	10	53.1	53.1	53.1	18.565	0	191.56	16369000	6	104	16.2868	16.253	16.9945	17.1236	17.6672	17.7722	17.5526	17.6221	17.5359	18.222	17.492	17.5672	16.9047	16.963	17.2836	17.2789	16.2973	16.5976
0.775653	1.09196	0.110332	0.126917	Q92600-3;Q92600;Q92600-2	Q92600-3;Q92600;Q92600-2	Cell differentiation protein RCD1 homolog	RQCD1	1795	Color2 [A=255, R=169, G=169, B=169]	1	4					1	1	1	8.1	8.1	8.1	29.14	0	24.096	166820	13	3	10.7319	12.3685	12.5042	12.4852	13.3211	13.403	11.3095	11.9081	12.0704	11.1366	11.017	12.8027	12.2644	12.4219	12.5203	13.0794	11.8847	11.8819
0.682614	1.09195	0.165825	0.126908	P61221	P61221	ATP-binding cassette sub-family E member 1	ABCE1	1098	Color2 [A=255, R=169, G=169, B=169]	1	4					17	17	17	34.2	34.2	34.2	67.314	0	71.063	7883000	30	105	15.2928	15.2136	16.0509	15.9769	16.7439	16.2949	15.7244	15.7267	15.5004	15.1189	14.0627	14.6325	16.0844	16.0971	16.0172	16.154	15.2479	15.2109
0.191841	1.09122	0.71706	0.125939	Q04917	Q04917	14-3-3 protein eta	YWHAH	1298	Color2 [A=255, R=169, G=169, B=169]	1	4					13	10	10	43.5	39.4	39.4	28.218	0	57.713	8687000	16	85	16.202	16.2635	16.0729	16.1649	16.2892	16.2657	15.9419	16.0009	16.0654	16.684	15.8905	16.1093	16.1357	16.0911	16.3382	16.2492	15.8418	15.8465
0.791158	1.09083	0.101737	0.125424	Q99879;Q99877;Q93079;Q5QNW6;P62807;P58876;Q5QNW6-2;O60814;P57053	Q99879;Q99877;Q93079;Q5QNW6;P62807;P58876;Q5QNW6-2;O60814;P57053	Histone H2B type 1-M;Histone H2B type 1-N;Histone H2B type 1-H;Histone H2B type 2-F;Histone H2B type 1-C/E/F/G/I;Histone H2B type 1-D;Histone H2B type 1-K;Histone H2B type F-S	HIST1H2BM;HIST1H2BN;HIST1H2BH;HIST2H2BF;HIST1H2BC;HIST1H2BD;HIST1H2BK;H2BFS	1066	Color2 [A=255, R=169, G=169, B=169]	1	4					15	3	0	74.6	9.5	0	13.989	0	19.359	90056000	7	73	21.3099	21.2029	22.3246	21.4998	19.6577	20.616	20.7042	20.5893	20.0109	19.186	21.9602	22.0149	22.1165	20.0113	20.945	21.2006	20.8089	20.7763
0.687142	1.09074	0.162954	0.125313	O76003	O76003	Glutaredoxin-3	GLRX3	270	Color2 [A=255, R=169, G=169, B=169]	1	4					9	9	8	34.6	34.6	26.9	37.432	0	16.972	990270	18	14	13.3039	14.0975	13.8028	13.5412	15.1669	14.7894	13.6316	14.0989	13.9175	10.0311	12.0596	13.967	13.9571	13.8728	14.2293	14.0512	13.9826	13.857
0.556301	1.0895	0.25469	0.123663	Q9NRX4;Q9NRX4-2	Q9NRX4	14 kDa phosphohistidine phosphatase	PHPT1	2109	Color2 [A=255, R=169, G=169, B=169]	1	4					3	3	3	38.4	38.4	38.4	13.832	0	85.022	1256900	8	22	14.2085	14.4884	14.0974	13.9858	14.2186	14.3068	14.6157	14.6173	15.2525	15.908	13.3983	11.9498	14.3794	14.2256	14.462	14.4536	13.3348	13.7082
0.685368	1.08849	0.164076	0.12233	P62750	P62750	60S ribosomal protein L23a	RPL23A	1160	Color2 [A=255, R=169, G=169, B=169]	1	4					10	10	10	51.9	51.9	51.9	17.695	0	26.142	6678600	6	58	15.5789	15.8372	15.9949	15.8224	16.483	16.6471	16.2805	16.1602	16.136	17.1128	15.9463	16.0957	16.152	16.2478	16.2896	16.5391	15.1991	15.202
[truncated: 1,063 more rows]

## Sheet: H929 EV v. MM.1S EV
P-value	Fold Change	#NAME?	Difference	Protein IDs	Majority protein IDs	Protein names	Gene names	id	Symbol color	Symbol type	Symbol size	Show label	Only identified by site	Reverse	Potential contaminant	Peptides	Razor + unique peptides	Unique peptides	Sequence coverage [%]	Unique + razor sequence coverage [%]	Unique sequence coverage [%]	Mol. weight [kDa]	Q-value	Score	Intensity	iBAQ peptides	MS/MS count	LFQ intensity H1_S1-A1_1_12922	LFQ intensity H1_S1-A2_1_12923	LFQ intensity H2_S1-A3_1_12924	LFQ intensity H2_S1-A4_1_12925	LFQ intensity H3_S1-A5_1_12926	LFQ intensity H3_S1-A6_1_12927	LFQ intensity M1_S1-B1_1_12934	LFQ intensity M1_S1-B2_1_12935	LFQ intensity M2_S1-B3_1_12936	LFQ intensity M2_S1-B4_1_12937	LFQ intensity M3_S1-B5_1_12938	LFQ intensity M3_S1-B6_1_12939	LFQ intensity U1_S1-A7_1_12928	LFQ intensity U1_S1-A8_1_12929	LFQ intensity U2_S1-A10_1_12931	LFQ intensity U2_S1-A9_1_12930	LFQ intensity U3_S1-A11_1_12932	LFQ intensity U3_S1-A12_1_12933
[truncated: 2,167 more rows]

[truncated: 1 more sheets: U266 EV v. MM.1S EV ]
